# Supplementary material for: SNPs in lncRNA Regions and Breast Cancer Risk
Source: Front Genet. 2020 Jun 30;11:550. doi: 10.3389/fgene.2020.00550 (PMC7340126; doi:10.3389/fgene.2020.00550)
Supplement: Supplementary file 1 [file Table_1.xlsx]

## Sheet: Table S1. lncRNAs
Supplementary Table S1. lncRNA regions included to the study
lncRNA-region	Chromosome	Start_Hg19	End_Hg19	Associated Gene ID	Gene name	Selection criteria	Expression_in normal_breast (34.)	Expression_in_breast_tumor (34)	Positive correlation with a BC high/moderate penetrance gene expression	Correlation coeffecient	P-value(Spearman)
lncRNA-1	11	2111731	2219896	ENSG00000099869	IGF2-AS	Known BC or OC or PC related lncRNA; LncRNA differentially expressed in breast tumour compared to normal tissue	.	.		.	.
lncRNA-2	11	1966393	2072700	ENSG00000130600	H19	Known BC or OC or PC related lncRNA; LncRNA highly expressed in breast tumour tissue; SNP association in BC published in Riaz M, Berns EM, Sieuwerts AM, Ruigrok-Ritstier K, de Weerd V, Groenewoud A, Uitterlinden AG, Look MP, Klijn JG, Sleijfer S, Foekens JA, Martens JW. Correlation of breast cancer susceptibility loci with patient characteristics, metastasis-free survival, and mRNA expression of …	11.2166	134.195		.	.
lncRNA-3	19	53885246	54011515	ENSG00000160336	#N/A	LncRNA expression positively correlates with a BC high/moderate penetrance gene expression	.	.	CHEK2	0.750848	0.00125573
lncRNA-4	13	45865480	46017548	ENSG00000170919	XXyac-R12DG2.2	LncRNA highly expressed in breast tumour tissue	56.629	54.0288		.	.
lncRNA-5	17	16292136	16431992	ENSG00000175061	NCRNA00188	LncRNA highly expressed in breast tumour tissue	292.785	229.121		.	.
lncRNA-7	20	47844715	47962275	ENSG00000177410	ZNFX1-AS1	Known BC or OC or PC related lncRNA	.	.		.	.
lncRNA-11	6	52810418	52910748	ENSG00000202198	RN7SK	Known BC or OC or PC related lncRNA	.	.		.	.
lncRNA-12	X	56705692	56894813	ENSG00000204272	RP11-622K12.1	LncRNA highly expressed in breast tumour tissue	27.628	35.503		.	.
lncRNA-13	13	24413028	24521402	ENSG00000205861	C1QTNF9B-AS1	Known BC or OC or PC related lncRNA	.	.		.	.
lncRNA-14	3	9341373	9490263	ENSG00000206573	RP11-58B17.1	LncRNA expression positively correlates with BRCA1 expression	.	.	BRCA1	0.833189	0.000114593
lncRNA-15	5	139866925	139987895	ENSG00000213523	SRA1	Known BC or OC or PC related lncRNA	.	.		.	.
lncRNA-16	19	15889771	15997130	ENSG00000214049	UCA1	LncRNA expression positively correlates with BRCA1 expression	.	.	BRCA1	0.759517	0.00102058
lncRNA-17	14	101195747	101377368	ENSG00000214548	MEG3	Known BC or OC or PC related lncRNA; LncRNA highly expressed in breast tumour tissue	195.81	123.536		.	.
lncRNA-18	9	123505829	123611848	ENSG00000214654	RP11-27I1.6	LncRNA highly expressed in breast tumour tissue	38.6734	19.3766		.	.
lncRNA-19	1	212174866	212275348	ENSG00000220749	RP11-565J7.3	LncRNA expression positively correlates with a BC high/moderate penetrance gene expression	.	.	CHEK2	0.761882	0.000963062
lncRNA-20	2	87704887	87956324	ENSG00000222041	NCRNA00152	LncRNA highly expressed in breast tumour tissue	269.833	184.501		.	.
lncRNA-22	19	5508178	5618045	ENSG00000223573	PLAC2	LncRNA expression positively correlates with a BC high/moderate penetrance gene expression	.	.	CDH1	0.75686	0.00108852
lncRNA-23	1	95001112	95107853	ENSG00000223675	RP11-86H7.6	LncRNA highly expressed in breast tumour tissue	20.8565	76.0626		.	.
lncRNA-25	1	110839738	111036439	ENSG00000224699	RP11-225L12.2	LncRNA expression positively correlates with BRCA1 expression	.	.	BRCA1	0.858881	4.12391e-05
lncRNA-26	10	38403576	38551285	ENSG00000224761	RP11-508N22.8	LncRNA highly expressed in breast tumour tissue	22.4281	11.5573		.	.
lncRNA-27	10	45256472	45505137	ENSG00000224812	RP11-18M11.2	LncRNA highly expressed in breast tumour tissue	110.607	61.9421		.	.
lncRNA-28	3	14911854	15039931	ENSG00000225733	AC090937.2	LncRNA highly expressed in breast tumour tissue	60.0703	102.709		.	.
lncRNA-29	20	36197700	36301521	ENSG00000225759	RP11-425M5.7	LncRNA highly expressed in breast tumour tissue	692.852	382.802		.	.
lncRNA-30	9	79329352	79452485	ENSG00000225937	PCA3	Known BC or OC or PC related lncRNA	.	.		.	.
lncRNA-33	12	54306092	54418740	ENSG00000228630	HOTAIR	Known BC or OC or PC related lncRNA	2.81052	5.01446		.	.
lncRNA-34	1	182048445	182333196	ENSG00000228918	GS1-122H1.2	LncRNA highly expressed in breast tumour tissue	13.4252	20.4391		.	.
lncRNA-35	10	85989736	86104415	ENSG00000229404	RP11-124L5.7	LncRNA expression positively correlates with a BC high/moderate penetrance gene expression	.	.	RAD51C	0.760118	0.00100571
lncRNA-37	X	72990486	73122588	ENSG00000229807	XIST	Known BC or OC or PC related lncRNA	197.07	266.99		.	.
lncRNA-39	3	193673048	193838759	ENSG00000230102	RP11-407B7.1	LncRNA expression positively correlates with a BC high/moderate penetrance gene expression	.	.	RAD51C	0.875772	1.87886e-05
lncRNA-40	22	21306175	21414631	ENSG00000230513	AC002472.9	LncRNA highly expressed in breast tumour tissue	131.086	111.677		.	.
lncRNA-41	2	132993368	133101950	ENSG00000230803	AC097532.2	LncRNA expression positively correlates with BRCA1 expression	.	.	BRCA1	0.786156	0.000510162
lncRNA-42	10	98702207	98805716	ENSG00000231025	RP11-175O19.4	LncRNA highly expressed in breast tumour tissue	14.5197	9.39141		.	.
lncRNA-43	1	155116659	155225286	ENSG00000231064	RP11-263K19.4	LncRNA expression positively correlates with a BC high/moderate penetrance gene expression	.	.	XRCC3	0.78744	0.000492223
lncRNA-45	3	177484653	177667012	ENSG00000231574	RP11-91K9.1	LncRNA expression positively correlates with a BC high/moderate penetrance gene expression	.	.	RAD51C	0.777138	0.000651772
lncRNA-46	10	134182587	134284457	ENSG00000231705	RP11-432J24.2	LncRNA expression positively correlates with a BC high/moderate penetrance gene expression	.	.	PALB2	0.741397	0.00156005
lncRNA-47	20	18497991	18600207	ENSG00000232388	RP11-379J5.2	LncRNA highly expressed in breast tumour tissue	62.4534	45.4798		.	.
lncRNA-48	10	1018606	1140141	ENSG00000232656	IDI2-AS1	LncRNA expression positively correlates with BRCA1 expression	13.2167	7.50278	BRCA1	0.760095	0.00100628
lncRNA-49	6	33167311	33272766	ENSG00000232940	HCG25	LncRNA expression positively correlates with a BC high/moderate penetrance gene expression	.	.	ATM	0.862695	3.48462e-05
lncRNA-51	3	194158183	194289008	ENSG00000233058	AC046143.7	LncRNA expression positively correlates with a BC high/moderate penetrance gene expression	.	.	ATM	0.773043	0.000725862
lncRNA-53	1	38215392	38316551	ENSG00000233728	RP11-109P14.9	LncRNA expression positively correlates with BRCA2 expression	.	.	BRCA2	0.813049	0.000228311
lncRNA-54	2	27529113	27640489	ENSG00000234072	AC074117.10	LncRNA highly expressed in breast tumour tissue	55.3267	106.443		.	.
lncRNA-55	22	21027335	21130208	ENSG00000234252	AC007308.6	LncRNA expression positively correlates with BRCA1 expression	2.82818	5.4837	BRCA1	0.866596	2.91775e-05
lncRNA-57	1	173783038	173888020	ENSG00000234741	GAS5	Known BC or OC or PC related lncRNA; LncRNA expression positively correlates with a BC high/moderate penetrance gene expression	683.967	613.176	XRCC2	0.908901	2.71717e-06
lncRNA-58	10	91376938	91509428	ENSG00000235100	RP11-80H5.4	LncRNA highly expressed in breast tumour tissue	8.26056	18.5649		.	.
lncRNA-59	21	41705010	41807285	ENSG00000235123	DSCAM-AS1	LncRNA expression positively correlates with a BC high/moderate penetrance gene expression; Known BC or OC or PC related lncRNA	0	26.9526	RAD51C	0.894631	6.75364e-06
lncRNA-60	2	47508199	47621656	ENSG00000236824	BC200	Known BC or OC or PC related lncRNA	12.237	22.1239		.	.
lncRNA-61	21	37454065	37598113	ENSG00000236830	CBR3-AS1	Known BC or OC or PC related lncRNA	38.3471	61.8641		.	.
lncRNA-62	10	26816605	26918024	ENSG00000236894	RP11-128B16.3	LncRNA highly expressed in breast tumour tissue	58.9324	48.3165		.	.
lncRNA-63	13	44924386	45030120	ENSG00000237361	RP11-269C23.3	LncRNA highly expressed in breast tumour tissue	3.51107	5.18948		.	.
lncRNA-67	9	33623502	33727497	ENSG00000237984	PTENP1	Known BC or OC or PC related lncRNA	.	.		.	.
lncRNA-69	9	21944777	22171096	ENSG00000240498	ANRIL	Known BC or OC or PC related lncRNA; SNP association in BC published in Pasmant E, Sabbagh A, Vidaud M, Bièche I. ANRIL, a long, noncoding RNA, is an unexpected major hotspot in GWAS. FASEB J. 2011 Feb;25(2):444-8.	.	.		.	.
lncRNA-71	3	180657558	181604668	ENSG00000242808	SOX2OT	LncRNA highly expressed in breast tumour tissue	35.7079	33.7292		.	.
lncRNA-72	7	19908604	20230076	ENSG00000243004	AC005062.1	LncRNA expression positively correlates with a BC high/moderate penetrance gene expression	.	.	CHEK2	0.761882	0.000963062
lncRNA-73	3	116378082	116492428	ENSG00000243197	LOC285194	Known BC or OC or PC related lncRNA	.	.		.	.
lncRNA-75	15	50597156	50714399	ENSG00000244879	GABPB1-AS1	LncRNA expression positively correlates with BRCA1 expression	.	.	BRCA1	0.830628	0.000125698
lncRNA-76	5	87753363	88036858	ENSG00000245526	CTC-547D20.1	LncRNA expression positively correlates with a BC high/moderate penetrance gene expression	5.82361	12.0774	RAD51C	0.891452	8.12872e-06
lncRNA-77	11	65140245	65263011	ENSG00000245532	NEAT1	LncRNA highly expressed in breast tumour tissue	337.248	513.671		.	.
lncRNA-78	8	67783919	67888633	ENSG00000245910	SNHG6	LncRNA expression positively correlates with BRCA1 expression	169.328	130.64	BRCA1	0.85421	5.03641e-05
lncRNA-79	8	99003954	99106349	ENSG00000245970	KB-1208A12.3	LncRNA highly expressed in breast tumour tissue	78.8754	68.9011		.	.
lncRNA-80	14	104098699	104200352	ENSG00000246451	AL049840.2	LncRNA expression positively correlates with a BC high/moderate penetrance gene expression	19.6367	8.46387	PALB2	0.780428	0.000596815
lncRNA-81	4	6639175	6742246	ENSG00000246526	RP11-539L10.2	LncRNA highly expressed in breast tumour tissue	3.94135	13.8915		.	.
lncRNA-83	4	14422089	14939793	ENSG00000248360	RP11-458B24.2	LncRNA highly expressed in breast tumour tissue	44.8638	79.8096		.	.
lncRNA-84	5	179670245	179772253	ENSG00000248367	CTB-129O4.1	LncRNA expression positively correlates with a BC high/moderate penetrance gene expression	.	.	RAD51C	0.956476	2.50964e-08
lncRNA-86	4	171911753	172030314	ENSG00000248872	RP11-344G13.1	LncRNA highly expressed in breast tumour tissue	27.2987	40.4467		.	.
lncRNA-87	4	39479639	39646327	ENSG00000249348	RP11-814P23.1	LncRNA highly expressed in breast tumour tissue	22.2591	34.3847		.	.
lncRNA-90	5	138298336	138436892	ENSG00000249593	CTB-46B19.2	LncRNA expression positively correlates with a BC high/moderate penetrance gene expression	.	.	RAD51C	0.886715	1.06037e-05
lncRNA-91	4	27169101	27333847	ENSG00000249699	RP11-415C15.2	LncRNA expression positively correlates with BRCA2 expression	.	.	BRCA2	0.762217	0.000955117
lncRNA-92	8	128756779	129163499	ENSG00000249859	PVT1	Known BC or OC or PC related lncRNA; LncRNA expression positively correlates with a BC high/moderate penetrance gene expression; SNP association in PC published in Meyer KB, Maia AT, O'Reilly M, Ghoussaini M, Prathalingam R, Porter-Gill P, Ambs S, Prokunina-Olsson L, Carroll J, Ponder BA. A functional variant at a prostate cancer predisposition locus at 8q24 is associated with PVT1 expression. PL…	.	.	RAD51C	0.893162	7.36295e-06
lncRNA-93	4	138928618	139149331	ENSG00000250033	RP11-725C19.1	LncRNA highly expressed in breast tumour tissue	18.4769	35.4728		.	.
lncRNA-96	5	180572496	180680103	ENSG00000250900	CTC-338M12.6	LncRNA expression positively correlates with BRCA1 expression	.	.	BRCA1	0.771884	0.000748008
lncRNA-98	4	106008437	106111776	ENSG00000251259	AC004069.2	LncRNA expression positively correlates with BRCA2 expression	.	.	BRCA2	0.839982	8.89834e-05
lncRNA-100	11	65215233	65323987	ENSG00000251562	MALAT1	Known BC or OC or PC related lncRNA	344.953	543.104		.	.
lncRNA-102	8	37134093	37239502	ENSG00000253123	RP11-527N22.1	LncRNA expression positively correlates with a BC high/moderate penetrance gene expression	7.55325	14.7709	RAD51C	0.88652	1.07177e-05
lncRNA-103	8	17689552	17790170	ENSG00000253215	AC087273.1	LncRNA expression positively correlates with a BC high/moderate penetrance gene expression	.	.	RAD51C	0.859015	4.10001e-05
lncRNA-104	22	31316663	31425381	ENSG00000253352	TUG1	LncRNA highly expressed in breast tumour tissue	29.475	50.595		.	.
lncRNA-105	8	127809300	128083259	ENSG00000253438	PCAT1	Known BC or OC or PC related lncRNA	.	.		.	.
lncRNA-107	5	77188581	77292262	ENSG00000253572	RP11-107N7.1	LncRNA expression positively correlates with a BC high/moderate penetrance gene expression	.	.	RAD51C	0.906726	3.15053e-06
lncRNA-109	8	125008314	125233763	ENSG00000253868	RP11-959I15.3	LncRNA expression positively correlates with a BC high/moderate penetrance gene expression	.	.	RAD51C	0.920086	1.19211e-06
lncRNA-110	8	42342672	42443447	ENSG00000254165	RP11-503E24.2	LncRNA expression positively correlates with BRCA1 expression	.	.	BRCA1	0.854073	5.06539e-05
lncRNA-111	10	28761581	28871672	ENSG00000254635	RP11-164A7.1	LncRNA highly expressed in breast tumour tissue	15.8267	15.369		.	.
lncRNA-112	15	89854810	89991718	ENSG00000255571	AC133637.1	LncRNA expression positively correlates with a BC high/moderate penetrance gene expression	8.56905	6.06388	TP53	0.788027	0.000484189
lncRNA-114	12	120589094	120700941	ENSG00000255857	RP1-278C19.3	LncRNA highly expressed in breast tumour tissue	31.476	37.3783		.	.
lncRNA-116	16	11863686	11972702	ENSG00000262117	BCAR4	Known BC or OC or PC related lncRNA	.	.		.	.
lncRNA-117	3	169401636	169502073	ENSG00000200182	TERC	Known BC or OC or PC related lncRNA	.	.		.	.

## Sheet: Table S2. bc,oc,pc
Supplementary Table S2. Known breast cancer, ovarian cancer, or prostate cancer related lncRNA genes (data retrieved from Long Noncoding RNA Database, LncRNADisease database and literature on March 2013)
Gene	Related cancer	Evidence	Description	Chr	Start position	End position	Strand	Origin	Aliases	nih	PubMed - indexed for MEDLINE OR source: www.lncrnadb.org/
ANRIL	Disease related(cancer)_lncRNA_db										www.lncrnadb.org/
BC200	Disease related(cancer)_lncRNA_db										www.lncrnadb.org/
BCAR4	breast cancer	Expression	BCAR4 is expressed in 27% of primary breast tumors. Forced expression of BCAR4 in human ZR-75-1 and MCF7 breast cancer cells resulted in cell proliferation in the absence of estrogen and in the presence of various antiestrogens.BCAR4 may be a good target for treating antiestrogen-resistant breast cancer.	chr16	11913687	11922689	-	Human	BCAR4	NR_024049.1	21506106
BCAR4	breast cancer	N/A	Breast cancer anti-estrogen resistance 4 (BCAR4), caused OH-TAM resistance and anchorage-independent cell growth in ZR-75-1 cells.	chr16	11913687	11922689	-	Human	BCAR4	NR_024049.1	16778085
BCAR4	breast cancer	expression	BCAR4 induces antioestrogen resistance but sensitises breast cancer to lapatinib.	chr16	11913687	11922689	-	Human	BCAR4	NR_024049.1	22892392
BCAR4	breast cancer	Expression	High BCAR4 mRNA levels were associated with poor MFS and overall survival, reflecting tumour aggressiveness.	chr16	11913687	11922689	-	Human	BCAR4	NR_024049.1	20859285
C1QTNF9B-AS1	prostate cancer	Expression	PCOTH, a novel gene overexpressed in prostate cancers, promotes prostate cancer cell growth through phosphorylation of oncoprotein TAF-Ibeta/SET.	chr13	24463028	24466242	+	Human	C1QTNF9B-AS1; PCOTH	BC073902	15930275
CBR3-AS1	prostate cancer	Interaction	The prostate cancer-up-regulated long noncoding RNA PlncRNA-1 (CBR3-AS1) modulates apoptosis and proliferation through reciprocal regulation of androgen receptor.	chr21	37504065	37528606	-	Human	CBR3-AS1; PlncRNA-1	NR_038892.1	22264502
GAS5	lymphoma	Mutation	Chromosomal translocations affecting the 1q25 locus containing the Gas5 gene have been detected in melanoma, B-cell lymphoma, and prostate and breast cancer.	chr1	173833039	173837125	-	Human	GAS5; SNHG2; NCRNA00031	NR_002578.3	18836484
GAS5	melanoma	Mutation	Chromosomal translocations affecting the 1q25 locus containing the Gas5 gene have been detected in melanoma, B-cell lymphoma, and prostate and breast cancer.	chr1	173833039	173837125	-	Human	GAS5; SNHG2; NCRNA00032	NR_002578.4	18836484
GAS5	prostate cancer	Mutation	Chromosomal translocations affecting the 1q25 locus containing the Gas5 gene have been detected in melanoma, B-cell lymphoma, and prostate and breast cancer.	chr1	173833039	173837125	-	Human	GAS5; SNHG2; NCRNA00033	NR_002578.5	18836484
GAS5	breast cancer	Expression	Gas5 has also been linked with breast cancer because Gas5 transcript levels are significantly reduced compared to unaffected normal breast epithelia.	chr1	173833039	173837125	-	Human	GAS5; SNHG2; NCRNA00035	NR_002578.7	20673990
GAS5	breast cancer	Expression	GAS5, a non-protein-coding RNA, controls apoptosis and is downregulated in breast cancer.	chr1	173833039	173837125	-	Human	GAS5; SNHG2; NCRNA00030	NR_002578.2	18836484
H19	ovarian cancer	Expression	H19 RNA was detected in 90% of patients with OCAF (Ovarian cancer ascites fluid ) as determined by ISH. Intratumoral injection of DTA-H19 into ectopically developed tumors caused 40% inhibition of tumor growth.	chr11	2016406	2019065	-	Human	H19; ASM; BWS; WT2; ASM1; PRO2605; D11S813E; LINC00008; NCRNA00038	NR_002196.31	19656414
H19	breast cancer	Expression	Down-regulation of H19 significantly decreases breast and lung cancer cell clonogenicity and anchorage-independent growth. In addition, c-Myc and H19 expression shows strong association in primary breast and lung carcinomas.	chr11	2016406	2019065	-	Human	H19; ASM; BWS; WT2; ASM1; PRO2605; D11S813E; LINC00008; NCRNA00049	NR_002196.42	16707459
H19	breast cancer	Expression	the transcript is stabilized in breast cancer cells and overexpressed in human breast tumors.91H expression is upregulated in breast cancer.	chr11	2016406	2019065	-	Human	H19; ASM; BWS; WT2; ASM1; PRO2605; D11S813E; LINC00008; NCRNA00009	NR_002196.2	18794369
H19	breast cancer	Expression	Overexpression of an ectopic H19 gene enhances the tumorigenic properties of breast cancer cells.	chr11	2016406	2019065	-	Human	H19; ASM; BWS; WT2; ASM1; PRO2605; D11S813E; LINC00008; NCRNA00013	NR_002196.6	12419837
H19	lung cancer	Expression	Down-regulation of H19 significantly decreases breast and lung cancer cell clonogenicity and anchorage-independent growth. In addition, c-Myc and H19 expression shows strong association in primary breast and lung carcinomas.	chr11	2016406	2019065	-	Human	H19; ASM; BWS; WT2; ASM1; PRO2605; D11S813E; LINC00008; NCRNA00029	NR_002196.22	16707459
H19	breast cancer	Expression	H19 RNA and insulin-like growth factor II mRNA were up-regulated significantly in non-neoplastic WAP-CRD-BP mammary tissue.	chr11	2016406	2019065	-	Human	H19; ASM; BWS; WT2; ASM1; PRO2605; D11S813E; LINC00008; NCRNA00014	NR_002196.7	14729626
H19	breast cancer	Mutation	rs2107425 (C>T) near H19 was significantly associated with shorter metastasis-free survival in uni- and multi-variate analysis , with the more aggressive minor allele displaying a recessive trait.	chr11	2016406	2019065	-	Human	H19; ASM; BWS; WT2; ASM1; PRO2605; D11S813E; LINC00008; NCRNA00058	NR_002196.51	21748294
H19	breast cancer	Mutation	Different SNPs in LSP1 and H19 and in minor genes probably were associated with BC risk.	chr11	2016406	2019065	-	Human	H19; ASM; BWS; WT2; ASM1; PRO2605; D11S813E; LINC00008; NCRNA00043	NR_002196.36	21996731
H19	Disease related(cancer)_lncRNA_db										www.lncrnadb.org/
HOTAIR	breast cancer	Expression	Recently, augmented levels of HOTAIR in primary breast tumors were shown to correlate with breast cancer invasiveness and metastasis.	chr12	54356096	54362515	-	Human	HOTAIR; HOXAS; HOXC-AS4; HOXC11-AS1; NCRNA00087	NR_047517.16	20393566
HOTAIR	breast cancer	Expression	Elevated expression of HOTAIR is observed in primary and metastatic breast cancer.	chr12	54356096	54362515	-	Human	HOTAIR; HOXAS; HOXC-AS4; HOXC11-AS1; NCRNA00073	NR_047517.2	21925379
HOTAIR	breast cancer	Expression	HOTAIR is increased in expression in primary breast tumours and metastases, and HOTAIR expression level in primary tumours is a powerful predictor of eventual metastasis and death.	chr12	54356096	54362515	-	Human	HOTAIR; HOXAS; HOXC-AS4; HOXC11-AS1; NCRNA00075	NR_047517.4	20393566
HOTAIR	breast cancer	Expression	The lncRNA HOTAIR is a strong predictor of metastasis in breast tumors and its over-expression in various breast carcinoma cell lines promotes invasion.	chr12	54356096	54362515	-	Human	HOTAIR; HOXAS; HOXC-AS4; HOXC11-AS1; NCRNA00079	NR_047517.8	21903344
HOTAIR	breast cancer	Expression	A subsequent study revealed that HOTAIR is overexpressed in approximately one quarter of human breast cancers.	chr12	54356096	54362515	-	Human	HOTAIR; HOXAS; HOXC-AS4; HOXC11-AS1; NCRNA00080	NR_047517.9	20930520
HOTAIR	cancer	Expression	HOTAIR is causally involved in tumor progression. It is significantly overexpressed in metastatic breast cancer.	chr12	54356096	54362515	-	Human	HOTAIR; HOXAS; HOXC-AS4; HOXC11-AS1; NCRNA00077	NR_047517.6	22045689
HOTAIR	hepatocellular carcinoma	expression	Overexpression of the HOTAIR transcript, a cis-lncRNA associated with the HOXD gene cluster, has been associated with hepatocellular carcinoma [32], colorectal cancer [33] and breast cancer [13] by deregulation of HOXD cluster genes	chr12	54356096	54362515	-	Human	HOTAIR; HOXAS; HOXC-AS4; HOXC11-AS1; NCRNA00086	NR_047517.15	22817756
HOTAIR	colorectal cancer	expression	Overexpression of the HOTAIR transcript, a cis-lncRNA associated with the HOXD gene cluster, has been associated with hepatocellular carcinoma [32], colorectal cancer [33] and breast cancer [13] by deregulation of HOXD cluster genes	chr12	54356096	54362515	-	Human	HOTAIR; HOXAS; HOXC-AS4; HOXC11-AS1; NCRNA00086	NR_047517.15	22817756
HOTAIR	breast cancer	expression	Overexpression of the HOTAIR transcript, a cis-lncRNA associated with the HOXD gene cluster, has been associated with hepatocellular carcinoma [32], colorectal cancer [33] and breast cancer [13] by deregulation of HOXD cluster genes	chr12	54356096	54362515	-	Human	HOTAIR; HOXAS; HOXC-AS4; HOXC11-AS1; NCRNA00086	NR_047517.15	22817756
HOTAIR	breast cancer	expression	The wellstudied lincRNA, HOTAIR, is highly expressed in breast cancer metastases, and its overexpression in various breast carcinoma cell lines promotes invasion	chr12	54356096	54362515	-	Human	HOTAIR; HOXAS; HOXC-AS4; HOXC11-AS1; NCRNA00086	NR_047517.15	22535282
HOTAIR	breast cancer	regulation	On a more mechanistic level, recent studies have revealed the contribution of lncRNAs as proto-oncogenes, e.g. GAGE6, as tumor suppressor genes, e.g. ‘p15 antisense RNA and lincP21’ (36,91), as drivers of metastatic transformation, e.g. HOTAIR in breast cancer, and as regulators of alternative splicing, e.g. MALAT1	chr12	54356096	54362515	-	Human	HOTAIR; HOXAS; HOXC-AS4; HOXC11-AS1; NCRNA00086	NR_047517.15	22492512
HOTAIR	breast cancer	Expression	HOTAIR showed positive association with 'hang Serum Response'.	chr12	54356096	54362515	-	Human	HOTAIR; HOXAS; HOXC-AS4; HOXC11-AS1; NCRNA00086	NR_047517.15	19182780
HOTAIR	breast cancer	Expression	HOTAIR expression level in primary tumors is a powerful predictor of eventual metastasis and death.	chr12	54356096	54362515	-	Human	HOTAIR; HOXAS; HOXC-AS4; HOXC11-AS1; NCRNA00072	NR_047517.1	20393566
HOTAIR	Disease related(cancer)_lncRNA_db										www.lncrnadb.org/
IGF2-AS	prostate cancer	Mutation	Association identified by GWAS.	chr11	2161758	2169896	+	Human	IGF2-AS; PEG8; IGF2AS; IGF2-AS1	NR_028044.1	19767753
LOC285194	Disease related(cancer)_lncRNA_db										www.lncrnadb.org/
MALAT1	cancer	Expression	The expression of the long ncRNA MALAT1 correlates with tumor development, progression or survival in lung, liver and breast cancer.	chr11	65265233	65273940	+	Human	MALAT1; HCN; NEAT2; MALAT-1; PRO2853; LINC00047; NCRNA00051	NR_002819.6	20711585
MALAT1	breast cancer	regulation	On a more mechanistic level, recent studies have revealed the contribution of lncRNAs as proto-oncogenes, e.g. GAGE6, as tumor suppressor genes, e.g. ‘p15 antisense RNA and lincP21’ (36,91), as drivers of metastatic transformation, e.g. HOTAIR in breast cancer, and as regulators of alternative splicing, e.g. MALAT1	chr11	65265233	65273940	+	Human	MALAT1; HCN; NEAT2; MALAT-1; PRO2853; LINC00047; NCRNA00051	NR_002819.6	22492512
MALAT1	Disease related(cancer)_lncRNA_db										www.lncrnadb.org/
MEG3	prostate cancer	Expression	MEG3 expression is lost.	chr14	101292445	101327363	+	Human	MEG3; GTL2; FP504; prebp1; PRO0518; PRO2160; LINC00023; NCRNA00028	NR_002766.7	14602737
MEG3	breast cancer	Expression	MEG3 expression is lost.	chr14	101292445	101327363	+	Human	MEG3; GTL2; FP504; prebp1; PRO0518; PRO2160; LINC00023; NCRNA00028	NR_002766.7	14602737
MEG3	Disease related(cancer)_lncRNA_db										www.lncrnadb.org/
PCA3	prostate cancer	Expression	The probability of a positive repeat biopsy increases with rising PCA3 scores. The PCA3 score was superior to %fPSA for predicting repeat prostate biopsy outcome and may be indicative of clinical stage and significance of pCa.	chr9	79379354	79402465	+	Human	PCA3; DD3; NCRNA00030	NR_015342.12	18602209
PCA3	prostate cancer	Expression	Measurement of lncRNA PCA3 in patient urine samples has been shown to allow more sensitive and specific diagnosis of prostate cancer than the widely used marker prostate-specific antigen (PSA).	chr9	79379354	79402465	+	Human	PCA3; DD3; NCRNA00019	NR_015342.1	15245811
PCA3	prostate cancer	Expression	PCA3 is one of the most prostate cancer-specific genes yet described, and this makes DD3 a promising marker for the early diagnosis of prostate cancer and provides a powerful tool for the development of new treatment strategies for prostate cancer patients.	chr9	79379354	79402465	+	Human	PCA3; DD3; NCRNA00020	NR_015342.2	10606244
PCA3	prostate cancer	Expression	PCA3 is a highly prostate cancer-specific gene.	chr9	79379354	79402465	+	Human	PCA3; DD3; NCRNA00021	NR_015342.3	14607216
PCA3	prostate cancer	Expression	The PCA3 assay is insensitive to pre-analytical factors, performs well analytically and correctly classifies a high percent of subjects with known prostate cancer status across research sites.	chr9	79379354	79402465	+	Human	PCA3; DD3; NCRNA00022	NR_015342.4	18054202
PCA3	prostate cancer	Expression	A PCA3 score threshold of 20 may have the highest utility for selecting men with clinically insignificant prostate cancer in whom active surveillance may be appropriate; a PCA3 score threshold of 50 may be used to identify men at high risk of harbouring significant prostate cancer who are candidates for RP.	chr9	79379354	79402465	+	Human	PCA3; DD3; NCRNA00023	NR_015342.5	21883822
PCA3	prostate cancer	Expression	PCA3 mRNA is prostate cancer specific and shows increased expression in prostate cancer.	chr9	79379354	79402465	+	Human	PCA3; DD3; NCRNA00025	NR_015342.7	20114043
PCA3	prostate cancer	Mutation	The presence of the (TAAA)n short tandem repeat polymorphisms in the PCA3 promoter region may be a risk factor for prostate cancer in the Chinese population.	chr9	79379354	79402465	+	Human	PCA3; DD3; NCRNA00029	NR_015342.11	21655300
PCA3	prostate cancer	Expression	Upregulation of two new PCA3 isoforms in PCa tissues improves discrimination between PCa and BPH.	chr9	79379354	79402465	+	Human	PCA3; DD3; NCRNA00024	NR_015342.6	19319183
PCA3	prostate cancer	Expression	It was found that the levels of the mRNA expression of DD3(PCA3) were significantly higher (p<0.045) in patients with PCa than in patients with benign prostatic hyperplasia.	chr9	79379354	79402465	+	Human	PCA3; DD3; NCRNA00026	NR_015342.8	20332487
PCA3	prostate cancer	Expression	Patients with a positive biopsy showed significantly higher PCA3 values.	chr9	79379354	79402465	+	Human	PCA3; DD3; NCRNA00027	NR_015342.9	20424427
PCA3	prostate cancer	Expression	PCA3 scores were significantly lower in low-volume disease and insignificant PCa. Higher PCA3 scores were associated with aggressive disease.	chr9	79379354	79402465	+	Human	PCA3; DD3; NCRNA00028	NR_015342.10	20980098
PCAT1	prostate cancer	Expression	PCAT-1 is markedly overexpressed in a subset of prostate cancers, particularly metastases, and may contribute to cell proliferation in these tumors.	chr8	128025399	128033259	+	Human	PCAT1; PCAT-1	NR_045262.1	21804560
PCAT1	prostate cancer	Interaction	PCAT-1 is a prostate-specific regulator of cell proliferation and show that it is a target of the Polycomb Repressive Complex 2 (PRC2). Patterns of PCAT-1 and PRC2 expression stratified patient tissues into molecular subtypes distinguished by expression signatures of PCAT-1-repressed target genes.	chr8	128025399	128033259	+	Human	PCAT1; PCAT-1	NR_045262.1	21804560
PTENP1	Disease related(cancer)_lncRNA_db										www.lncrnadb.org/
PVT1	breast cancer	Expression	Amplification of PVT1 contributes to the pathophysiology of ovarian and breast cancer.	chr8	128806779	129113499	+	Human	PVT1; LINC00079; NCRNA00083	NR_003367.6	17908964
PVT1	ovarian cancer	Expression	Amplification of PVT1 contributes to the pathophysiology of ovarian and breast cancer.	chr8	128806779	129113499	+	Human	PVT1; LINC00079; NCRNA00084	NR_003367.7	17908964
PVT1	prostate cancer	Mutation	The risk allele (G) of rs378854 (A>G) reduces binding of the transcription factor YY1 in vitro. The region surrounding rs378854 interacts with the MYC and PVT1 promoters.Expression of the PVT1 oncogene in normal prostate tissue increased with the presence of the risk allele of rs378854, while expression of MYC was not affected.	chr8	128806779	129113499	+	Human	PVT1; LINC00079; NCRNA00094	NR_003367.17	21814516
SRA1	breast cancer	Expression	We recently reported a decreased estrogen receptor activity in breast cancer cells overexpressing SRAP, suggesting antagonist roles played by SRA1 RNA and SRAP.	chr5	139929653	139937678	-	Human	SRA1; SRA; SRAP; STRAA1; pp7686	NM_001035235.5	16848684
SRA1	breast cancer	Expression	Our results demonstrate that full-length SRA-RNAs likely to encode stable proteins are widely expressed in breast cancer cell lines.	chr5	139929653	139937678	-	Human	SRA1; SRA; SRAP; STRAA1; pp7688	NM_001035235.7	12565891
SRA1	breast cancer	Locus	We have previously found that both fully-spliced SRAP-coding and intron-1-containing non-coding SRA RNAs co-exist in breast cancer cell lines.	chr5	139929653	139937678	-	Human	SRA1; SRA; SRAP; STRAA1; pp7684	NM_001035235.3	19483093
SRA1	breast cancer	N/A	Disturbance of the balance between SRAP1-coding and non-coding SRA1 RNAs in breast tumor tissues might be involved in breast tumorigenesis.	chr5	139929653	139937678	-	Human	SRA1; SRA; SRAP; STRAA1; pp7687	NM_001035235.6	20079837
SRA1	Disease related(cancer)_lncRNA_db										www.lncrnadb.org/
XIST	breast cancer	Mutation	The intratumoral and intertumoral variability in XIST RNA domain number in BRCA1 tumors correlates with chromosomal genetic abnormalities, including gains, losses, reduplications, and rearrangements of the X-chromosome.	chrX	73040495	73072588	-	Human	XIST; SXI1; swd66; DXS1089; DXS399E; LINC00001; NCRNA00002	NR_001564.3	17545591
ZNFX1-AS1	breast cancer	Expression	SNORD-host RNA Zfas1 is a regulator of mammary development and a potential marker for breast cancer.ZFAS1 is highly expressed in the mammary gland and is down-regulated in breast tumors compared to normal tissue. ZFAS1 is a putative tumor suppressor gene.	chr20	47894715	47905797	+	Human	ZNFX1-AS1; HSUP1; HSUP2; ZFAS1; C20orf199; NCRNA00275	NR_003604.2	21460236
ZNFX1-AS1	breast cancer	Locus	SNORD-host RNA Zfas1 is a regulator of mammary development and a potential marker for breast cancer. ZFAS1 as a putative tumor suppressor gene.	chr20	47894715	47905797	+	Human	ZNFX1-AS1; HSUP1; HSUP2; ZFAS1; C20orf199; NCRNA00275	NR_003604.2	21460236
ZNFX1-AS1	ductal carcinoma	Expression	Human ZFAS1 levels are reduced in ductal carcinoma relative to normal breast tissue.	chr20	47894715	47905797	+	Human	ZNFX1-AS1; HSUP1; HSUP2; ZFAS1; C20orf199; NCRNA00275	NR_003604.2	21460236
TERC	breast cancer	Expression	The mRNA expressions of hTERT, hTR, TANK1, EST1, and TEP1 were higher in tumour samples compared with normal breast tissue.	chr3	169401636	169502073	-	Human	SCARNA19; PFBMFT2; DKCA1; TRC3; HTR; TR	NR_001566	17616810
RN7SK	cancer	Interaction	Together with the HEXIM proteins, 7SK RNA associates with and sequesters a fraction of cellular P-TEFb into a catalytically inactive complex. Active and inactive forms of P-TEFb are kept in a functional and dynamic equilibrium tightly linked to the transcriptional requirement of the cell. Importantly, cardiac hypertrophy and development of various types of human malignancies have been associated …	chr6	52995620	52995951	+	Human	7SK	NR_001445	22377309
RN7SK	breast cancer	Expression	Decreased levels of LARP7 and 7SK snRNA redistribute P-TEFb to the transcriptionally active super elongation complex, resulting in P-TEFb activation and increased transcription of EMT transcription factors, including Slug, FOXC2, ZEB2, and Twist1, to promote breast cancer EMT, invasion, and metastasis.	chr6	52995620	52995951	+	Human	7SK	NR_001445	25053741

## Sheet: Table S3. T-UCRs
Supplementary Table S3. Chromosomal location of T-UCRs and supportive information related to function, relevance in cancer and/or breast tissue
T-UCR	Chromosome	Start_Hg19	End_Hg19	Additional information	Proposed and genotyped on Oncoarray? (yes/no)
uc.13	1	36309190	36409426		no
uc.33	1	97221737	97322048	T-UCR expressed in normal breast tissue	no
uc.48	2	20428333	20528630	.	no
uc.97	2	172772631	172873072	T-UCR expressed in normal breast tissue and T-UCR Located at Cancer-associated genomic regions	no
uc.151	5	32330137	32430350	.	no
uc.153	5	72145686	72245925	.	no
uc.185	5	177994307	178094717	.	no
uc.186	5	178996197	179096501	.	no
uc.194	6	93919064	94019264	.	no
uc.263	9	86540284	86640490	.	no
uc.265	9	108068471	108168687	T-UCR Located at Cancer-associated genomic regions	no
uc.324	11	30507521	30607745	.	no
uc.331	11	83145159	83245376	.	no
uc.341	12	54332918	54433231	T-UCR Located at Cancer-associated genomic regions	no
uc.366	14	31332707	31432908	T-UCR Located at Cancer-associated genomic regions	yes
uc.375	14	37727220	37827519	T-UCR Located at Cancer-associated genomic regions	no
uc.390	15	67828170	67928374	.	no
uc.391	15	67990304	68090614	.	no
uc.395	16	24529003	24629251	.	no
uc.436	18	53204241	53304450	.	no
uc.443	19	8477269	8577507	.	no
uc.454	20	4816440	4916647	.	no
uc.457	22	19345909	19446119	.	no
uc.459	X	21484560	21584814	.	no
uc.473	X	70323224	70423445	T-UCR highly expressed in normal breast tissue	no
uc.474	X	70418843	70519052	.	yes
uc.479	X	122563751	122664052	.	no
uc.203	6	163941704	164041906	.	no
uc.217	7	54586656	54686876	.	no
uc.345	12	54397600	54497900	.	no
uc.44	1	244167707	244267936	.	no
uc.45	1	244966686	245066888	.	yes
uc.75	2	145095850	145196085	.	no
uc.90	2	162223027	162323232	.	no
uc.135	3	168784283	168884483	T-UCR Located at Cancer-associated genomic regions	no
uc.141	4	24479162	24579456	.	no
uc.173	5	133676160	133776435	T-UCR expressed in normal breast tissue and T-UCR Located at Cancer-associated genomic regions	no
uc.174	5	138593654	138693913	.	yes
uc.184	5	173335292	173435521	.	no
uc.188	6	16249384	16349598	.	no
uc.255	9	23641768	23741999	.	no
uc.256	9	23642234	23742439	.	no
uc.292	10	98665455	98765671	.	no
uc.360	14	26865382	26965668	.	no
uc.407	16	69631155	69731480	.	no
uc.413	17	37516519	37616790	.	yes
uc.418	17	56032228	56132444	.	no
uc.471	X	41158371	41258609	.	no
uc.480	X	123185272	123285473	.	no
uc.481	X	123185475	123285678	.	no
uc.1	1	10547697	10647903	.	no
uc.2	1	10682543	10782749	.	no
uc.3	1	10701165	10801389	T-UCR expressed in normal breast tissue and T-UCR Located at Cancer-associated genomic regions	no
uc.4	1	10708249	10808607	T-UCR expressed in normal breast tissue and T-UCR Located at Cancer-associated genomic regions	no
uc.5	1	10731351	10831564	T-UCR expressed in normal breast tissue and the T-UCR with a known enhancer activity and T-UCR Located at Cancer-associated genomic regions	no
uc.6	1	10745121	10845421	T-UCR Located at Cancer-associated genomic regions	no
uc.7	1	10786133	10886388	.	no
uc.8	1	10801818	10902033	.	no
uc.12	1	35600227	35700427	.	no
uc.18	1	44665661	44765898	.	no
uc.19	1	44940312	45040567	T-UCR with a known enhancer activity	no
uc.20	1	44952372	45052640	.	no
uc.21	1	49062986	49163220	.	no
uc.22	1	50956231	51056538	T-UCR expressed in normal breast tissue and T-UCR Located at Cancer-associated genomic regions	no
uc.23	1	50985777	51086005	.	no
uc.24	1	51049145	51149480	T-UCR Located at Cancer-associated genomic regions	no
uc.25	1	51116034	51216268	.	no
uc.28	1	70646713	70747067	.	no
uc.35	1	97952282	98052486	T-UCR Located at Cancer-associated genomic regions	no
uc.36	1	109190428	109290691	.	no
uc.40	1	164587962	164688208	T-UCR Located at Cancer-associated genomic regions	no
uc.42	1	215839032	215939297	T-UCR expressed in normal breast tissue	no
uc.43	1	243846035	243946291	.	yes
uc.50	2	38926301	39026522	.	no
uc.63	2	61702501	61802778	T-UCR expressed in normal breast tissue and T-UCR Located at Cancer-associated genomic regions	no
uc.64	2	63144091	63244335	.	no
uc.66	2	73125003	73225249	.	no
uc.68	2	143864722	143964976	.	no
uc.69	2	144062110	144162410	.	no
uc.70	2	144387339	144487575	.	no
uc.71	2	144662856	144763103	.	no
uc.72	2	144664972	144765378	.	no
uc.73	2	144712313	144812513	.	no
uc.74	2	144775963	144876500	.	no
uc.76	2	145111133	145211467	.	no
uc.77	2	145135765	145236060	.	no
uc.78	2	145138354	145238601	T-UCR with a known enhancer activity and expressed in normal breast tissue	no
uc.79	2	145147177	145247471	.	no
uc.80	2	145150852	145251145	.	no
uc.89	2	162188673	162288979	.	no
uc.91	2	162995022	163095228	T-UCR expressed in normal breast tissue	no
uc.96	2	172770674	172870934	.	no
uc.100	2	174064780	174164986	.	yes
uc.103	2	174919672	175019904	.	no
uc.104	2	174936934	175037149	.	no
uc.105	2	174939787	175040009	.	no
uc.106	2	174975423	175075628	.	no
uc.109	2	177453338	177553561	T-UCR with a known enhancer activity and T-UCR Located at Cancer-associated genomic regions	yes
uc.111	3	9421461	9521756	.	no
uc.119	3	114383467	114483767	T-UCR with a known enhancer activity	yes
uc.120	3	114385039	114485308	.	no
uc.121	3	114525474	114625766	.	yes
uc.122	3	114561891	114662105	.	yes
uc.131	3	157940040	158040246	T-UCR expressed in normal breast tissue	no
uc.132	3	157976159	158076366	.	no
uc.133	3	157976478	158076754	.	no
uc.134	3	158195904	158296114	T-UCR expressed in normal breast tissue	no
uc.136	3	169143952	169244298	T-UCR expressed in normal breast tissue	no
uc.138	3	185599296	185699714	T-UCR expressed in normal breast tissue	no
uc.139	4	4473440	4573777	.	no
uc.142	4	41700069	41800327	.	no
uc.147	4	151186383	151286690	.	no
uc.148	4	151443952	151544191	.	no
uc.149	4	151444193	151544396	.	no
uc.161	5	77308529	77408806	T-UCR expressed in normal breast tissue	no
uc.166	5	87911805	88012114	.	no
uc.170	5	93177670	93277979	.	no
uc.175	5	158291838	158392087	T-UCR with a known enhancer activity	no
uc.176	5	167282695	167382940	.	yes
uc.177	5	170367629	170467885	.	yes
uc.178	5	170367998	170468246	T-UCR Located at Cancer-associated genomic regions	no
uc.179	5	170578212	170678430	.	no
uc.180	5	170578489	170678713	.	no
uc.181	5	170579479	170679756	T-UCR with a known enhancer activity and expressed in normal breast tissue and T-UCR Located at Cancer-associated genomic regions	no
uc.182	5	170653079	170753317	T-UCR expressed in normal breast tissue and T-UCR Located at Cancer-associated genomic regions	no
uc.189	6	36517517	36618089	.	no
uc.190	6	41473440	41573639	T-UCR expressed in normal breast tissue and the T-UCR with a known enhancer activity	no
uc.195	6	97613356	97713628	.	no
uc.202	6	100923983	101024212	.	no
uc.207	7	21761493	21861722	T-UCR with a known enhancer activity and expressed in normal breast tissue	no
uc.208	7	23511670	23611887	.	yes
uc.209	7	23511888	23612137	.	no
uc.211	7	26679472	26779762	T-UCR with a known enhancer activity and T-UCR Located at Cancer-associated genomic regions	no
uc.215	7	42142585	42242846	.	no
uc.216	7	50308154	50411517	.	no
uc.218	7	69752975	69853260	.	no
uc.219	7	69930780	70030989	.	no
uc.222	7	114007171	114107371	T-UCR with a known enhancer activity and T-UCR Located at Cancer-associated genomic regions	no
uc.223	7	114008185	114108452	T-UCR with a known enhancer activity and expressed in normal breast tissue and T-UCR Located at Cancer-associated genomic regions	no
uc.224	7	114013019	114113313	T-UCR Located at Cancer-associated genomic regions	no
uc.225	7	114022855	114123055	.	no
uc.226	7	114159318	114259522	T-UCR Located at Cancer-associated genomic regions	no
uc.227	7	114245316	114345546	.	no
uc.231	7	115532117	115632340	T-UCR Located at Cancer-associated genomic regions	no
uc.233	7	150778314	150878579	T-UCR expressed in normal breast tissue	no
uc.235	8	25725921	25826147	.	yes
uc.237	8	53087902	53188369	T-UCR expressed in normal breast tissue	no
uc.238	8	53117117	53217474	T-UCR expressed in normal breast tissue	no
uc.239	8	59892373	59992672	.	no
uc.240	8	65442539	65542744	.	no
uc.243	8	77640962	77741177	T-UCR Located at Cancer-associated genomic regions	no
uc.245	8	106283832	106384170	T-UCR with a known enhancer activity and expressed in normal breast tissue	no
uc.250	9	13889910	13990118	.	no
uc.251	9	15824309	15924521	.	no
uc.252	9	16660753	16760983	.	no
uc.253	9	17282212	17382433	.	yes
uc.257	9	37165204	37265467	.	no
uc.258	9	37274424	37374624	.	no
uc.264	9	86540492	86640758	.	no
uc.266	9	109328292	109428534	.	no
uc.269	9	126487937	126588153	T-UCR highly expressed in normal breast tissue and the T-UCR with a known enhancer activity and T-UCR Located at Cancer-associated genomic regions	no
uc.270	9	128254069	128354346	T-UCR Located at Cancer-associated genomic regions	no
uc.271	9	128254352	128354562	.	no
uc.272	9	128382588	128482800	T-UCR Located at Cancer-associated genomic regions	no
uc.273	9	128467598	128567918	.	no
uc.274	9	128471871	128572197	T-UCR Located at Cancer-associated genomic regions	yes
uc.275	9	128534116	128634370	T-UCR Located at Cancer-associated genomic regions	no
uc.276	9	128555812	128656243	T-UCR Located at Cancer-associated genomic regions	no
uc.277	9	128557710	128657985	T-UCR expressed in normal breast tissue and T-UCR Located at Cancer-associated genomic regions	no
uc.278	9	128596165	128696401	.	no
uc.279	9	128622559	128722894	T-UCR Located at Cancer-associated genomic regions	no
uc.281	9	135445525	135545762	T-UCR expressed in normal breast tissue	yes
uc.282	9	139992490	140092696	.	no
uc.288	10	77677183	77777405	.	yes
uc.289	10	77940539	78040792	.	no
uc.290	10	77992282	78092487	.	no
uc.291	10	78233624	78333854	T-UCR expressed in normal breast tissue	no
uc.300	10	102497118	102597325	T-UCR highly expressed in normal breast tissue and the T-UCR with a known enhancer activity and T-UCR Located at Cancer-associated genomic regions	no
uc.301	10	102517791	102618074	T-UCR Located at Cancer-associated genomic regions	yes
uc.305	10	103161435	103261739	T-UCR expressed in normal breast tissue and T-UCR Located at Cancer-associated genomic regions	yes
uc.306	10	103162039	103262262	.	no
uc.307	10	103193983	103294214	.	yes
uc.308	10	103195812	103296088	.	no
uc.309	10	103217031	103317298	T-UCR highly expressed in normal breast tissue and the T-UCR with a known enhancer activity and T-UCR Located at Cancer-associated genomic regions	no
uc.310	10	114354223	114454451	.	no
uc.311	10	120024402	120124620	T-UCR Located at Cancer-associated genomic regions	no
uc.312	10	120026537	120126858	T-UCR expressed in normal breast tissue and T-UCR Located at Cancer-associated genomic regions	no
uc.313	10	121290174	121390404	.	no
uc.317	10	131396338	131496555	.	no
uc.318	10	131641586	131741906	.	no
uc.322	11	16266351	16366573	.	no
uc.323	11	16425336	16525535	.	no
uc.325	11	31635644	31735878	.	no
uc.326	11	31735680	31835994	T-UCR expressed in normal breast tissue	no
uc.327	11	31736284	31836551	T-UCR expressed in normal breast tissue	no
uc.328	11	31775663	31875893	.	no
uc.334	11	131817945	131918166	T-UCR expressed in normal breast tissue and the T-UCR with a known enhancer activity	no
uc.335	12	16665414	16765627	.	no
uc.336	12	24242006	24342256	.	no
uc.348	13	72013357	72113596	T-UCR expressed in normal breast tissue and T-UCR Located at Cancer-associated genomic regions	no
uc.349	13	72071302	72171504	.	no
uc.350	13	72206100	72306339	.	no
uc.356	13	97958820	98059070	.	no
uc.367	14	33794463	33894760	T-UCR Located at Cancer-associated genomic regions	yes
uc.368	14	34018576	34118803	T-UCR Located at Cancer-associated genomic regions	no
uc.369	14	34072617	34172829	T-UCR Located at Cancer-associated genomic regions	no
uc.370	14	34152571	34252963	T-UCR Located at Cancer-associated genomic regions	yes
uc.371	14	35970189	36070484	.	no
uc.372	14	35993035	36093311	T-UCR expressed in normal breast tissue and T-UCR Located at Cancer-associated genomic regions	no
uc.374	14	37665913	37766136	T-UCR expressed in normal breast tissue and T-UCR Located at Cancer-associated genomic regions	no
uc.376	14	45515750	45616039	.	no
uc.377	14	45529023	45629239	.	no
uc.378	14	80277477	80377727	.	yes
uc.384	15	36915393	37015658	.	no
uc.385	15	37135670	37235878	.	no
uc.388	15	57375525	57475822	T-UCR with a known enhancer activity and expressed in normal breast tissue	no
uc.389	15	67615385	67715655	T-UCR with a known enhancer activity and expressed in normal breast tissue	no
uc.397	16	49685848	49786158	.	no
uc.401	16	52444715	52544964	.	yes
uc.402	16	53604385	53704629	T-UCR expressed in normal breast tissue	no
uc.411	17	35279619	35379847	T-UCR with a known enhancer activity and expressed in normal breast tissue	no
uc.412	17	35286486	35386753	.	no
uc.421	18	22643155	22743499	.	no
uc.422	18	22698188	22798413	.	no
uc.423	18	22706355	22806577	.	no
uc.424	18	22717779	22817993	.	no
uc.425	18	22815207	22915531	.	yes
uc.426	18	23865592	23965853	.	no
uc.429	18	34430541	34530778	.	no
uc.430	18	35013650	35113862	T-UCR with a known enhancer activity	no
uc.434	18	44720788	44821036	.	yes
uc.435	18	53039931	53140157	.	no
uc.437	18	72333354	72407872	the T-UCR with a known enhancer activity	no
uc.438	18	72333354	72408114	.	no
uc.439	18	72333354	72413293	.	no
uc.440	18	72333354	72413693	.	no
uc.441	18	72518592	72618839	.	no
uc.442	18	72542712	72642960	.	no
uc.444	19	30444779	30545166	T-UCR with a known enhancer activity and T-UCR Located at Cancer-associated genomic regions	no
uc.449	19	30953541	31053830	.	no
uc.451	19	31756620	31856844	.	no
uc.452	19	31777947	31878150	.	no
uc.455	20	34278379	34378623	.	no
uc.456	20	42037756	42138075	.	no
uc.458	22	36098492	36198695	T-UCR Located at Cancer-associated genomic regions	no
uc.460	X	24773511	24873785	.	no
uc.461	X	24814797	24915193	.	no
uc.462	X	24844826	24945604	T-UCR highly expressed in normal breast tissue and the T-UCR with a known enhancer activity	no
uc.463	X	24865882	24966156	.	no
uc.464	X	24866158	24966927	.	no
uc.465	X	24867481	24967790	.	no
uc.466	X	24896458	24996806	.	no
uc.467	X	24958354	25059084	.	no
uc.475	X	70716055	70816451	.	no
uc.483	3	17542729	17643130	T-UCR expressed in normal breast tissue	no
uc.37	1	115230053	115330254	.	no
uc.129	3	152114387	152214598	.	no
uc.143	4	76529124	76629341	.	no
uc.144	4	83296665	83396869	.	no
uc.183	5	171334520	171434755	.	no
uc.338	12	53808489	53908711	.	no
uc.406	16	69630364	69730574	.	no
uc.478	X	122549457	122649708	.	no
uc.344	12	54376886	54477139	T-UCR Located at Cancer-associated genomic regions	no
uc.213	7	27133132	27233332	T-UCR highly expressed in normal breast tissue and T-UCR Located at Cancer-associated genomic regions	no
uc.343	12	54372441	54472828	T-UCR expressed in normal breast tissue and T-UCR Located at Cancer-associated genomic regions	yes
uc.34	1	97230172	97330379	.	no
uc.49	2	33763409	33863615	.	no
uc.101	2	174724481	174824734	.	no
uc.102	2	174896409	174996746	.	no
uc.154	5	72160015	72260217	.	no
uc.169	5	92871017	92971220	.	no
uc.212	7	27091938	27192142	.	no
uc.246	8	119073218	119173501	.	yes
uc.267	9	125003890	125104092	.	no
uc.280	9	128628006	128728225	T-UCR expressed in normal breast tissue and T-UCR Located at Cancer-associated genomic regions	no
uc.285	10	70465991	70566222	T-UCR expressed in normal breast tissue	no
uc.299	10	102459435	102559644	.	no
uc.330	11	66343896	66444102	.	no
uc.333	11	124594647	124694916	.	no
uc.342	12	54360494	54460720	.	no
uc.359	14	26864968	26965291	.	no
uc.387	15	41982054	42082291	.	no
uc.393	15	74864242	74964516	.	no
uc.408	16	72771045	72871296	.	no
uc.414	17	38199174	38299419	.	yes
uc.417	17	46632312	46732533	T-UCR expressed in normal breast tissue and T-UCR Located at Cancer-associated genomic regions	no
uc.420	17	62460761	62547003	.	no
uc.472	X	41329306	41429507	.	no
uc.477	X	102991491	103091699	.	no
uc.46	1	244967603	245067819	.	no
uc.155	5	76884364	76984570	.	no
uc.416	17	46620887	46721172	.	no
uc.419	17	56032715	56133003	.	no
uc.61	2	60637573	60737898	.	no
uc.9	1	10875410	10975611	.	no
uc.10	1	10915574	11015848	T-UCR with a known enhancer activity and expressed in normal breast tissue and T-UCR Located at Cancer-associated genomic regions	no
uc.14	1	38445004	38545216	.	no
uc.15	1	38511076	38611308	T-UCR with a known enhancer activity	no
uc.16	1	38578199	38678409	.	no
uc.17	1	38752151	38852387	.	no
uc.26	1	63319646	63419857	.	no
uc.27	1	63319880	63420169	T-UCR with a known enhancer activity and expressed in normal breast tissue and T-UCR Located at Cancer-associated genomic regions	no
uc.29	1	87772383	87872601	.	no
uc.30	1	87979000	88079242	.	no
uc.31	1	88878018	88978270	.	no
uc.38	1	163889955	163990178	.	no
uc.39	1	163973535	164073890	T-UCR Located at Cancer-associated genomic regions	no
uc.41	1	213548767	213648982	.	no
uc.47	2	7724651	7824877	T-UCR expressed in normal breast tissue and the T-UCR with a known enhancer activity	no
uc.51	2	57922559	58022765	.	no
uc.52	2	59058186	59158459	.	yes
uc.53	2	59083311	59183542	.	no
uc.54	2	59149403	59249611	.	no
uc.55	2	59696578	59796817	T-UCR with a known enhancer activity	no
uc.56	2	59897831	59998032	.	yes
uc.57	2	60089240	60189485	.	yes
uc.58	2	60247963	60348165	.	no
uc.59	2	60248383	60348602	.	no
uc.60	2	60391560	60491776	T-UCR with a known enhancer activity	no
uc.62	2	60730682	60830915	.	no
uc.65	2	66248591	66348802	T-UCR with a known enhancer activity	no
uc.67	2	104686726	104786942	.	no
uc.81	2	147084065	147184275	.	no
uc.82	2	156677099	156777308	T-UCR with a known enhancer activity	no
uc.83	2	156941627	157041922	.	no
uc.84	2	157144706	157244914	.	no
uc.85	2	157501414	157601661	.	no
uc.86	2	157610110	157710449	.	no
uc.87	2	157850269	157950558	T-UCR with a known enhancer activity and expressed in normal breast tissue	no
uc.88	2	162045042	162145353	.	no
uc.92	2	164400679	164500987	T-UCR with a known enhancer activity and expressed in normal breast tissue	yes
uc.93	2	164611907	164712169	.	no
uc.94	2	164794170	164894369	T-UCR with a known enhancer activity	no
uc.95	2	171521530	171621780	T-UCR expressed in normal breast tissue and T-UCR Located at Cancer-associated genomic regions	no
uc.98	2	172906518	173006755	.	no
uc.99	2	172908381	173008778	.	no
uc.107	2	175157608	175257844	.	no
uc.108	2	176890357	176990730	T-UCR with a known enhancer activity and T-UCR Located at Cancer-associated genomic regions	no
uc.110	2	237021382	237121624	T-UCR highly expressed in normal breast tissue and the T-UCR with a known enhancer activity and T-UCR Located at Cancer-associated genomic regions	yes
uc.112	3	18119564	18219909	.	no
uc.113	3	18626404	18726650	.	no
uc.114	3	18794450	18894743	.	no
uc.115	3	18984158	19084376	.	no
uc.116	3	70516424	70616629	T-UCR Located at Cancer-associated genomic regions	no
uc.117	3	70821840	70922090	T-UCR highly expressed in normal breast tissue and T-UCR Located at Cancer-associated genomic regions	yes
uc.118	3	70822092	70922310	.	no
uc.123	3	136933544	137034035	T-UCR with a known enhancer activity	no
uc.124	3	136998444	137098730	T-UCR with a known enhancer activity	no
uc.125	3	137018317	137118581	.	no
uc.126	3	137075648	137175918	.	no
uc.127	3	146980708	147080979	.	no
uc.128	3	146999638	147099936	.	no
uc.130	3	157726574	157826797	.	no
uc.137	3	180386857	180487241	.	no
uc.140	4	12959870	13060092	T-UCR with a known enhancer activity and T-UCR Located at Cancer-associated genomic regions	no
uc.145	4	105296313	105396560	.	no
uc.146	4	111866476	111966689	T-UCR expressed in normal breast tissue and T-UCR Located at Cancer-associated genomic regions	no
uc.150	5	3462621	3562882	T-UCR with a known enhancer activity and T-UCR Located at Cancer-associated genomic regions	no
uc.152	5	50285638	50385838	T-UCR with a known enhancer activity and T-UCR Located at Cancer-associated genomic regions	no
uc.156	5	76885419	76985631	.	yes
uc.157	5	76891161	76991367	T-UCR with a known enhancer activity	no
uc.158	5	77090253	77190476	.	no
uc.159	5	77097932	77198403	T-UCR expressed in normal breast tissue	no
uc.160	5	77218844	77319165	.	no
uc.162	5	81097361	81197578	.	no
uc.163	5	87118623	87218998	T-UCR with a known enhancer activity	no
uc.164	5	87190405	87290607	T-UCR with a known enhancer activity and expressed in normal breast tissue	no
uc.165	5	87642933	87743156	.	no
uc.167	5	88129624	88229824	T-UCR highly expressed in normal breast tissue	no
uc.168	5	90878793	90979012	the T-UCR with a known enhancer activity	no
uc.171	5	93525847	93626054	.	no
uc.172	5	93600719	93700936	.	no
uc.187	6	10344677	10444888	.	no
uc.191	6	51026794	51127001	.	no
uc.192	6	51098997	51199240	.	no
uc.193	6	86271686	86372004	.	no
uc.196	6	98066540	98166760	T-UCR with a known enhancer activity and expressed in normal breast tissue	no
uc.197	6	98312799	98413022	.	no
uc.198	6	98669889	98770195	.	no
uc.199	6	98763855	98864110	.	no
uc.200	6	98945533	99045786	.	no
uc.201	6	100001984	100102223	.	no
uc.204	7	1215904	1316105	T-UCR with a known enhancer activity and expressed in normal breast tissue	no
uc.205	7	20779789	20880040	.	no
uc.206	7	20953765	21054263	.	yes
uc.210	7	26647078	26747334	.	no
uc.214	7	31352398	31452640	.	no
uc.220	7	96583916	96684172	T-UCR with a known enhancer activity and expressed in normal breast tissue and T-UCR Located at Cancer-associated genomic regions	no
uc.221	7	96591301	96691649	.	no
uc.228	7	115066697	115166961	T-UCR expressed in normal breast tissue and T-UCR Located at Cancer-associated genomic regions	no
uc.229	7	115084645	115184940	.	no
uc.230	7	115269461	115369698	T-UCR highly expressed in normal breast tissue and T-UCR Located at Cancer-associated genomic regions	no
uc.232	7	121894606	121994852	.	no
uc.234	7	156762385	156862656	.	no
uc.236	8	37200469	37300735	.	no
uc.241	8	65447130	65547331	.	no
uc.242	8	66099297	66199561	.	no
uc.244	8	105912349	106012669	T-UCR expressed in normal breast tissue	no
uc.247	9	919154	1019514	.	no
uc.248	9	924189	1024410	T-UCR with a known enhancer activity and expressed in normal breast tissue	no
uc.249	9	8045728	8145987	.	no
uc.254	9	23446725	23547003	.	no
uc.259	9	79577879	79678186	.	no
uc.260	9	81422424	81522654	T-UCR with a known enhancer activity	no
uc.261	9	81821574	81921884	.	no
uc.262	9	83677722	83777976	T-UCR with a known enhancer activity and expressed in normal breast tissue	no
uc.268	9	125556828	125657078	T-UCR expressed in normal breast tissue and T-UCR Located at Cancer-associated genomic regions	no
uc.283	10	50554757	50655033	.	no
uc.284	10	50556856	50657064	.	no
uc.286	10	77089024	77189275	.	no
uc.287	10	77445943	77546199	.	no
uc.293	10	102322669	102422911	T-UCR Located at Cancer-associated genomic regions	no
uc.294	10	102323617	102424060	T-UCR Located at Cancer-associated genomic regions	yes
uc.295	10	102325100	102425308	T-UCR expressed in normal breast tissue and T-UCR Located at Cancer-associated genomic regions	no
uc.296	10	102365106	102465566	T-UCR Located at Cancer-associated genomic regions	no
uc.297	10	102369220	102469583	T-UCR Located at Cancer-associated genomic regions	no
uc.298	10	102397658	102498016	.	no
uc.302	10	102929180	103029520	T-UCR Located at Cancer-associated genomic regions	no
uc.303	10	103002427	103102698	.	no
uc.304	10	103032504	103132775	T-UCR expressed in normal breast tissue and T-UCR Located at Cancer-associated genomic regions	no
uc.314	10	124802203	124902404	T-UCR with a known enhancer activity	no
uc.315	10	124802615	124902849	T-UCR with a known enhancer activity and expressed in normal breast tissue	no
uc.316	10	126855565	126955804	T-UCR with a known enhancer activity	no
uc.319	11	8254695	8355010	.	no
uc.320	11	8267834	8368168	.	no
uc.321	11	15574424	15674627	.	no
uc.329	11	32147992	32248298	T-UCR with a known enhancer activity and expressed in normal breast tissue	yes
uc.332	11	116182690	116283026	.	no
uc.337	12	41699179	41799396	.	no
uc.339	12	54021096	54121347	T-UCR highly expressed in normal breast tissue and T-UCR Located at Cancer-associated genomic regions	no
uc.340	12	54040832	54141090	.	no
uc.346	12	106926510	107026711	.	no
uc.347	13	71743988	71844196	.	no
uc.351	13	72618900	72719154	.	no
uc.352	13	72644165	72744364	T-UCR expressed in normal breast tissue and T-UCR Located at Cancer-associated genomic regions	no
uc.353	13	72721553	72821875	Associated to bc risk in German population (Yang et al. 2008) and T-UCR with a known enhancer activity and T-UCR Located at Cancer-associated genomic regions	no
uc.354	13	78926829	79027063	.	no
uc.355	13	95568882	95669109	T-UCR with a known enhancer activity and T-UCR Located at Cancer-associated genomic regions	no
uc.357	13	112666337	112766578	T-UCR Located at Cancer-associated genomic regions	no
uc.358	14	26328034	26428259	.	no
uc.361	14	29183135	29283401	.	no
uc.362	14	29298752	29398990	.	yes
uc.363	14	29811319	29911583	T-UCR with a known enhancer activity and expressed in normal breast tissue and T-UCR Located at Cancer-associated genomic regions	no
uc.364	14	30662759	30762965	.	no
uc.365	14	30692362	30792639	.	no
uc.373	14	36531807	36632200	.	no
uc.379	14	97381368	97481619	.	no
uc.380	14	97712594	97812825	T-UCR Located at Cancer-associated genomic regions	no
uc.381	14	97829290	97929527	.	no
uc.382	15	35868912	35969111	T-UCR expressed in normal breast tissue and T-UCR Located at Cancer-associated genomic regions	no
uc.383	15	36769927	36870195	.	yes
uc.386	15	37472009	37572211	T-UCR Located at Cancer-associated genomic regions	no
uc.392	15	70342134	70442389	.	no
uc.394	15	97186100	97286301	.	no
uc.396	16	49044731	49144938	.	no
uc.398	16	49840891	49941212	.	no
uc.399	16	50798991	50899204	.	no
uc.400	16	51621487	51721692	T-UCR with a known enhancer activity and expressed in normal breast tissue	no
uc.403	16	54273855	54374060	.	no
uc.404	16	55173357	55273591	T-UCR expressed in normal breast tissue	no
uc.405	16	59525395	59625604	.	no
uc.409	16	73042871	73143114	.	no
uc.410	17	34962230	35062448	.	no
uc.415	17	46613906	46714112	.	no
uc.427	18	24187199	24287413	.	no
uc.428	18	30303209	30403447	.	no
uc.431	18	35128600	35228829	.	no
uc.432	18	35514932	35615142	.	no
uc.433	18	36013632	36113837	.	no
uc.445	19	30516435	30616744	.	no
uc.446	19	30697854	30798125	.	no
uc.447	19	30717781	30818053	.	no
uc.448	19	30791530	30891761	.	no
uc.450	19	31537626	31637836	T-UCR with a known enhancer activity and expressed in normal breast tissue	no
uc.453	19	42387317	42487641	T-UCR expressed in normal breast tissue	no
uc.468	X	24967563	25068051	T-UCR expressed in normal breast tissue	no
uc.469	X	24968053	25068274	.	no
uc.470	X	25351216	25451556	.	no
uc.476	X	81739599	81839836	.	no
uc.482	X	139120488	139220782	T-UCR with a known enhancer activity	yes

## Sheet: Table S4. BCACreg 
Supplementary Table S4 a. BCAC annotated lncRNA regions. b. BCAC annotated T-UCRs
a.
Region	Chr	Start (Hg19)	End (Hg19)
lncRNA-43	1	155116659	155225286
lncRNA-98	4	106008437	106111776
lncRNA-92	8	128756779	129163499
lncRNA-69	9	21944777	22171096
lncRNA-2	11	1966393	2072700
b.
Region	Chr	Start (Hg19)	End (Hg19)
uc.1	1	10547697	10647903
uc.2	1	10682543	10782749
uc.3	1	10701165	10801389
uc.4	1	10708249	10808607
uc.22	1	50956231	51056538
uc.23	1	50985777	51086005
uc.24	1	51049145	51149480
uc.25	1	51116034	51216268
uc.29	1	87772383	87872601
uc.30	1	87979000	88079242
uc.98	2	172906518	173006755
uc.99	2	172908381	173008778
uc.152	5	50285638	50385838
uc.162	5	81097361	81197578
uc.168	5	90878793	90979012
uc.175	5	158291838	158392087
uc.245	8	106283832	106384170
uc.401	16	59525395	59625604

## Sheet: Table S5.BCAC SNPs
Supplementary Table S5. SNPs that show association to breast cancer with p<1E-5 and MAF<0,45 in BCAC analysis.
Variant	chr	position_b37	genotyped/imputed?	Regions	Novel locus (=not BCAC loci)?	INQUISIT	METABRIC	GTEx	p<1E-5? (0=no, 1=all_samples, 2=ER-, 3=ER+)					META-ANALYSIS of OncoArray, iCOGS, and 9 GWAS in all samples						META-ANALYSIS of OncoArray, iCOGS, and 9 GWAS in ER- samples						META-ANALYSIS of OncoArray, iCOGS, and 9 GWAS in ER+ samples
										a0	a1	Alleles	Minor allele	MAF	Effect	OR(95%CI)	SE	p	FDR	MAF	Effect	OR(95%CI)_erneg	SE	p	FDR	MAF	Effect	OR(95%CI)	SE	p	FDR
rs670666	1	10549380	Imputed	uc.1	No	-	-	-	2	A	G	G/A	A	0.484	-0.0267	0,974(0,9619-0,9856)	0.0062	1.589e-05	0.00334851	0.4846	-0.0603	0,941(0,9209-0,9626)	0.0113	8.5e-08	0.000183365	0.4831	-0.017	0,983(0,969-0,9975)	0.0074	0.02086	0.478249
rs585870	1	10549628	Imputed	uc.1	No	-	-	-	1, 2, 3	C	A	A/C	C	0.2987	-0.0595	0,942(0,9298-0,9549)	0.0068	1.75e-18	4.06e-15	0.299	-0.1138	0,892(0,8708-0,9146)	0.0125	6.8e-20	5.21388e-16	0.2974	-0.0404	0,96(0,9453-0,9758)	0.0081	5.75e-07	0.000356919
rs1188526	1	10549848	Imputed	uc.1	No	-	-	-	1, 2, 3	G	C	C/G	G	0.2979	-0.0602	0,942(0,9291-0,9542)	0.0068	7.2e-19	1.91e-15	0.2981	-0.115	0,891(0,8698-0,9135)	0.0125	3.14e-20	3.3442e-16	0.2965	-0.0406	0,96(0,9451-0,9756)	0.0081	4.97e-07	0.00032009
rs673254	1	10550352	Imputed	uc.1	No	-	-	-	2	C	T	T/C	C	0.485	-0.0264	0,974(0,9622-0,9859)	0.0062	1.976e-05	0.00391593	0.4856	-0.0602	0,942(0,921-0,9627)	0.0113	8.95e-08	0.000188627	0.4841	-0.0171	0,983(0,9689-0,9974)	0.0074	0.02021	0.474657
rs1188525	1	10550877	Imputed	uc.1	No	-	-	-	1, 2, 3	A	G	G/A	A	0.298	-0.0604	0,941(0,9289-0,954)	0.0068	5.73e-19	1.56e-15	0.2982	-0.1153	0,891(0,8695-0,9132)	0.0125	2.5e-20	3.00032e-16	0.2966	-0.0408	0,96(0,9449-0,9754)	0.0081	4.56e-07	0.000296464
rs657244	1	10551763	Imputed	uc.1	No	-	-	-	1, 2, 3	A	G	G/A	A	0.299	-0.0599	0,942(0,9294-0,9545)	0.0068	1.03e-18	2.55e-15	0.2992	-0.1142	0,892(0,8705-0,9142)	0.0125	5.11e-20	4.32445e-16	0.2978	-0.0403	0,961(0,9452-0,9761)	0.0082	8.64e-07	0.000491974
rs597438	1	10554505	Imputed	uc.1	No	-	-	-	1, 2, 3	A	G	G/A	A	0.2985	-0.0603	0,941(0,929-0,9541)	0.0068	5.36e-19	1.5e-15	0.2987	-0.1153	0,891(0,8695-0,9132)	0.0125	2.33e-20	3.00032e-16	0.2972	-0.0406	0,96(0,9451-0,9756)	0.0081	5.02e-07	0.000321744
rs596537	1	10554709	Imputed	uc.1	No	-	-	-	1, 2, 3	G	T	T/G	G	0.3008	-0.0597	0,942(0,9296-0,9547)	0.0068	9.78e-19	2.5e-15	0.3011	-0.1147	0,892(0,8702-0,9136)	0.0124	2.9e-20	3.33535e-16	0.2995	-0.04	0,961(0,9457-0,9762)	0.0081	6.77e-07	0.000403934
rs620405	1	10554794	Imputed	uc.1	No	-	-	-	1, 2, 3	T	C	C/T	T	0.2996	-0.06	0,942(0,9293-0,9544)	0.0068	7.79e-19	2.05e-15	0.2998	-0.1156	0,891(0,8693-0,9129)	0.0125	1.64e-20	2.8293e-16	0.2983	-0.0397	0,961(0,9459-0,9765)	0.0081	8.66e-07	0.000491974
rs622623	1	10555257	Imputed	uc.1	No	-	-	-	1, 2, 3	C	T	T/C	C	0.3008	-0.0597	0,942(0,9296-0,9547)	0.0068	1.03e-18	2.55e-15	0.3011	-0.1142	0,892(0,8707-0,914)	0.0124	4.23e-20	4.09284e-16	0.2995	-0.0399	0,961(0,9458-0,9763)	0.0081	7.12e-07	0.000421599
rs636291	1	10556097	Imputed	uc.1	No	-	-	-	1, 2	G	A	A/G	G	0.3143	-0.0549	0,947(0,9342-0,9591)	0.0067	2.76e-16	5.56e-13	0.3146	-0.1139	0,892(0,8711-0,9141)	0.0123	2.19e-20	3.00032e-16	0.3131	-0.0335	0,967(0,952-0,9823)	0.008	2.616e-05	0.00864343
rs648324	1	10556447	Imputed	uc.1	No	-	-	-	1, 2, 3	G	T	T/G	G	0.3006	-0.0605	0,941(0,9288-0,9539)	0.0068	4.41e-19	1.24e-15	0.3007	-0.1146	0,892(0,8701-0,9138)	0.0125	3.96e-20	4.04843e-16	0.2991	-0.0401	0,961(0,9456-0,9761)	0.0081	6.7e-07	0.000401374
rs648399	1	10556485	Imputed	uc.1	No	-	-	-	1, 2, 3	T	C	C/T	T	0.2997	-0.0606	0,941(0,9287-0,9538)	0.0068	3.48e-19	1.03e-15	0.3	-0.1168	0,89(0,8682-0,9118)	0.0125	6.88e-21	2.37385e-16	0.2985	-0.0401	0,961(0,9456-0,9761)	0.0081	6.69e-07	0.000401374
rs662064	1	10557251	Imputed	uc.1	No	-	-	-	1, 2, 3	T	C	C/T	T	0.2997	-0.0602	0,942(0,9291-0,9542)	0.0068	5.52e-19	1.52e-15	0.2999	-0.116	0,89(0,8689-0,9126)	0.0125	1.22e-20	2.4054e-16	0.2984	-0.0394	0,961(0,9462-0,9768)	0.0081	1.017e-06	0.000565035
rs660725	1	10557544	Imputed	uc.1	No	-	-	-	1, 2, 3	A	G	G/A	A	0.2997	-0.0605	0,941(0,9288-0,9539)	0.0068	3.95e-19	1.13e-15	0.3	-0.1163	0,89(0,8687-0,9123)	0.0125	9.84e-21	2.39225e-16	0.2984	-0.0398	0,961(0,9458-0,9764)	0.0081	7.83e-07	0.00045535
rs647281	1	10558210	Imputed	uc.1	No	-	-	-	1, 2, 3	G	A	G/A	A	0.0695	-0.077	0,926(0,9035-0,9489)	0.0125	6.92e-10	6.02e-07	0.0694	-0.1071	0,898(0,8585-0,9402)	0.0232	3.937e-06	0.00364673	0.0695	-0.0729	0,93(0,9029-0,9572)	0.0149	1.046e-06	0.00057766
rs585406	1	10559598	Imputed	uc.1	No	-	-	-	1, 2	C	T	T/C	C	0.4839	-0.0289	0,972(0,9598-0,9834)	0.0062	3.552e-06	0.0010057	0.4841	-0.0618	0,94(0,9195-0,9611)	0.0113	4.98e-08	0.00014024	0.4829	-0.0199	0,98(0,9662-0,9946)	0.0074	0.007416	0.344719
rs34611625	1	10560214	Imputed	uc.1	No	-	-	-	1, 2, 3	CTG	C	C/CTG	CTG	0.3015	-0.0589	0,943(0,9303-0,9555)	0.0068	6.58e-18	1.46e-14	0.3021	-0.1161	0,89(0,8683-0,913)	0.0128	1.53e-19	9.24097e-16	0.3002	-0.0402	0,961(0,9455-0,976)	0.0081	6.33e-07	0.00038591
rs74810178	1	10560988	Imputed	uc.1	No	-	-	-	1, 2	A	G	A/G	G	0.1745	0.0364	1,037(1,0207-1,0537)	0.0081	7.901e-06	0.00194396	0.1746	0.0652	1,067(1,0371-1,0986)	0.0147	8.699e-06	0.00714636	0.1747	0.0233	1,024(1,0043-1,0432)	0.0097	0.01671	0.447449
rs589400	1	10561282	Imputed	uc.1	No	-	-	-	1, 2, 3	A	G	A/G	G	0.2995	-0.06	0,942(0,9293-0,9544)	0.0068	8.32e-19	2.17e-15	0.2998	-0.1154	0,891(0,8696-0,9129)	0.0124	1.85e-20	3.00032e-16	0.2982	-0.0404	0,96(0,9453-0,9758)	0.0081	5.6e-07	0.000349783
rs71583875	1	10561347	Imputed	uc.1	No	-	-	-	1, 2	G	GTTTATT	GTTTATT/G	G	0.3095	-0.0544	0,947(0,9345-0,9598)	0.0068	1.05e-15	2.02e-12	0.3102	-0.1129	0,893(0,8713-0,9158)	0.0127	7.62e-19	4.20668e-15	0.3083	-0.0352	0,965(0,9504-0,9807)	0.008	1.052e-05	0.00435448
rs58975800	1	10561559	Imputed	uc.1	No	-	-	-	1, 2	C	T	C/T	T	0.1427	0.0407	1,042(1,0235-1,0599)	0.0089	4.626e-06	0.00125527	0.1429	0.0775	1,081(1,0474-1,1148)	0.0159	1.152e-06	0.00149289	0.1427	0.024	1,024(1,0032-1,0458)	0.0106	0.02358	0.494952
rs6658216	1	10561604	Imputed	uc.1	No	-	-	-	1, 2	C	T	T/C	C	0.314	-0.0535	0,948(0,9355-0,9604)	0.0067	1.48e-15	2.81e-12	0.3145	-0.1107	0,895(0,8739-0,9171)	0.0123	2.38e-19	1.36864e-15	0.3129	-0.0336	0,967(0,9519-0,9822)	0.008	2.617e-05	0.00864343
rs1632108	1	10561923	Imputed	uc.1	No	-	-	-	1, 2, 3	C	T	C/T	T	0.3004	-0.0597	0,942(0,9296-0,9547)	0.0068	1.2e-18	2.9e-15	0.3008	-0.1151	0,891(0,8697-0,9134)	0.0125	2.27e-20	3.00032e-16	0.2991	-0.0405	0,96(0,9452-0,9757)	0.0081	5.19e-07	0.000329195
rs683864	1	10561954	Imputed	uc.1	No	-	-	-	1, 2, 3	T	C	T/C	C	0.3004	-0.0597	0,942(0,9296-0,9547)	0.0068	1.19e-18	2.9e-15	0.3008	-0.1152	0,891(0,8696-0,9133)	0.0125	2.26e-20	3.00032e-16	0.2991	-0.0405	0,96(0,9452-0,9757)	0.0081	5.17e-07	0.000329195
rs76282123	1	10562163	Imputed	uc.1	No	-	-	-	1, 2	C	T	C/T	T	0.1746	0.0365	1,037(1,0206-1,054)	0.0082	7.374e-06	0.00183557	0.1747	0.0653	1,067(1,0372-1,0987)	0.0147	8.458e-06	0.00698998	0.1748	0.0234	1,024(1,0044-1,0433)	0.0097	0.01627	0.443758
rs202087283	1	10563364	Imputed	uc.1	No	-	-	-	1, 2, 3	G	A	G/A	A	0.3019	-0.06	0,942(0,9293-0,9544)	0.0068	2e-18	4.61e-15	0.3023	-0.1174	0,889(0,8675-0,9115)	0.0126	1.04e-20	2.39225e-16	0.3005	-0.0402	0,961(0,9453-0,9762)	0.0082	8.45e-07	0.000482254
rs2506901	1	10563492	Imputed	uc.1	No	-	-	-	1, 2, 3	A	G	A/G	G	0.3007	-0.0596	0,942(0,9297-0,9548)	0.0068	1.34e-18	3.18e-15	0.301	-0.115	0,891(0,87-0,9133)	0.0124	2.43e-20	3.00032e-16	0.2994	-0.0404	0,96(0,9453-0,9758)	0.0081	5.35e-07	0.000337799
rs10864459	1	10563609	Imputed	uc.1	No	-	-	-	1, 2	A	G	G/A	A	0.3098	-0.0549	0,947(0,9342-0,9591)	0.0067	2.98e-16	5.92e-13	0.3102	-0.1137	0,893(0,8713-0,9143)	0.0123	3.15e-20	3.3442e-16	0.3085	-0.0345	0,966(0,9511-0,9814)	0.008	1.588e-05	0.0058816
rs10864460	1	10563671	Imputed	uc.1	No	-	-	-	1, 2	G	C	C/G	G	0.2774	-0.0511	0,95(0,9372-0,9633)	0.007	2.44e-13	3.62e-10	0.2783	-0.1096	0,896(0,874-0,919)	0.0128	1.27e-17	6.49179e-14	0.2765	-0.0308	0,97(0,954-0,9856)	0.0083	0.0002144	0.041141
rs2506902	1	10563681	Imputed	uc.1	No	-	-	-	1, 2	C	T	C/T	T	0.2687	-0.056	0,946(0,9325-0,9588)	0.0071	2.03e-15	3.79e-12	0.2694	-0.1106	0,895(0,8728-0,9184)	0.013	1.45e-17	7.14718e-14	0.2677	-0.037	0,964(0,9479-0,9797)	0.0084	1.036e-05	0.00430178
rs2781230	1	10563717	Imputed	uc.1	No	-	-	-	1, 2, 3	G	A	G/A	A	0.2684	-0.0561	0,945(0,9324-0,9587)	0.0071	1.83e-15	3.46e-12	0.2692	-0.1108	0,895(0,8726-0,9182)	0.013	1.34e-17	6.72507e-14	0.2674	-0.0374	0,963(0,9476-0,9793)	0.0084	8.673e-06	0.00369518
rs2186949	1	10563935	Imputed	uc.1	No	-	-	-	2	C	T	T/C	C	0.4883	-0.0261	0,974(0,9625-0,9861)	0.0062	2.608e-05	0.00497895	0.4887	-0.0608	0,941(0,9204-0,9621)	0.0113	7.17e-08	0.000183365	0.4874	-0.0157	0,984(0,9702-0,9988)	0.0074	0.03349	0.554905
rs2847344	1	10564675	Imputed	uc.1	No	-	-	-	1, 2, 3	G	A	A/G	G	0.3078	-0.0602	0,942(0,9293-0,954)	0.0067	3.94e-19	1.13e-15	0.3082	-0.1164	0,89(0,8687-0,912)	0.0124	5.36e-21	2.11359e-16	0.3066	-0.0409	0,96(0,945-0,9751)	0.008	3.47e-07	0.000232631
rs371928438	1	10564774	Imputed	uc.1	No	-	-	-	1, 2	TTTTCC	T	TTTTCC/T	T	0.1734	0.0375	1,038(1,0217-1,055)	0.0082	5.324e-06	0.0014132	0.1732	0.0671	1,069(1,038-1,1017)	0.0152	9.518e-06	0.00759319	0.1737	0.025	1,025(1,006-1,045)	0.0097	0.01049	0.386263
rs12073943	1	10564909	Imputed	uc.1	No	-	-	-	2	T	C	C/T	T	0.4914	-0.0273	0,973(0,9613-0,985)	0.0062	1.038e-05	0.00237601	0.4919	-0.0612	0,941(0,92-0,9617)	0.0113	5.62e-08	0.000156751	0.4906	-0.0179	0,982(0,9681-0,9966)	0.0074	0.01534	0.433242
rs61192982	1	10565343	Imputed	uc.1	No	-	-	-	1, 2	C	T	C/T	T	0.144	0.0416	1,042(1,0245-1,0608)	0.0089	2.668e-06	0.000790634	0.1441	0.0794	1,083(1,0494-1,1169)	0.0159	5.79e-07	0.000923022	0.1441	0.0248	1,025(1,004-1,0466)	0.0106	0.01892	0.466161
rs2480787	1	10565372	Imputed	uc.1	No	-	-	-	1, 2	G	A	A/G	G	0.1835	0.0408	1,042(1,0254-1,0581)	0.008	2.95e-07	0.000123932	0.1837	0.064	1,066(1,0366-1,0964)	0.0143	7.982e-06	0.00669685	0.1838	0.0301	1,031(1,0115-1,0499)	0.0095	0.001479	0.138017
rs1755594	1	10565488	Imputed	uc.1	No	-	-	-	1, 2	C	T	T/C	C	0.3706	-0.0462	0,955(0,9428-0,9671)	0.0065	1.26e-12	1.75e-09	0.371	-0.1028	0,902(0,8815-0,9236)	0.0119	7.17e-18	3.80602e-14	0.3693	-0.027	0,973(0,9588-0,9882)	0.0077	0.0004867	0.0689895
rs34387707	1	10565741	Imputed	uc.1	No	-	-	-	1, 2	A	AT	AT/A	A	0.3746	-0.0517	0,95(0,9369-0,9625)	0.0069	7.47e-14	1.23e-10	0.3738	-0.1101	0,896(0,8734-0,9187)	0.0129	1.68e-17	8.13559e-14	0.3732	-0.0354	0,965(0,9498-0,9809)	0.0082	1.368e-05	0.00541179
rs1755592	1	10565947	Imputed	uc.1	No	-	-	-	2	A	C	C/A	A	0.4904	-0.0264	0,974(0,9622-0,9859)	0.0062	1.913e-05	0.00383002	0.4909	-0.0585	0,943(0,9225-0,9643)	0.0113	2.04e-07	0.000387583	0.4896	-0.0166	0,984(0,9694-0,9979)	0.0074	0.02403	0.49815
rs2506878	1	10566095	Imputed	uc.1	No	-	-	-	1, 2	C	A	A/C	C	0.1856	0.0414	1,042(1,0263-1,0585)	0.0079	1.78e-07	8.01e-05	0.1858	0.0665	1,069(1,0392-1,0991)	0.0143	3.177e-06	0.0029828	0.1858	0.0301	1,031(1,0117-1,0497)	0.0094	0.001426	0.135126
rs7543322	1	10566148	Imputed	uc.1	No	-	-	-	2	T	C	T/C	C	0.4663	-0.0251	0,975(0,9634-0,9871)	0.0062	5.134e-05	0.00849177	0.4668	-0.0532	0,948(0,9274-0,9694)	0.0113	2.413e-06	0.00240454	0.4655	-0.0156	0,985(0,9703-0,9989)	0.0074	0.0342	0.557768
rs616488	1	10566215	Imputed	uc.1	No	-	-	-	1, 2, 3	A	G	A/G	G	0.3313	-0.0604	0,941(0,9293-0,9536)	0.0066	5.03e-20	2.33e-16	0.3307	-0.105	0,9(0,8792-0,9219)	0.0121	4.12e-18	2.22988e-14	0.3302	-0.0417	0,959(0,9446-0,9739)	0.0078	1.08e-07	8.763e-05
rs616402	1	10566272	Imputed	uc.1	No	-	-	-	1, 2, 3	C	T	C/T	T	0.3067	-0.0608	0,941(0,9287-0,9535)	0.0067	1.48e-19	5.44e-16	0.307	-0.1172	0,889(0,8681-0,9113)	0.0124	2.65e-21	1.82869e-16	0.3056	-0.0412	0,96(0,9447-0,9748)	0.008	2.75e-07	0.000193783
rs617728	1	10566522	Imputed	uc.1	No	-	-	-	1, 2, 3	C	T	C/T	T	0.3071	-0.061	0,941(0,9285-0,9533)	0.0067	1.17e-19	4.48e-16	0.3074	-0.1163	0,89(0,8688-0,9121)	0.0124	5.28e-21	2.11359e-16	0.306	-0.0418	0,959(0,9441-0,9742)	0.008	1.8e-07	0.000134556
rs2506879	1	10566668	Imputed	uc.1	No	-	-	-	2	A	G	G/A	A	0.1612	0.0355	1,036(1,0192-1,0533)	0.0084	2.334e-05	0.00450887	0.1614	0.0694	1,072(1,0408-1,1038)	0.015	3.953e-06	0.00364931	0.1613	0.0218	1,022(1,0022-1,0423)	0.01	0.02887	0.529689
rs602601	1	10567058	Imputed	uc.1	No	-	-	-	1, 2	C	T	T/C	C	0.4686	-0.0318	0,969(0,957-0,9805)	0.0062	2.88e-07	0.000120843	0.4691	-0.0587	0,943(0,9223-0,9641)	0.0113	1.89e-07	0.000363055	0.4677	-0.0228	0,977(0,9634-0,9917)	0.0074	0.001961	0.163591
rs604814	1	10567122	Imputed	uc.1	No	-	-	-	1, 2	G	A	A/G	G	0.4685	-0.0318	0,969(0,957-0,9805)	0.0062	2.87e-07	0.000120649	0.469	-0.0588	0,943(0,9222-0,964)	0.0113	1.85e-07	0.000358259	0.4676	-0.0228	0,977(0,9634-0,9917)	0.0074	0.001985	0.164846
rs604369	1	10567208	Imputed	uc.1	No	-	-	-	1, 2	C	A	A/C	C	0.4799	-0.0279	0,972(0,9607-0,9844)	0.0062	6.169e-06	0.00159158	0.4806	-0.0583	0,943(0,9229-0,9643)	0.0112	2.17e-07	0.000406908	0.4791	-0.0174	0,983(0,9686-0,9971)	0.0074	0.01812	0.460807
rs2480786	1	10567658	Imputed	uc.1	No	-	-	-	2	C	T	T/C	C	0.1618	0.0354	1,036(1,0191-1,0532)	0.0084	2.221e-05	0.00432996	0.162	0.0691	1,072(1,0405-1,1035)	0.015	4.007e-06	0.00368683	0.1619	0.0221	1,022(1,0025-1,0426)	0.01	0.0268	0.516632
rs589151	1	10567711	Imputed	uc.1	No	-	-	-	1, 2	C	T	T/C	C	0.4769	-0.0284	0,972(0,9603-0,9839)	0.0062	4.283e-06	0.00117647	0.4775	-0.0593	0,942(0,922-0,9633)	0.0112	1.33e-07	0.000270143	0.4761	-0.0183	0,982(0,9677-0,9962)	0.0074	0.01297	0.411511
rs2506880	1	10568277	Imputed	uc.1	No	-	-	-	1, 2, 3	T	G	T/G	G	0.3069	-0.0605	0,941(0,929-0,9537)	0.0067	2.25e-19	7.06e-16	0.3072	-0.1156	0,891(0,8694-0,9127)	0.0124	9.01e-21	2.39225e-16	0.3058	-0.0411	0,96(0,9448-0,9749)	0.008	2.94e-07	0.00020215
rs60354536	1	10569000	Imputed	uc.1	No	-	-	-	1, 2, 3	C	CT	C/CT	CT	0.2957	-0.0603	0,941(0,9287-0,9545)	0.007	4.98e-18	1.12e-14	0.2963	-0.1194	0,887(0,865-0,9105)	0.0131	7.33e-20	5.46836e-16	0.2945	-0.0406	0,96(0,9449-0,9758)	0.0082	7.88e-07	0.000456161
rs2480785	1	10569258	Imputed	uc.1	No	-	-	-	1, 2, 3	G	A	G/A	A	0.3061	-0.0614	0,94(0,9282-0,9529)	0.0067	7.87e-20	3.33e-16	0.3063	-0.1165	0,89(0,8687-0,9119)	0.0124	4.98e-21	2.11359e-16	0.3049	-0.0415	0,959(0,9444-0,9745)	0.008	2.32e-07	0.000169247
rs2480784	1	10570721	Imputed	uc.1	No	-	-	-	1, 2, 3	G	A	G/A	A	0.0699	-0.0816	0,922(0,8995-0,9443)	0.0124	4.81e-11	5.5e-08	0.0697	-0.1163	0,89(0,8506-0,9316)	0.0232	5.27e-07	0.000865877	0.0698	-0.0709	0,932(0,9049-0,959)	0.0148	1.721e-06	0.000905174
rs12129512	1	10572967	Imputed	uc.1	No	-	-	-	1, 2	G	T	G/T	T	0.2355	-0.0449	0,956(0,9425-0,9699)	0.0073	8.7e-10	7.48e-07	0.236	-0.099	0,906(0,8821-0,93)	0.0135	2.05e-13	8.31334e-10	0.2344	-0.0245	0,976(0,9593-0,9926)	0.0087	0.004973	0.285242
rs34946937	1	10573296	Imputed	uc.1	No	-	-	-	2	GT	G	G/GT	GT	0.4793	-0.0272	0,973(0,9614-0,9851)	0.0062	1.24e-05	0.00276503	0.4799	-0.0566	0,945(0,9237-0,9667)	0.0116	1.033e-06	0.00139765	0.4786	-0.0176	0,983(0,9684-0,9969)	0.0074	0.01665	0.447057
rs2274985	1	10573867	Imputed	uc.1	No	-	-	-	1, 2	G	A	A/G	G	0.4793	-0.0285	0,972(0,9602-0,9838)	0.0062	4.067e-06	0.00112837	0.48	-0.059	0,943(0,9222-0,9636)	0.0112	1.52e-07	0.000305848	0.4785	-0.0176	0,983(0,9684-0,9969)	0.0074	0.01673	0.447688
rs3215946	1	10574185	Imputed	uc.1	No	-	-	-	1, 2	GA	G	G/GA	GA	0.4733	-0.0308	0,97(0,9578-0,9817)	0.0063	9.32e-07	0.000344296	0.4735	-0.0591	0,943(0,9212-0,9645)	0.0117	4.25e-07	0.000724491	0.4724	-0.0222	0,978(0,964-0,9923)	0.0074	0.002708	0.200041
rs5005737	1	10577276	Imputed	uc.1	No	-	-	-	1, 2	G	C	C/G	G	0.479	-0.0285	0,972(0,9602-0,9838)	0.0062	4.033e-06	0.00112119	0.4797	-0.0588	0,943(0,9224-0,9638)	0.0112	1.68e-07	0.000333618	0.4782	-0.0177	0,982(0,9683-0,9968)	0.0074	0.01606	0.440729
rs11121581	1	10577740	Imputed	uc.1	No	-	-	-	1, 2	A	G	G/A	A	0.4793	-0.0282	0,972(0,9605-0,9841)	0.0062	4.817e-06	0.00130114	0.48	-0.0587	0,943(0,9225-0,9639)	0.0112	1.73e-07	0.000341684	0.4785	-0.0173	0,983(0,9687-0,9972)	0.0074	0.0186	0.463955
rs7419116	1	10578606	Imputed	uc.1	No	-	-	-	1, 2	G	A	A/G	G	0.4697	-0.0312	0,969(0,9576-0,9811)	0.0062	4.65e-07	0.000184316	0.4701	-0.0599	0,942(0,9212-0,963)	0.0113	1.01e-07	0.00021204	0.4688	-0.0215	0,979(0,9646-0,993)	0.0074	0.003491	0.232954
rs11584327	1	10578791	Imputed	uc.1	No	-	-	-	1, 2	T	C	C/T	T	0.4793	-0.0282	0,972(0,9605-0,9841)	0.0062	4.843e-06	0.00130561	0.48	-0.0589	0,943(0,9223-0,9637)	0.0112	1.6e-07	0.000319434	0.4785	-0.0173	0,983(0,9687-0,9972)	0.0074	0.01882	0.465526
rs1411402	1	10579545	Imputed	uc.1	No	-	-	-	1, 2, 3	G	T	G/T	T	0.3058	-0.0612	0,941(0,9284-0,9531)	0.0067	9.8e-20	3.92e-16	0.3061	-0.1155	0,891(0,8695-0,9128)	0.0124	1.13e-20	2.39933e-16	0.3047	-0.0417	0,959(0,9442-0,9743)	0.008	2.09e-07	0.000153969
rs2506884	1	10579650	Imputed	uc.1	No	-	-	-	2	G	C	C/G	G	0.1634	0.0365	1,037(1,0204-1,0542)	0.0083	1.088e-05	0.00246391	0.1636	0.0665	1,069(1,038-1,1004)	0.0149	8.342e-06	0.00693564	0.1636	0.0241	1,024(1,0047-1,0445)	0.0099	0.01515	0.431334
rs74225528	1	10579808	Imputed	uc.1	No	-	-	-	2	T	C	T/C	C	0.1624	0.0367	1,037(1,0206-1,0544)	0.0083	1.073e-05	0.00243794	0.1626	0.067	1,069(1,0383-1,1012)	0.015	7.39e-06	0.00631534	0.1626	0.0234	1,024(1,004-1,0437)	0.0099	0.01868	0.46444
rs10779737	1	10580275	Imputed	uc.1	No	-	-	-	1, 2	C	G	G/C	C	0.4694	-0.0312	0,969(0,9576-0,9811)	0.0062	4.47e-07	0.000178418	0.4698	-0.0597	0,942(0,9214-0,9631)	0.0113	1.14e-07	0.000235243	0.4685	-0.0217	0,979(0,9644-0,9928)	0.0074	0.003259	0.224023
rs2483677	1	10580891	Imputed	uc.1	No	-	-	-	1, 2, 3	C	T	C/T	T	0.3047	-0.0613	0,941(0,9283-0,953)	0.0067	9.98e-20	3.93e-16	0.3049	-0.1159	0,891(0,8692-0,9125)	0.0124	1.01e-20	2.39225e-16	0.3035	-0.0412	0,96(0,9447-0,9748)	0.008	2.96e-07	0.000203019
rs2506885	1	10581051	Imputed	uc.1	No	-	-	-	1, 2, 3	A	T	A/T	T	0.3596	-0.0629	0,939(0,9266-0,9516)	0.0068	3.72e-20	1.9e-16	0.3589	-0.1133	0,893(0,8713-0,915)	0.0125	1.47e-19	9.24097e-16	0.3581	-0.0438	0,957(0,9421-0,9725)	0.0081	7.39e-08	6.25777e-05
rs2056417	1	10581658	Imputed	uc.1	No	-	-	-	1, 2, 3	G	A	G/A	A	0.3061	-0.0606	0,941(0,9289-0,9536)	0.0067	2.24e-19	7.06e-16	0.3064	-0.115	0,891(0,87-0,9133)	0.0124	1.49e-20	2.74189e-16	0.305	-0.0409	0,96(0,945-0,9751)	0.008	3.42e-07	0.000229838
rs2483678	1	10582047	Imputed	uc.1	No	-	-	-	1, 2	T	C	C/T	T	0.1634	0.0368	1,037(1,0207-1,0545)	0.0083	9.565e-06	0.00225683	0.1636	0.067	1,069(1,0385-1,101)	0.0149	7.036e-06	0.00608821	0.1636	0.0245	1,025(1,0051-1,0449)	0.0099	0.01319	0.413287
rs2506886	1	10583531	Imputed	uc.1	No	-	-	-	2	A	G	G/A	A	0.1634	0.0367	1,037(1,0206-1,0544)	0.0083	1.009e-05	0.0023348	0.1636	0.067	1,069(1,0385-1,101)	0.0149	7.082e-06	0.00608984	0.1636	0.0245	1,025(1,0051-1,0449)	0.0099	0.01359	0.415568
rs7522072	1	10584346	Imputed	uc.1	No	-	-	-	1, 2	T	C	T/C	C	0.1624	0.0368	1,037(1,0207-1,0545)	0.0083	9.771e-06	0.00228396	0.1626	0.0676	1,07(1,0389-1,1019)	0.015	6.122e-06	0.00539888	0.1626	0.0238	1,024(1,0044-1,0442)	0.0099	0.01661	0.446678
rs2506887	1	10584672	Imputed	uc.1	No	-	-	-	2	G	A	A/G	G	0.1633	0.0365	1,037(1,0204-1,0542)	0.0083	1.109e-05	0.00250325	0.1635	0.0667	1,069(1,0382-1,1007)	0.0149	7.964e-06	0.00669685	0.1635	0.0243	1,025(1,0049-1,0447)	0.0099	0.01422	0.422324
rs2480789	1	10585046	Imputed	uc.1	No	-	-	-	1, 2	C	T	T/C	C	0.1729	0.0397	1,04(1,0241-1,0571)	0.0081	9.83e-07	0.000359057	0.1734	0.0662	1,068(1,0383-1,0995)	0.0146	5.635e-06	0.00499329	0.1732	0.0301	1,031(1,0111-1,0503)	0.0097	0.001863	0.15848
rs17035156	1	10585527	Imputed	uc.1	No	-	-	-	2	C	A	C/A	A	0.1621	0.0363	1,037(1,02-1,0542)	0.0084	1.421e-05	0.0030791	0.1624	0.0675	1,07(1,0388-1,1018)	0.015	7.062e-06	0.00608984	0.1623	0.0236	1,024(1,004-1,0441)	0.01	0.01804	0.460723
rs2988399	1	10586801	Imputed	uc.1	No	-	-	-	1, 2	T	A	A/T	T	0.1804	0.0398	1,041(1,0244-1,057)	0.008	6.53e-07	0.000250174	0.1805	0.068	1,07(1,0406-1,101)	0.0144	2.349e-06	0.00237506	0.1807	0.0291	1,03(1,0105-1,0489)	0.0095	0.002312	0.181831
rs2039176	1	10587794	Imputed	uc.1	No	-	-	-	1, 2	G	A	A/G	G	0.19	0.0425	1,043(1,0276-1,0595)	0.0078	5.68e-08	2.87e-05	0.1904	0.0671	1,069(1,0403-1,0994)	0.0141	1.965e-06	0.00219594	0.1904	0.0341	1,035(1,016-1,0537)	0.0093	0.0002598	0.0462826
rs2039175	1	10587841	Imputed	uc.1	No	-	-	-	1, 2	A	G	G/A	A	0.1901	0.0425	1,043(1,0276-1,0595)	0.0078	5.82e-08	2.93e-05	0.1904	0.067	1,069(1,0401-1,0993)	0.0141	2.028e-06	0.00221475	0.1904	0.034	1,035(1,0159-1,0536)	0.0093	0.0002641	0.0467948
rs7548453	1	10589836	Imputed	uc.1	No	-	-	-	2	A	G	G/A	A	0.4967	-0.0243	0,976(0,9642-0,9879)	0.0062	8.101e-05	0.0121992	0.4972	-0.0547	0,947(0,9262-0,9678)	0.0112	1.135e-06	0.00148821	0.496	-0.0127	0,987(0,9732-1,0018)	0.0074	0.08451	0.701379
rs12403130	1	10592231	Imputed	uc.1	No	-	-	-	1, 2	C	G	C/G	G	0.1368	0.0435	1,044(1,0262-1,063)	0.009	1.515e-06	0.000492031	0.137	0.0867	1,091(1,0565-1,1258)	0.0162	8.27e-08	0.000183365	0.137	0.0272	1,028(1,0061-1,0496)	0.0108	0.01145	0.395901
rs2480782	1	10593296	Imputed	uc.1	No	-	-	-	1, 2, 3	G	T	G/T	T	0.0701	-0.0793	0,924(0,9016-0,9465)	0.0124	1.48e-10	1.58e-07	0.0699	-0.1101	0,896(0,8561-0,9372)	0.0231	1.834e-06	0.00212277	0.07	-0.0693	0,933(0,9064-0,9605)	0.0148	2.775e-06	0.00140597
rs2480781	1	10593541	Imputed	uc.1	No	-	-	-	1, 2	T	A	A/T	T	0.1774	0.0479	1,049(1,0327-1,0656)	0.008	2.3e-09	1.77e-06	0.1777	0.0706	1,073(1,0433-1,1039)	0.0144	9.87e-07	0.00136179	0.1778	0.0403	1,041(1,0217-1,0609)	0.0096	2.479e-05	0.00834782
rs2026792	1	10594790	Imputed	uc.1	No	-	-	-	1, 2, 3	A	G	A/G	G	0.3195	-0.061	0,941(0,9287-0,9531)	0.0066	4.32e-20	2.17e-16	0.3198	-0.1119	0,894(0,873-0,9158)	0.0122	4.9e-20	4.32445e-16	0.3184	-0.0422	0,959(0,9439-0,9736)	0.0079	9.79e-08	8.02082e-05
rs2480780	1	10595211	Imputed	uc.1	No	-	-	-	1, 2	T	C	C/T	T	0.1677	0.0463	1,047(1,0307-1,0644)	0.0082	1.64e-08	9.76e-06	0.1677	0.0723	1,075(1,0442-1,1066)	0.0148	9.68e-07	0.00136179	0.1679	0.0363	1,037(1,0172-1,0571)	0.0098	0.0002033	0.0400977
rs2506889	1	10596022	Imputed	uc.1	No	-	-	-	1, 2, 3	C	T	C/T	T	0.3185	-0.0615	0,94(0,9281-0,9528)	0.0067	2.38e-20	1.32e-16	0.3187	-0.1121	0,894(0,8728-0,9156)	0.0122	4.59e-20	4.22324e-16	0.3173	-0.0424	0,958(0,9438-0,9734)	0.0079	8.89e-08	7.44123e-05
rs12375	1	10596341	Imputed	uc.1	No	-	-	-	1, 2, 3	C	T	C/T	T	0.3185	-0.0614	0,94(0,9282-0,9529)	0.0067	2.51e-20	1.33e-16	0.3188	-0.1122	0,894(0,8727-0,9155)	0.0122	4.3e-20	4.09284e-16	0.3173	-0.0423	0,959(0,9439-0,9735)	0.0079	9.27e-08	7.70996e-05
rs10779738	1	10596622	Imputed	uc.1	No	-	-	-	1, 2	G	A	G/A	A	0.1669	0.0458	1,047(1,0302-1,0638)	0.0082	2.54e-08	1.43e-05	0.167	0.0724	1,075(1,0443-1,1067)	0.0148	9.73e-07	0.00136179	0.1672	0.0351	1,036(1,016-1,0558)	0.0098	0.0003374	0.0542607
rs10864461	1	10596624	Imputed	uc.1	No	-	-	-	1, 2	C	T	C/T	T	0.1669	0.0458	1,047(1,0302-1,0638)	0.0082	2.53e-08	1.42e-05	0.167	0.0724	1,075(1,0443-1,1067)	0.0148	9.68e-07	0.00136179	0.1672	0.0351	1,036(1,016-1,0558)	0.0098	0.0003346	0.0539991
rs17035189	1	10597024	Imputed	uc.1	No	-	-	-	2	A	G	G/A	A	0.4962	-0.0244	0,976(0,9641-0,9878)	0.0062	7.798e-05	0.0118345	0.4967	-0.0545	0,947(0,9264-0,968)	0.0112	1.173e-06	0.001513	0.4954	-0.0123	0,988(0,9736-1,0022)	0.0074	0.09516	0.720025
rs4240914	1	10597217	Imputed	uc.1	No	-	-	-	1, 2	A	C	A/C	C	0.167	0.0455	1,047(1,0299-1,0635)	0.0082	3.05e-08	1.64e-05	0.167	0.072	1,075(1,0439-1,1063)	0.0148	1.111e-06	0.00146731	0.1671	0.0337	1,034(1,0144-1,0545)	0.0099	0.0006786	0.0856123
rs2480777	1	10597551	Imputed	uc.1	No	-	-	-	1, 2, 3	C	T	C/T	T	0.3186	-0.0613	0,941(0,9283-0,953)	0.0067	3.07e-20	1.6e-16	0.3188	-0.1118	0,894(0,8731-0,9159)	0.0122	5.84e-20	4.60574e-16	0.3174	-0.0421	0,959(0,944-0,9737)	0.0079	1.1e-07	8.88306e-05
rs2506892	1	10598216	Imputed	uc.1	No	-	-	-	1, 2, 3	G	A	G/A	A	0.3186	-0.0614	0,94(0,9282-0,9529)	0.0067	2.51e-20	1.33e-16	0.3189	-0.1119	0,894(0,873-0,9158)	0.0122	5.17e-20	4.32445e-16	0.3174	-0.0423	0,959(0,9439-0,9735)	0.0079	9.32e-08	7.73158e-05
rs200111886	1	10599520	Imputed	uc.1	No	-	-	-	2	CT	C	CT/C	C	0.0139	0.0931	1,098(1,0377-1,1609)	0.0286	0.001117	0.0877403	0.0138	0.2287	1,257(1,1394-1,3867)	0.0501	5.023e-06	0.00451627	0.0139	0.0629	1,065(0,9967-1,1379)	0.0338	0.06295	0.655341
rs78653043	1	10599643	Imputed	uc.1	No	-	-	-	1, 2	CAT	C	C/CAT	CAT	0.1775	0.0482	1,049(1,0329-1,0662)	0.0081	2.35e-09	1.79e-06	0.1775	0.0737	1,076(1,0457-1,1082)	0.0148	6.84e-07	0.00106085	0.178	0.04	1,041(1,0216-1,0604)	0.0095	2.731e-05	0.0089455
rs6681221	1	10601761	Imputed	uc.1	No	-	-	-	1, 2	G	A	G/A	A	0.167	0.0456	1,047(1,03-1,0636)	0.0082	2.98e-08	1.62e-05	0.167	0.0724	1,075(1,0443-1,1067)	0.0148	9.85e-07	0.00136179	0.1673	0.035	1,036(1,0159-1,0557)	0.0098	0.0003508	0.0555739
rs2988398	1	10602758	Imputed	uc.1	No	-	-	-	1, 2	C	T	T/C	C	0.1777	0.0475	1,049(1,0323-1,0652)	0.008	3.01e-09	2.17e-06	0.178	0.0697	1,072(1,0423-1,1029)	0.0144	1.295e-06	0.00163971	0.1781	0.0403	1,041(1,0219-1,0607)	0.0095	2.409e-05	0.00816187
rs61394893	1	10602784	Imputed	uc.1	No	-	-	-	1, 2	C	CTCCA	C/CTCCA	CTCCA	0.167	0.0459	1,047(1,0301-1,0641)	0.0083	3.13e-08	1.67e-05	0.1667	0.0752	1,078(1,0465-1,1107)	0.0152	7.88e-07	0.00120313	0.1673	0.035	1,036(1,0159-1,0557)	0.0098	0.0003606	0.0569632
rs2506896	1	10603716	Imputed	uc.1	No	-	-	-	1, 2, 3	T	C	T/C	C	0.3184	-0.061	0,941(0,9285-0,9533)	0.0067	4.64e-20	2.29e-16	0.3187	-0.1118	0,894(0,8731-0,9159)	0.0122	5.82e-20	4.60574e-16	0.3172	-0.0427	0,958(0,9435-0,9732)	0.0079	7.13e-08	6.0979e-05
rs2506897	1	10603892	Imputed	uc.1	No	-	-	-	1, 2	A	G	G/A	A	0.1777	0.0475	1,049(1,0323-1,0652)	0.008	3.04e-09	2.18e-06	0.178	0.0695	1,072(1,0421-1,1027)	0.0144	1.422e-06	0.00176808	0.1781	0.0401	1,041(1,0217-1,0605)	0.0095	2.611e-05	0.00864343
rs2506898	1	10604539	Imputed	uc.1	No	-	-	-	1, 2	G	A	A/G	G	0.1778	0.0473	1,048(1,0321-1,065)	0.008	3.39e-09	2.43e-06	0.178	0.0696	1,072(1,0422-1,1028)	0.0144	1.352e-06	0.00170407	0.1781	0.0399	1,041(1,0215-1,0603)	0.0095	2.793e-05	0.0091194
rs11580264	1	10605796	Imputed	uc.1	No	-	-	-	2	C	A	A/C	C	0.4972	-0.0237	0,977(0,9648-0,9885)	0.0062	0.000118	0.016705	0.4977	-0.054	0,947(0,9269-0,9685)	0.0112	1.472e-06	0.0018139	0.4964	-0.012	0,988(0,974-1,0023)	0.0073	0.1031	0.734349
rs2480775	1	10606996	Imputed	uc.1	No	-	-	-	1, 2	G	T	T/G	G	0.1793	0.0461	1,047(1,0309-1,0637)	0.008	7.46e-09	4.73e-06	0.1795	0.068	1,07(1,0406-1,101)	0.0144	2.228e-06	0.00229475	0.1797	0.0398	1,041(1,0214-1,0602)	0.0095	2.826e-05	0.00919126
rs710130	1	10607394	Imputed	uc.1	No	-	-	-	1, 2	C	T	T/C	C	0.2983	0.0419	1,043(1,0292-1,0566)	0.0067	3.9e-10	3.61e-07	0.2981	0.0644	1,067(1,0415-1,0921)	0.0121	1.05e-07	0.000217503	0.2985	0.0341	1,035(1,0186-1,051)	0.008	1.978e-05	0.00693123
rs944191	1	10607451	Imputed	uc.1	No	-	-	-	1, 2	T	C	T/C	C	0.1787	0.0469	1,048(1,0317-1,0646)	0.008	4.38e-09	3.01e-06	0.1789	0.0683	1,071(1,0409-1,1013)	0.0144	2.038e-06	0.00221475	0.1791	0.0404	1,041(1,022-1,0608)	0.0095	2.201e-05	0.00757803
rs4846230	1	10608596	Imputed	uc.1	No	-	-	-	1, 2	T	C	C/T	T	0.1798	0.0466	1,048(1,0314-1,0643)	0.008	4.88e-09	3.22e-06	0.18	0.0679	1,07(1,0407-1,1007)	0.0143	2.192e-06	0.0022874	0.1801	0.041	1,042(1,0226-1,0614)	0.0095	1.529e-05	0.00572863
rs2480773	1	10609090	Imputed	uc.1	No	-	-	-	1, 2	C	T	T/C	C	0.1795	0.0465	1,048(1,0313-1,0642)	0.008	5.35e-09	3.5e-06	0.1797	0.0678	1,07(1,0404-1,1008)	0.0144	2.324e-06	0.00236553	0.1798	0.041	1,042(1,0226-1,0614)	0.0095	1.579e-05	0.00586818
rs12128630	1	10609395	Imputed	uc.1	No	-	-	-	1, 2	C	T	C/T	T	0.1789	0.0466	1,048(1,0314-1,0643)	0.008	5.3e-09	3.48e-06	0.1791	0.0683	1,071(1,0409-1,1013)	0.0144	2.01e-06	0.00221475	0.1793	0.0403	1,041(1,0219-1,0607)	0.0095	2.291e-05	0.00780036
rs2480772	1	10609460	Imputed	uc.1	No	-	-	-	1, 2	C	T	T/C	C	0.1798	0.0466	1,048(1,0314-1,0643)	0.008	4.84e-09	3.2e-06	0.18	0.0679	1,07(1,0407-1,1007)	0.0143	2.196e-06	0.0022874	0.1801	0.0411	1,042(1,0227-1,0615)	0.0095	1.492e-05	0.0056205
rs2150038	1	10609973	Imputed	uc.1	No	-	-	-	1, 2, 3	G	T	G/T	T	0.316	-0.0608	0,941(0,9287-0,9535)	0.0067	7.96e-20	3.33e-16	0.3162	-0.1108	0,895(0,874-0,9168)	0.0122	1.44e-19	9.24097e-16	0.3148	-0.0431	0,958(0,9431-0,9728)	0.0079	5.81e-08	5.1683e-05
rs2183377	1	10610129	Imputed	uc.1	No	-	-	-	1, 2	G	A	G/A	A	0.1694	0.0451	1,046(1,0295-1,0631)	0.0082	3.52e-08	1.85e-05	0.1694	0.0705	1,073(1,0426-1,1044)	0.0147	1.619e-06	0.0019454	0.1697	0.0363	1,037(1,0174-1,0569)	0.0097	0.000195	0.0389616
rs2506900	1	10610876	Imputed	uc.1	No	-	-	-	1, 2	G	A	A/G	G	0.1798	0.0466	1,048(1,0314-1,0643)	0.008	4.77e-09	3.19e-06	0.18	0.068	1,07(1,0408-1,1008)	0.0143	2.154e-06	0.00226071	0.1801	0.0411	1,042(1,0227-1,0615)	0.0095	1.465e-05	0.00555656
rs2480771	1	10611594	Imputed	uc.1	No	-	-	-	1, 2	A	T	T/A	A	0.1798	0.0466	1,048(1,0314-1,0643)	0.008	4.73e-09	3.17e-06	0.18	0.068	1,07(1,0408-1,1008)	0.0143	2.138e-06	0.00225248	0.1801	0.0411	1,042(1,0227-1,0615)	0.0095	1.447e-05	0.00551113
rs6700023	1	10612075	Imputed	uc.1	No	-	-	-	1, 2	G	A	A/G	G	0.1798	0.0466	1,048(1,0314-1,0643)	0.008	4.69e-09	3.16e-06	0.18	0.068	1,07(1,0408-1,1008)	0.0143	2.127e-06	0.00225248	0.1801	0.0411	1,042(1,0227-1,0615)	0.0095	1.439e-05	0.00549583
rs4846231	1	10612636	Imputed	uc.1	No	-	-	-	1, 2	A	C	C/A	A	0.1798	0.0467	1,048(1,0315-1,0644)	0.008	4.66e-09	3.15e-06	0.18	0.068	1,07(1,0408-1,1008)	0.0143	2.114e-06	0.00225248	0.1801	0.0412	1,042(1,0228-1,0616)	0.0095	1.418e-05	0.00548008
rs4846232	1	10612810	Imputed	uc.1	No	-	-	-	1, 2	T	C	C/T	T	0.1798	0.0467	1,048(1,0315-1,0644)	0.008	4.45e-09	3.03e-06	0.18	0.0683	1,071(1,0411-1,1011)	0.0143	1.891e-06	0.00215415	0.1801	0.0412	1,042(1,0228-1,0616)	0.0095	1.417e-05	0.00548008
rs9430149	1	10612820	Imputed	uc.1	No	-	-	-	1, 2, 3	G	C	G/C	C	0.3159	-0.0611	0,941(0,9285-0,9532)	0.0067	5.05e-20	2.33e-16	0.3162	-0.1114	0,895(0,8734-0,9162)	0.0122	9.51e-20	6.78748e-16	0.3147	-0.0435	0,957(0,9427-0,9724)	0.0079	4.24e-08	3.90537e-05
rs10157111	1	10613344	Imputed	uc.1	No	-	-	-	1, 2	T	G	T/G	G	0.1789	0.0468	1,048(1,0316-1,0645)	0.008	4.6e-09	3.12e-06	0.1791	0.0686	1,071(1,0412-1,1017)	0.0144	1.807e-06	0.00210458	0.1792	0.0405	1,041(1,0221-1,0609)	0.0095	2.029e-05	0.00707404
rs12725704	1	10613351	Imputed	uc.1	No	-	-	-	1, 2	T	C	T/C	C	0.2465	-0.0448	0,956(0,9428-0,9698)	0.0072	4.88e-10	4.43e-07	0.2471	-0.0928	0,911(0,8881-0,9353)	0.0132	2.28e-12	8.86403e-09	0.2455	-0.0273	0,973(0,9568-0,9896)	0.0086	0.001468	0.137549
rs10157119	1	10613497	Imputed	uc.1	No	-	-	-	1, 2	T	C	T/C	C	0.1786	0.0467	1,048(1,0315-1,0644)	0.008	4.8e-09	3.19e-06	0.1788	0.0685	1,071(1,0411-1,1016)	0.0144	1.906e-06	0.00215415	0.179	0.0404	1,041(1,022-1,0608)	0.0095	2.154e-05	0.00743475
rs10864463	1	10613560	Imputed	uc.1	No	-	-	-	1, 2	A	G	G/A	A	0.1798	0.0467	1,048(1,0315-1,0644)	0.008	4.44e-09	3.03e-06	0.18	0.0683	1,071(1,0411-1,1011)	0.0143	1.912e-06	0.00215415	0.1802	0.0411	1,042(1,0227-1,0615)	0.0095	1.424e-05	0.00548026
rs35612158	1	10614233	Imputed	uc.1	No	-	-	-	1, 2	C	T	C/T	T	0.1788	0.0469	1,048(1,0317-1,0646)	0.008	4.22e-09	2.92e-06	0.179	0.0688	1,071(1,0414-1,1019)	0.0144	1.653e-06	0.00196671	0.1792	0.0406	1,041(1,0222-1,061)	0.0095	1.879e-05	0.00666039
rs67488812	1	10614804	Imputed	uc.1	No	-	-	-	1, 2, 3	A	G	A/G	G	0.3161	-0.061	0,941(0,9285-0,9533)	0.0067	5.44e-20	2.46e-16	0.3163	-0.1107	0,895(0,8741-0,9169)	0.0122	1.54e-19	9.24097e-16	0.3149	-0.0432	0,958(0,943-0,9727)	0.0079	5.25e-08	4.73929e-05
rs10779739	1	10615189	Imputed	uc.1	No	-	-	-	1, 2	C	A	A/C	C	0.1798	0.0467	1,048(1,0315-1,0644)	0.008	4.57e-09	3.1e-06	0.18	0.0682	1,071(1,041-1,101)	0.0143	1.955e-06	0.00219365	0.1801	0.0412	1,042(1,0228-1,0616)	0.0095	1.365e-05	0.00541179
rs11121584	1	10615775	Imputed	uc.1	No	-	-	-	1, 2	T	C	C/T	T	0.1797	0.0466	1,048(1,0314-1,0643)	0.008	4.76e-09	3.19e-06	0.18	0.0681	1,07(1,0409-1,1009)	0.0143	2.096e-06	0.00225248	0.1801	0.0412	1,042(1,0228-1,0616)	0.0095	1.421e-05	0.00548014
rs78432262	1	10615982	Imputed	uc.1	No	-	-	-	2	G	A	G/A	A	0.0525	-0.0552	0,946(0,9194-0,974)	0.0147	0.0001783	0.0230435	0.0528	-0.135	0,874(0,8279-0,9221)	0.0275	9.57e-07	0.00136108	0.0515	-0.0362	0,964(0,9319-0,9981)	0.0175	0.03938	0.578277
rs4846233	1	10616228	Imputed	uc.1	No	-	-	-	1, 2	G	A	A/G	G	0.1798	0.0467	1,048(1,0315-1,0644)	0.008	4.37e-09	3.01e-06	0.1801	0.068	1,07(1,0408-1,1008)	0.0143	2.119e-06	0.00225248	0.1802	0.0414	1,042(1,023-1,0619)	0.0095	1.272e-05	0.00509036
rs4240915	1	10616484	Imputed	uc.1	No	-	-	-	1, 2	C	T	T/C	C	0.1797	0.0466	1,048(1,0314-1,0643)	0.008	5.25e-09	3.45e-06	0.18	0.0677	1,07(1,0403-1,1007)	0.0144	2.39e-06	0.00239425	0.1801	0.0415	1,042(1,0231-1,062)	0.0095	1.225e-05	0.00493172
rs17035305	1	10616505	Imputed	uc.1	No	-	-	-	1, 2, 3	C	A	C/A	A	0.3158	-0.0611	0,941(0,9285-0,9532)	0.0067	5.06e-20	2.33e-16	0.316	-0.1114	0,895(0,8733-0,9164)	0.0123	9.59e-20	6.78748e-16	0.3146	-0.0436	0,957(0,9426-0,9723)	0.0079	4.15e-08	3.8417e-05
rs12028449	1	10617034	Imputed	uc.1	No	-	-	-	1, 2, 3	G	A	G/A	A	0.3161	-0.0609	0,941(0,9286-0,9534)	0.0067	6.22e-20	2.77e-16	0.3163	-0.1106	0,895(0,8741-0,917)	0.0122	1.63e-19	9.57292e-16	0.3149	-0.0431	0,958(0,9431-0,9728)	0.0079	5.82e-08	5.1683e-05
rs9660006	1	10617272	Imputed	uc.1	No	-	-	-	1, 2	A	T	T/A	A	0.1797	0.0466	1,048(1,0314-1,0643)	0.008	4.8e-09	3.19e-06	0.18	0.0682	1,071(1,041-1,101)	0.0143	2.024e-06	0.00221475	0.1801	0.0412	1,042(1,0228-1,0616)	0.0095	1.419e-05	0.00548008
rs11121585	1	10617591	Imputed	uc.1	No	-	-	-	1, 2	T	C	C/T	T	0.1797	0.0466	1,048(1,0314-1,0643)	0.008	4.81e-09	3.19e-06	0.18	0.0681	1,07(1,0409-1,1009)	0.0143	2.035e-06	0.00221475	0.1801	0.0412	1,042(1,0228-1,0616)	0.0095	1.425e-05	0.00548026
rs70997249	1	10617891	Imputed	uc.1	No	-	-	-	1, 2	CT	C	C/CT	CT	0.1797	0.0478	1,049(1,0326-1,0655)	0.008	2.68e-09	1.97e-06	0.1796	0.0735	1,076(1,0455-1,1079)	0.0148	6.68e-07	0.00104766	0.1802	0.0412	1,042(1,0228-1,0616)	0.0095	1.436e-05	0.00549196
rs12121311	1	10617906	Imputed	uc.1	No	-	-	-	1, 2	T	A	A/T	T	0.1965	0.0438	1,045(1,0287-1,0611)	0.0079	3.06e-08	1.64e-05	0.1966	0.0636	1,066(1,0362-1,096)	0.0143	8.417e-06	0.00697699	0.1966	0.0407	1,042(1,0225-1,0609)	0.0094	1.563e-05	0.0058244
rs12402967	1	10617924	Imputed	uc.1	No	-	-	-	1, 2	T	C	T/C	C	0.2463	-0.0446	0,956(0,943-0,97)	0.0072	5.7e-10	5.04e-07	0.2469	-0.0927	0,911(0,8882-0,9354)	0.0132	2.37e-12	9.08595e-09	0.2453	-0.027	0,973(0,9571-0,9899)	0.0086	0.00163	0.144998
rs11121587	1	10618109	Imputed	uc.1	No	-	-	-	1, 2, 3	A	G	A/G	G	0.3161	-0.0611	0,941(0,9285-0,9532)	0.0067	4.76e-20	2.31e-16	0.3163	-0.1108	0,895(0,874-0,9168)	0.0122	1.42e-19	9.24097e-16	0.3149	-0.0433	0,958(0,9429-0,9726)	0.0079	4.87e-08	4.40718e-05
rs7545184	1	10618804	Imputed	uc.1	No	-	-	-	1, 2	A	G	A/G	G	0.1689	0.0449	1,046(1,0292-1,0629)	0.0082	4.22e-08	2.18e-05	0.1689	0.0711	1,074(1,0432-1,1051)	0.0147	1.417e-06	0.00176808	0.1692	0.036	1,037(1,0169-1,0568)	0.0098	0.0002237	0.0420489
rs11121588	1	10618991	Imputed	uc.1	No	-	-	-	1, 2	A	T	T/A	A	0.1795	0.0463	1,047(1,0311-1,0639)	0.008	6.28e-09	4.05e-06	0.1797	0.0676	1,07(1,0402-1,1006)	0.0144	2.51e-06	0.0024656	0.1799	0.0409	1,042(1,0225-1,0613)	0.0095	1.673e-05	0.00607046
rs11121589	1	10618994	Imputed	uc.1	No	-	-	-	1, 2	C	A	A/C	C	0.1795	0.0463	1,047(1,0311-1,0639)	0.008	6.28e-09	4.05e-06	0.1797	0.0676	1,07(1,0402-1,1006)	0.0144	2.51e-06	0.0024656	0.1799	0.0409	1,042(1,0225-1,0613)	0.0095	1.673e-05	0.00607046
rs6658073	1	10619965	Imputed	uc.1	No	-	-	-	1, 2	G	C	C/G	G	0.1797	0.0469	1,048(1,0317-1,0646)	0.008	3.97e-09	2.78e-06	0.18	0.068	1,07(1,0408-1,1008)	0.0143	2.129e-06	0.00225248	0.1801	0.0416	1,042(1,0232-1,0621)	0.0095	1.154e-05	0.00470395
rs6700886	1	10620123	Imputed	uc.1	No	-	-	-	1, 2	T	C	C/T	T	0.1797	0.0469	1,048(1,0317-1,0646)	0.008	3.98e-09	2.78e-06	0.1799	0.0679	1,07(1,0407-1,1007)	0.0143	2.22e-06	0.00229475	0.1801	0.0416	1,042(1,0232-1,0621)	0.0095	1.15e-05	0.00469744
rs61777207	1	10620239	Imputed	uc.1	No	-	-	-	1, 2	C	T	C/T	T	0.1788	0.0469	1,048(1,0317-1,0646)	0.008	4.19e-09	2.91e-06	0.179	0.0686	1,071(1,0412-1,1017)	0.0144	1.838e-06	0.00212277	0.1791	0.0408	1,042(1,0224-1,0612)	0.0095	1.806e-05	0.00646806
rs10746495	1	10620270	Imputed	uc.1	No	-	-	-	1, 2	A	G	G/A	A	0.1797	0.0469	1,048(1,0317-1,0646)	0.008	3.88e-09	2.73e-06	0.1799	0.0679	1,07(1,0407-1,1007)	0.0143	2.221e-06	0.00229475	0.1801	0.0416	1,042(1,0232-1,0621)	0.0095	1.147e-05	0.00469213
rs9661121	1	10620719	Imputed	uc.1	No	-	-	-	1, 2	T	C	C/T	T	0.2985	0.0424	1,043(1,0297-1,0571)	0.0067	2.53e-10	2.61e-07	0.2983	0.0648	1,067(1,0419-1,0926)	0.0121	8.75e-08	0.00018581	0.2987	0.035	1,036(1,0195-1,052)	0.008	1.209e-05	0.00488783
rs9660903	1	10620773	Imputed	uc.1	No	-	-	-	1, 2	A	C	C/A	A	0.2486	0.0432	1,044(1,0287-1,0598)	0.0076	1.17e-08	7.16e-06	0.2495	0.0659	1,068(1,04-1,097)	0.0136	1.379e-06	0.0017302	0.2494	0.0352	1,036(1,0177-1,0543)	0.009	9.423e-05	0.0246373
rs58788814	1	10621050	Imputed	uc.1	No	-	-	-	1, 2	A	G	A/G	G	0.1692	0.0452	1,046(1,0296-1,0632)	0.0082	3.14e-08	1.67e-05	0.1692	0.0706	1,073(1,0427-1,1045)	0.0147	1.629e-06	0.00194654	0.1695	0.0365	1,037(1,0176-1,0571)	0.0097	0.0001803	0.0371814
rs34575776	1	10621061	Imputed	uc.1	No	-	-	-	1, 2, 3	A	G	A/G	G	0.3163	-0.06	0,942(0,9295-0,9542)	0.0067	2.11e-19	6.76e-16	0.3165	-0.1096	0,896(0,875-0,9179)	0.0122	3.48e-19	1.96037e-15	0.315	-0.0429	0,958(0,9433-0,973)	0.0079	6.93e-08	5.96385e-05
rs7519424	1	10621363	Imputed	uc.1	No	-	-	-	1, 2	G	A	A/G	G	0.298	0.042	1,043(1,0293-1,0567)	0.0067	3.57e-10	3.36e-07	0.2978	0.0649	1,067(1,042-1,0927)	0.0121	8.32e-08	0.000183365	0.2983	0.0346	1,035(1,0191-1,0516)	0.008	1.474e-05	0.00556028
rs7512467	1	10622374	Imputed	uc.1	No	-	-	-	1, 2	A	G	A/G	G	0.1691	0.0453	1,046(1,0297-1,0633)	0.0082	3.04e-08	1.64e-05	0.1691	0.0708	1,073(1,0429-1,1047)	0.0147	1.507e-06	0.00184878	0.1694	0.0365	1,037(1,0176-1,0571)	0.0097	0.0001803	0.0371814
rs35409029	1	10622915	Imputed	uc.1	No	-	-	-	1, 2	T	C	C/T	T	0.298	0.042	1,043(1,0293-1,0567)	0.0067	3.51e-10	3.34e-07	0.2979	0.0649	1,067(1,042-1,0927)	0.0121	8.21e-08	0.000183365	0.2983	0.0347	1,035(1,0192-1,0517)	0.008	1.413e-05	0.00548008
rs35438761	1	10622971	Imputed	uc.1	No	-	-	-	1, 2	C	CT	CT/C	C	0.3018	0.0428	1,044(1,0299-1,0577)	0.0068	2.53e-10	2.61e-07	0.3015	0.0707	1,073(1,0473-1,0999)	0.0125	1.51e-08	4.62502e-05	0.302	0.0345	1,035(1,019-1,0515)	0.008	1.627e-05	0.00595047
rs56219403	1	10622976	Imputed	uc.1	No	-	-	-	1, 2	C	T	T/C	C	0.298	0.042	1,043(1,0293-1,0567)	0.0067	3.55e-10	3.36e-07	0.2979	0.0649	1,067(1,042-1,0927)	0.0121	8.21e-08	0.000183365	0.2983	0.0347	1,035(1,0192-1,0517)	0.008	1.429e-05	0.005488
rs140950993	1	10623025	Imputed	uc.1	No	-	-	-	2	A	G	A/G	G	0.0139	0.0925	1,097(1,0373-1,1599)	0.0285	0.001168	0.0897896	0.0141	0.2195	1,245(1,1305-1,3721)	0.0494	9.025e-06	0.00726286	0.0139	0.0639	1,066(0,9973-1,1394)	0.034	0.06002	0.649293
rs61777208	1	10623176	Imputed	uc.1	No	-	-	-	1, 2	T	C	T/C	C	0.1787	0.0469	1,048(1,0317-1,0646)	0.008	4.21e-09	2.92e-06	0.1789	0.0685	1,071(1,0411-1,1016)	0.0144	1.905e-06	0.00215415	0.1791	0.0407	1,042(1,0223-1,0611)	0.0095	1.829e-05	0.00653348
rs12750901	1	10623239	Imputed	uc.1	No	-	-	-	1, 2	T	C	C/T	T	0.298	0.042	1,043(1,0293-1,0567)	0.0067	3.49e-10	3.34e-07	0.2979	0.065	1,067(1,0421-1,0928)	0.0121	8.07e-08	0.000183365	0.2983	0.0347	1,035(1,0192-1,0517)	0.008	1.402e-05	0.00546025
rs59001371	1	10624057	Imputed	uc.1	No	-	-	-	1, 2	CAT	C	CAT/C	C	0.1691	0.0459	1,047(1,0301-1,0641)	0.0083	2.7e-08	1.48e-05	0.1688	0.0742	1,077(1,0454-1,1096)	0.0152	1e-06	0.00136648	0.1694	0.0366	1,037(1,0177-1,0572)	0.0097	0.0001718	0.0361301
rs6663688	1	10624315	Imputed	uc.1	No	-	-	-	1, 2	A	G	G/A	A	0.2981	0.0421	1,043(1,0294-1,0568)	0.0067	3.16e-10	3.21e-07	0.2979	0.065	1,067(1,0421-1,0928)	0.0121	8.01e-08	0.000183365	0.2983	0.0349	1,036(1,0194-1,0519)	0.008	1.246e-05	0.00500081
rs6663898	1	10624468	Imputed	uc.1	No	-	-	-	1, 2	A	G	G/A	A	0.2981	0.0419	1,043(1,0292-1,0566)	0.0067	3.8e-10	3.54e-07	0.2979	0.0649	1,067(1,042-1,0927)	0.0121	8.42e-08	0.000183365	0.2983	0.0346	1,035(1,0191-1,0516)	0.008	1.471e-05	0.00555656
rs4845936	1	10625495	Imputed	uc.1	No	-	-	-	1, 2	A	T	A/T	T	0.1787	0.0469	1,048(1,0317-1,0646)	0.008	4.13e-09	2.88e-06	0.1789	0.0685	1,071(1,0411-1,1016)	0.0144	1.877e-06	0.00214982	0.1791	0.0408	1,042(1,0224-1,0612)	0.0095	1.783e-05	0.00640229
rs11121593	1	10626287	Imputed	uc.1	No	-	-	-	1, 2	G	T	T/G	G	0.298	0.0421	1,043(1,0294-1,0568)	0.0067	3.44e-10	3.32e-07	0.2979	0.0649	1,067(1,042-1,0927)	0.0121	8.23e-08	0.000183365	0.2983	0.0347	1,035(1,0192-1,0517)	0.008	1.364e-05	0.00541179
rs56355612	1	10626550	Imputed	uc.1	No	-	-	-	1, 2, 3	CT	C	C/CT	CT	0.3074	0.0447	1,046(1,0317-1,06)	0.0069	7.05e-11	7.66e-08	0.307	0.0704	1,073(1,0466-1,1)	0.0127	2.61e-08	7.74662e-05	0.3076	0.0359	1,037(1,0202-1,0531)	0.0081	9.237e-06	0.00389999
rs11121594	1	10626922	Imputed	uc.1	No	-	-	-	1, 2	G	C	C/G	G	0.2981	0.042	1,043(1,0293-1,0567)	0.0067	3.47e-10	3.33e-07	0.2979	0.0649	1,067(1,042-1,0927)	0.0121	8.24e-08	0.000183365	0.2983	0.0347	1,035(1,0192-1,0517)	0.008	1.372e-05	0.00541985
rs12033275	1	10627542	Imputed	uc.1	No	-	-	-	1, 2	G	T	G/T	T	0.1692	0.0453	1,046(1,0297-1,0633)	0.0082	3.01e-08	1.63e-05	0.1692	0.0706	1,073(1,0427-1,1045)	0.0147	1.619e-06	0.0019454	0.1695	0.0366	1,037(1,0177-1,0572)	0.0097	0.0001744	0.0364547
rs6661757	1	10627619	Imputed	uc.1	No	-	-	-	1, 2	C	T	T/C	C	0.2978	0.042	1,043(1,0293-1,0567)	0.0067	3.54e-10	3.36e-07	0.2976	0.0648	1,067(1,0419-1,0926)	0.0121	8.75e-08	0.00018581	0.298	0.0347	1,035(1,0192-1,0517)	0.008	1.436e-05	0.00549196
rs114425920	1	10627701	Imputed	uc.1	No	-	-	-	1, 2	A	G	A/G	G	0.1692	0.0453	1,046(1,0297-1,0633)	0.0082	3.02e-08	1.63e-05	0.1692	0.0706	1,073(1,0427-1,1045)	0.0147	1.618e-06	0.0019454	0.1695	0.0366	1,037(1,0177-1,0572)	0.0097	0.0001741	0.0364547
rs12753364	1	10628350	Imputed	uc.1	No	-	-	-	1, 2	G	A	A/G	G	0.2981	0.0421	1,043(1,0294-1,0568)	0.0067	3.34e-10	3.26e-07	0.2979	0.065	1,067(1,0421-1,0928)	0.0121	7.97e-08	0.000183365	0.2983	0.0347	1,035(1,0192-1,0517)	0.008	1.367e-05	0.00541179
rs10779743	1	10628882	Imputed	uc.1	No	-	-	-	1, 2	C	T	T/C	C	0.2981	0.0421	1,043(1,0294-1,0568)	0.0067	3.32e-10	3.25e-07	0.2979	0.0649	1,067(1,042-1,0927)	0.0121	8.15e-08	0.000183365	0.2983	0.0348	1,035(1,0193-1,0518)	0.008	1.359e-05	0.00540718
rs10779744	1	10629133	Imputed	uc.1	No	-	-	-	1, 2	C	A	A/C	C	0.2981	0.0421	1,043(1,0294-1,0568)	0.0067	3.36e-10	3.26e-07	0.2979	0.0649	1,067(1,042-1,0927)	0.0121	8.45e-08	0.000183365	0.2983	0.0348	1,035(1,0193-1,0518)	0.008	1.358e-05	0.00540718
rs12565494	1	10629562	Imputed	uc.1	No	-	-	-	1, 2	G	A	A/G	G	0.2981	0.0421	1,043(1,0294-1,0568)	0.0067	3.43e-10	3.32e-07	0.2979	0.0649	1,067(1,042-1,0927)	0.0121	8.32e-08	0.000183365	0.2983	0.0347	1,035(1,0192-1,0517)	0.008	1.376e-05	0.00542789
rs76431309	1	10629772	Imputed	uc.1	No	-	-	-	2	G	T	G/T	T	0.0524	-0.0563	0,945(0,9184-0,9729)	0.0147	0.0001355	0.0184811	0.0527	-0.1362	0,873(0,8267-0,9212)	0.0276	8e-07	0.00120313	0.0515	-0.0379	0,963(0,9302-0,9966)	0.0176	0.03119	0.544367
rs148769987	1	10630664	Imputed	uc.1	No	-	-	-	2	C	G	C/G	G	0.0184	0.0844	1,088(1,0377-1,1409)	0.0242	0.0004898	0.0498756	0.0187	0.186	1,204(1,109-1,308)	0.0421	9.765e-06	0.00776779	0.0185	0.0638	1,066(1,0066-1,1287)	0.0292	0.02891	0.530085
rs34230252	1	10630966	Imputed	uc.1	No	-	-	-	1, 2	G	A	A/G	G	0.2981	0.0421	1,043(1,0294-1,0568)	0.0067	3.3e-10	3.25e-07	0.2979	0.065	1,067(1,0421-1,0928)	0.0121	8.01e-08	0.000183365	0.2984	0.0347	1,035(1,0192-1,0517)	0.008	1.389e-05	0.00544804
rs7534954	1	10631739	Imputed	uc.1	No	-	-	-	1, 2	G	A	A/G	G	0.2981	0.0421	1,043(1,0294-1,0568)	0.0067	3.31e-10	3.25e-07	0.2979	0.065	1,067(1,0421-1,0928)	0.0121	7.94e-08	0.000183365	0.2984	0.0347	1,035(1,0192-1,0517)	0.008	1.416e-05	0.00548008
rs7524790	1	10631811	Imputed	uc.1	No	-	-	-	1, 2	A	C	C/A	A	0.2981	0.0421	1,043(1,0294-1,0568)	0.0067	3.26e-10	3.23e-07	0.2979	0.065	1,067(1,0421-1,0928)	0.0121	7.81e-08	0.000183365	0.2984	0.0347	1,035(1,0192-1,0517)	0.008	1.398e-05	0.00545236
rs12133103	1	10631815	Imputed	uc.1	No	-	-	-	1, 2	G	A	A/G	G	0.2981	0.0421	1,043(1,0294-1,0568)	0.0067	3.26e-10	3.23e-07	0.2979	0.065	1,067(1,0421-1,0928)	0.0121	7.81e-08	0.000183365	0.2984	0.0347	1,035(1,0192-1,0517)	0.008	1.398e-05	0.00545236
rs4846235	1	10632235	Imputed	uc.1	No	-	-	-	1, 2, 3	C	T	C/T	T	0.3152	-0.0608	0,941(0,9287-0,9535)	0.0067	8.64e-20	3.51e-16	0.3154	-0.1111	0,895(0,8735-0,9167)	0.0123	1.38e-19	9.24097e-16	0.3139	-0.0436	0,957(0,9424-0,9725)	0.008	4.43e-08	4.03347e-05
rs72641424	1	10632615	Imputed	uc.1	No	-	-	-	1, 2	A	G	A/G	G	0.1698	0.045	1,046(1,0294-1,063)	0.0082	3.86e-08	2.02e-05	0.1698	0.0706	1,073(1,0427-1,1045)	0.0147	1.621e-06	0.0019454	0.1702	0.0357	1,036(1,0168-1,0562)	0.0097	0.0002522	0.0452384
rs4846237	1	10632647	Imputed	uc.1	No	-	-	-	1, 2	G	A	A/G	G	0.2988	0.0418	1,043(1,0291-1,0565)	0.0067	4.34e-10	4.01e-07	0.2986	0.065	1,067(1,0421-1,0928)	0.0121	8.06e-08	0.000183365	0.299	0.0341	1,035(1,0186-1,051)	0.008	1.987e-05	0.00694514
rs36116008	1	10632737	Imputed	uc.1	No	-	-	-	1, 2	GC	G	G/GC	GC	0.2974	0.0433	1,044(1,0304-1,0583)	0.0068	1.69e-10	1.77e-07	0.2971	0.0701	1,073(1,0467-1,0992)	0.0125	2.12e-08	6.36367e-05	0.2976	0.0347	1,035(1,0192-1,0517)	0.008	1.524e-05	0.00571765
rs6687430	1	10633245	Imputed	uc.1	No	-	-	-	1, 2	G	A	A/G	G	0.4445	-0.0429	0,958(0,9464-0,9697)	0.0062	5.9e-12	7.64e-09	0.4444	-0.0813	0,922(0,9015-0,9427)	0.0114	8.91e-13	3.51464e-09	0.4432	-0.0289	0,972(0,9575-0,9857)	0.0074	9.977e-05	0.0257952
rs6687502	1	10633273	Imputed	uc.1	No	-	-	-	1, 2	G	A	A/G	G	0.2982	0.042	1,043(1,0293-1,0567)	0.0067	3.59e-10	3.37e-07	0.298	0.065	1,067(1,0421-1,0928)	0.0121	8.26e-08	0.000183365	0.2985	0.0346	1,035(1,0191-1,0516)	0.008	1.471e-05	0.00555656
rs6687622	1	10633453	Imputed	uc.1	No	-	-	-	1, 2	G	A	A/G	G	0.2981	0.0422	1,043(1,0295-1,0569)	0.0067	3.23e-10	3.23e-07	0.2979	0.0651	1,067(1,0423-1,0929)	0.0121	7.63e-08	0.000183365	0.2984	0.0347	1,035(1,0192-1,0517)	0.008	1.442e-05	0.00549968
rs78507554	1	10633489	Imputed	uc.1	No	-	-	-	1, 2	A	G	A/G	G	0.1454	0.0453	1,046(1,0284-1,0645)	0.0088	2.4e-07	0.000104072	0.1455	0.0847	1,088(1,0554-1,1224)	0.0157	6.94e-08	0.000183365	0.1456	0.0302	1,031(1,0099-1,0519)	0.0104	0.003892	0.249001
rs6664134	1	10633543	Imputed	uc.1	No	-	-	-	1, 2	C	A	A/C	C	0.2981	0.0421	1,043(1,0294-1,0568)	0.0067	3.25e-10	3.23e-07	0.2979	0.0651	1,067(1,0423-1,0929)	0.0121	7.64e-08	0.000183365	0.2984	0.0347	1,035(1,0192-1,0517)	0.008	1.449e-05	0.00551115
rs12129678	1	10633651	Imputed	uc.1	No	-	-	-	1, 2	G	A	G/A	A	0.1691	0.0455	1,047(1,0299-1,0635)	0.0082	2.69e-08	1.48e-05	0.1691	0.071	1,074(1,0431-1,105)	0.0147	1.446e-06	0.00178986	0.1694	0.0365	1,037(1,0176-1,0571)	0.0097	0.0001779	0.0369903
rs7536149	1	10634171	Imputed	uc.1	No	-	-	-	1, 2	T	C	C/T	T	0.2888	0.0404	1,041(1,0274-1,0552)	0.0068	2.53e-09	1.89e-06	0.2884	0.0658	1,068(1,0428-1,0939)	0.0122	7.76e-08	0.000183365	0.289	0.0312	1,032(1,0154-1,0482)	0.0081	0.000111	0.0280419
rs72641427	1	10634195	Imputed	uc.1	No	-	-	-	1, 2	A	T	A/T	T	0.1795	0.0404	1,041(1,025-1,0577)	0.008	4.98e-07	0.000195953	0.1792	0.0653	1,067(1,0376-1,0983)	0.0145	6.551e-06	0.00572236	0.1799	0.0313	1,032(1,0124-1,0516)	0.0097	0.00125	0.125239
rs10864465	1	10635121	Imputed	uc.1	No	-	-	-	1, 2	G	A	G/A	A	0.1697	0.0439	1,045(1,0282-1,0618)	0.0082	7.95e-08	3.85e-05	0.1696	0.0695	1,072(1,0415-1,1033)	0.0147	2.382e-06	0.00239425	0.17	0.0344	1,035(1,0155-1,0549)	0.0097	0.0004217	0.0633877
rs142120114	1	10635131	Imputed	uc.1	No	-	-	-	1, 2, 3	T	TA	T/TA	TA	0.3157	-0.0583	0,943(0,9309-0,956)	0.0068	8.66e-18	1.88e-14	0.3161	-0.1091	0,897(0,8746-0,9192)	0.0127	1.02e-17	5.31226e-14	0.3144	-0.0419	0,959(0,944-0,9741)	0.008	1.67e-07	0.00012714
rs11121596	1	10635362	Imputed	uc.1	No	-	-	-	1, 2	C	T	C/T	T	0.1688	0.0459	1,047(1,0303-1,0639)	0.0082	2.08e-08	1.2e-05	0.1688	0.0717	1,074(1,0438-1,1057)	0.0147	1.143e-06	0.00148821	0.1691	0.0369	1,038(1,0178-1,0577)	0.0098	0.0001554	0.0344938
rs4845937	1	10635656	Imputed	uc.1	No	-	-	-	1, 2, 3	T	C	T/C	C	0.0707	-0.0745	0,928(0,9061-0,9509)	0.0123	1.41e-09	1.16e-06	0.0705	-0.1045	0,901(0,8612-0,9421)	0.0229	5.1e-06	0.00457061	0.0706	-0.0668	0,935(0,9088-0,9627)	0.0147	5.501e-06	0.00254862
rs6540937	1	10636443	Imputed	uc.1	No	-	-	-	1, 2	G	A	A/G	G	0.2982	0.0422	1,043(1,0295-1,0569)	0.0067	3.26e-10	3.23e-07	0.298	0.0653	1,067(1,0425-1,0931)	0.0121	7.14e-08	0.000183365	0.2984	0.0346	1,035(1,0191-1,0516)	0.008	1.56e-05	0.00582108
rs6540938	1	10636459	Imputed	uc.1	No	-	-	-	1, 2	G	A	A/G	G	0.2982	0.0422	1,043(1,0295-1,0569)	0.0067	3.23e-10	3.23e-07	0.2979	0.0653	1,067(1,0425-1,0931)	0.0121	7.05e-08	0.000183365	0.2984	0.0346	1,035(1,0191-1,0516)	0.008	1.546e-05	0.00578447
rs11121597	1	10636853	Imputed	uc.1	No	-	-	-	1, 2	C	T	C/T	T	0.1699	0.0452	1,046(1,0296-1,0632)	0.0082	3.38e-08	1.78e-05	0.1699	0.0704	1,073(1,0425-1,1043)	0.0147	1.767e-06	0.00206671	0.1702	0.0362	1,037(1,0171-1,057)	0.0098	0.0002059	0.040228
rs4617401	1	10636955	Imputed	uc.1	No	-	-	-	1, 2	A	T	T/A	A	0.2989	0.0421	1,043(1,0294-1,0568)	0.0067	3.5e-10	3.34e-07	0.2987	0.0651	1,067(1,0423-1,0929)	0.0121	8.07e-08	0.000183365	0.2991	0.0345	1,035(1,019-1,0515)	0.008	1.653e-05	0.00602163
rs5772421	1	10637246	Imputed	uc.1	No	-	-	-	1, 2	C	CAGG	CAGG/C	C	0.2983	0.0432	1,044(1,0303-1,0582)	0.0068	1.77e-10	1.85e-07	0.298	0.0701	1,073(1,0467-1,0992)	0.0125	2.03e-08	6.1424e-05	0.2986	0.0345	1,035(1,019-1,0515)	0.008	1.632e-05	0.00596086
rs70997256	1	10637467	Imputed	uc.1	No	-	-	-	1	C	CA	CA/C	C	0.2112	-0.0439	0,957(0,9405-0,9739)	0.0089	7.52e-07	0.000283912	0.2101	-0.0504	0,951(0,9206-0,9821)	0.0165	0.002296	0.391211	0.2096	-0.0371	0,964(0,944-0,9836)	0.0105	0.0004053	0.0617559
rs112436634	1	10637709	Imputed	uc.1	No	-	-	-	1, 2, 3	C	T	C/T	T	0.3163	-0.0603	0,941(0,9292-0,9539)	0.0067	1.61e-19	5.55e-16	0.3165	-0.1109	0,895(0,8737-0,9169)	0.0123	1.53e-19	9.24097e-16	0.3151	-0.0433	0,958(0,9427-0,9728)	0.008	5.33e-08	4.79132e-05
rs59163005	1	10637841	Imputed	uc.1	No	-	-	-	1, 2	T	TA	T/TA	TA	0.1698	0.0459	1,047(1,0301-1,0641)	0.0083	2.69e-08	1.48e-05	0.1696	0.0743	1,077(1,0455-1,1097)	0.0152	9.94e-07	0.00136531	0.1701	0.0362	1,037(1,0171-1,057)	0.0098	0.0002031	0.0400869
rs12741973	1	10638604	Imputed	uc.1	No	-	-	-	1, 2, 3	C	T	C/T	T	0.4348	-0.0454	0,956(0,9439-0,9675)	0.0063	3.87e-13	5.65e-10	0.4345	-0.0828	0,921(0,9002-0,9413)	0.0114	4.2e-13	1.68058e-09	0.4336	-0.0336	0,967(0,953-0,9811)	0.0074	6.455e-06	0.00287949
rs201651535	1	10641803	Imputed	uc.1	No	-	-	-	1, 2	TTAATTTA	T	TTAATTTA/T	T	0.1728	0.0475	1,049(1,0315-1,0661)	0.0084	1.51e-08	9.02e-06	0.1725	0.0791	1,082(1,0501-1,1155)	0.0154	2.97e-07	0.000529056	0.173	0.0376	1,038(1,0184-1,0587)	0.0099	0.000148	0.0333289
rs12038548	1	10643197	Imputed	uc.1	No	-	-	-	2	G	A	G/A	A	0.1226	-0.0448	0,956(0,9367-0,9761)	0.0105	2.144e-05	0.00419169	0.122	-0.1046	0,901(0,8671-0,9356)	0.0194	7.14e-08	0.000183365	0.1223	-0.0245	0,976(0,952-1,0002)	0.0126	0.0523	0.629698
rs61776290	1	10694907	Imputed	uc.2	No	-	-	-	1, 2	C	T	C/T	T	0.1192	0.044	1,045(1,0251-1,0652)	0.0098	7.347e-06	0.00183215	0.1192	0.0846	1,088(1,0518-1,126)	0.0174	1.23e-06	0.00157183	0.1197	0.0294	1,03(1,0065-1,0537)	0.0117	0.01169	0.398461
rs199867187	1	10697878	Imputed	uc.2	No	-	-	-	1	GA	G	GA/G	G	0.2745	0.0381	1,039(1,0229-1,055)	0.0079	1.361e-06	0.000460998	0.2727	0.0444	1,045(1,0159-1,0757)	0.0146	0.002301	0.391339	0.2749	0.0371	1,038(1,0191-1,0569)	0.0093	6.613e-05	0.0189423
rs146039805	1	10703203	Imputed	uc.2/3	No	-	-	-	1	G	GC	G/GC	GC	0.1329	0.0423	1,043(1,0244-1,0624)	0.0093	5.698e-06	0.0014938	0.133	0.0742	1,077(1,0417-1,1135)	0.017	1.31e-05	0.0100166	0.1332	0.0402	1,041(1,0188-1,0637)	0.011	0.000245	0.0444853
rs11587145	1	10704688	Imputed	uc.2/3	No	-	-	-	1	C	T	C/T	T	0.1316	0.0419	1,043(1,0242-1,0618)	0.0092	5.429e-06	0.00143418	0.1321	0.0698	1,072(1,0384-1,1073)	0.0164	2.193e-05	0.0156013	0.1318	0.0407	1,042(1,0195-1,064)	0.0109	0.0001938	0.0388061
rs12143134	1	10709267	Imputed	uc.2/3/4	No	-	-	-	1	C	T	C/T	T	0.1324	0.0409	1,042(1,0233-1,0605)	0.0091	7.114e-06	0.00178198	0.1329	0.0701	1,073(1,0389-1,1074)	0.0163	1.652e-05	0.0120317	0.1327	0.0386	1,039(1,0176-1,0616)	0.0108	0.0003477	0.0552097
rs61776295	1	10716440	Imputed	uc.2/3/4	No	-	-	-	2	C	T	C/T	T	0.1156	0.0412	1,042(1,0224-1,0621)	0.0097	2.042e-05	0.00402075	0.1159	0.0786	1,082(1,0459-1,1189)	0.0172	4.96e-06	0.00448887	0.116	0.0355	1,036(1,013-1,0598)	0.0115	0.001929	0.161802
rs150195305	1	10718731	Imputed	uc.2/3/4	No	-	-	-	1	CCTCTG	C	CCTCTG/C	C	0.1342	0.0409	1,042(1,0233-1,0605)	0.0091	7.704e-06	0.00191254	0.1345	0.0708	1,073(1,0388-1,1091)	0.0167	2.215e-05	0.0157173	0.1346	0.0402	1,041(1,0194-1,0631)	0.0107	0.0001841	0.0376278
rs201491783	1	10719374	Imputed	uc.2/3/4	No	-	-	-	1	T	TG	T/TG	TG	0.1839	0.038	1,039(1,0224-1,0554)	0.0081	2.412e-06	0.000727704	0.184	0.0552	1,057(1,0265-1,0879)	0.0148	0.0002008	0.10399	0.1841	0.0397	1,04(1,0213-1,0601)	0.0095	2.754e-05	0.00901015
rs552414413	1	10719380	Imputed	uc.2/3/4	No	-	-	-	1	GT	G	GT/G	G	0.184	0.038	1,039(1,0224-1,0554)	0.0081	2.462e-06	#N/A	0.1841	0.0557	1,057(1,0271-1,0884)	0.0148	0.0001748	#N/A	0.1842	0.0397	1,04(1,0213-1,0601)	0.0095	2.851e-05	#N/A
rs564669411	1	10719384	Imputed	uc.2/3/4	No	-	-	-	1	TGTCATGG	T	TGTCATGG/T	T	0.1836	0.0379	1,039(1,0223-1,0552)	0.0081	2.593e-06	#N/A	0.1837	0.0559	1,057(1,0271-1,0888)	0.0149	0.0001701	#N/A	0.1838	0.0397	1,04(1,0213-1,0601)	0.0095	2.831e-05	#N/A
rs540329	1	10719549	Imputed	uc.2/3/4	No	-	-	-	1	G	A	G/A	A	0.1345	0.0401	1,041(1,0225-1,0596)	0.0091	9.436e-06	0.00223403	0.1351	0.0662	1,068(1,035-1,1029)	0.0162	4.449e-05	0.0296631	0.1348	0.0404	1,041(1,0196-1,0633)	0.0107	0.0001661	0.0354109
rs74451129	1	10728048	Imputed	uc.2/3/4	No	-	-	-	1	C	T	C/T	T	0.2875	-0.032	0,969(0,9553-0,9819)	0.007	4.826e-06	0.0013023	0.2873	-0.0371	0,964(0,9397-0,9881)	0.0128	0.003608	0.459081	0.2884	-0.0301	0,97(0,9547-0,9863)	0.0083	0.0002925	0.0499933
rs11121604	1	10730002	Imputed	uc.2/3/4	No	-	-	-	2	A	G	A/G	G	0.1169	0.0392	1,04(1,0206-1,0597)	0.0096	4.764e-05	0.00797535	0.1173	0.0792	1,082(1,0465-1,1195)	0.0172	4.185e-06	0.00383781	0.1173	0.0336	1,034(1,0113-1,0575)	0.0114	0.003265	0.224324
rs77637678	1	51026402	Imputed	uc.22/23	No	-	-	-	1	G	A	G/A	A	0.0313	0.0803	1,084(1,0465-1,1221)	0.0178	6.083e-06	0.00157381	0.0313	0.099	1,104(1,0363-1,1762)	0.0323	0.002174	0.382953	0.0314	0.0796	1,083(1,0392-1,1284)	0.021	0.0001569	0.0346817
rs72690473	1	51067819	Imputed	uc.23/24	No	-	-	-	1	G	A	G/A	A	0.0314	0.0801	1,083(1,0465-1,1216)	0.0177	6.284e-06	0.00161672	0.0315	0.0991	1,104(1,0366-1,1761)	0.0322	0.002106	0.376858	0.0315	0.0795	1,083(1,0391-1,1282)	0.021	0.000157	0.0346817
rs72690478	1	51096081	Imputed	uc.24	No	-	-	-	1	A	G	A/G	G	0.0316	0.0792	1,082(1,0455-1,1206)	0.0177	7.775e-06	0.00192325	0.0317	0.0976	1,103(1,0353-1,1741)	0.0321	0.002381	0.395133	0.0315	0.0792	1,082(1,0388-1,1279)	0.021	0.0001628	0.0352198
rs12031188	1	51103268	Imputed	uc.24	No	-	-	-	1	T	C	T/C	C	0.3333	-0.0317	0,969(0,9563-0,9814)	0.0066	1.753e-06	0.000560102	0.3318	-0.0358	0,965(0,9422-0,988)	0.0121	0.003137	0.440776	0.3331	-0.0326	0,968(0,9531-0,983)	0.0079	3.742e-05	0.0117953
rs11333750	1	51129670	Imputed	uc.24/25	No	-	-	-	1	CT	C	CT/C	C	0.3901	0.0317	1,032(1,0187-1,0459)	0.0067	2.066e-06	0.000643718	0.3907	0.0159	1,016(0,9916-1,041)	0.0124	0.1992	0.868682	0.3897	0.0322	1,033(1,0169-1,0488)	0.0079	4.422e-05	0.0135732
rs35993240	1	51131367	Imputed	uc.24/25	No	-	-	-	1	A	T	A/T	T	0.3424	-0.0296	0,971(0,9584-0,9835)	0.0066	6.399e-06	0.00164223	0.3411	-0.0337	0,967(0,9444-0,9899)	0.012	0.004961	0.500643	0.3423	-0.0319	0,969(0,9539-0,9835)	0.0078	4.845e-05	0.0146212
rs3033489	1	51159671	Imputed	uc.25	No	-	-	-	1	TTA	T	TTA/T	T	0.3497	-0.0308	0,97(0,9572-0,9823)	0.0066	3.219e-06	0.000919904	0.3487	-0.0325	0,968(0,9448-0,9918)	0.0124	0.008469	0.564523	0.3495	-0.0326	0,968(0,9532-0,9828)	0.0078	3.19e-05	0.0102187
rs34415491	1	51167074	Imputed	uc.25	No	-	-	-	1	C	CA	C/CA	CA	0.3496	-0.0303	0,97(0,9577-0,9828)	0.0066	4.577e-06	0.00124607	0.3486	-0.032	0,969(0,9454-0,9921)	0.0123	0.00959	0.583341	0.3493	-0.0325	0,968(0,9533-0,9829)	0.0078	3.223e-05	0.0102886
rs35072907	1	51189556	Imputed	uc.25	No	-	-	-	1	G	C	G/C	C	0.4438	-0.0278	0,973(0,9606-0,9847)	0.0063	9.143e-06	0.00218717	0.4421	-0.0133	0,987(0,965-1,0091)	0.0114	0.2458	0.892255	0.4431	-0.0327	0,968(0,9537-0,9822)	0.0075	1.255e-05	0.00502962
rs547232089	1	51189909	Imputed	uc.25	No	-	-	-	1	CA	C	CA/C	C	0.4102	0.0325	1,033(1,0196-1,0467)	0.0067	1.329e-06	#N/A	0.4123	0.0174	1,018(0,9931-1,0426)	0.0124	0.1595	#N/A	0.4104	0.0334	1,034(1,0181-1,0501)	0.0079	2.612e-05	#N/A
rs71900030	1	51194704	Imputed	uc.25	No	-	-	-	1	ATC	A	ATC/A	A	0.3605	-0.0305	0,97(0,9575-0,9826)	0.0066	3.963e-06	0.00110506	0.3595	-0.0357	0,965(0,9419-0,9885)	0.0123	0.003739	0.462813	0.36	-0.0311	0,969(0,9547-0,9843)	0.0078	6.871e-05	0.0195595
rs72690484	1	51213834	Imputed	uc.25	No	-	-	-	1	A	G	A/G	G	0.0204	0.0981	1,103(1,0567-1,1515)	0.0219	7.87e-06	0.00193806	0.0203	0.1039	1,109(1,0244-1,2016)	0.0407	0.0106	0.597763	0.0205	0.0986	1,104(1,0492-1,1609)	0.0258	0.0001353	0.0321239
rs72690485	1	51214486	Imputed	uc.25	No	-	-	-	1	A	G	A/G	G	0.0206	0.0968	1,102(1,0556-1,1497)	0.0218	8.644e-06	0.00209687	0.0205	0.1001	1,105(1,0211-1,1964)	0.0404	0.01317	0.622873	0.0208	0.0993	1,104(1,0504-1,1612)	0.0256	0.0001044	0.0267667
rs12116920	1	87839207	Imputed	uc.29	No	-	-	-	3	T	C	C/T	T	0.2355	0.032	1,033(1,0176-1,0476)	0.0074	1.361e-05	0.00298897	0.2351	0.0075	1,008(0,981-1,0347)	0.0136	0.5816	0.969906	0.236	0.041	1,042(1,024-1,06)	0.0088	2.855e-06	0.00144386
rs12138311	1	87840532	Imputed	uc.29	No	-	-	-	3	G	A	A/G	G	0.236	0.0315	1,032(1,0171-1,0471)	0.0074	1.895e-05	0.00381845	0.2356	0.0066	1,007(0,9801-1,0338)	0.0136	0.6271	0.973747	0.2365	0.0401	1,041(1,0231-1,059)	0.0088	4.607e-06	0.00218203
rs2224142	1	87841996	Imputed	uc.29	No	-	-	-	3	A	G	G/A	A	0.235	0.032	1,033(1,0176-1,0476)	0.0074	1.377e-05	0.0030191	0.2347	0.0068	1,007(0,9803-1,034)	0.0136	0.6179	0.972552	0.2355	0.0412	1,042(1,0242-1,0602)	0.0088	2.587e-06	0.00131798
rs140830581	1	87842264	Imputed	uc.29	No	-	-	-	3	A	G	G/A	A	0.235	0.032	1,033(1,0176-1,0476)	0.0074	1.393e-05	0.0030399	0.2347	0.0067	1,007(0,9802-1,0339)	0.0136	0.6212	0.972919	0.2355	0.0412	1,042(1,0242-1,0602)	0.0088	2.586e-06	0.00131798
rs10873836	1	87844420	Imputed	uc.29	No	-	-	-	3	A	G	G/A	A	0.2349	0.0315	1,032(1,0171-1,0471)	0.0074	1.905e-05	0.00382743	0.2346	0.0058	1,006(0,9792-1,0332)	0.0137	0.6693	0.976739	0.2354	0.0407	1,042(1,0237-1,0597)	0.0088	3.446e-06	0.00169917
rs2065908	1	87847053	Imputed	uc.29	No	-	-	-	3	T	C	C/T	T	0.2345	0.0318	1,032(1,0174-1,0474)	0.0074	1.539e-05	0.00327313	0.2343	0.0055	1,006(0,9791-1,0327)	0.0136	0.6871	0.978233	0.235	0.0414	1,042(1,0244-1,0604)	0.0088	2.254e-06	0.00116335
rs11161995	1	87847764	Imputed	uc.29	No	-	-	-	3	A	G	G/A	A	0.2345	0.0316	1,032(1,0172-1,0472)	0.0074	1.79e-05	0.00367939	0.2343	0.0053	1,005(0,9789-1,0325)	0.0136	0.6976	0.978558	0.235	0.0412	1,042(1,0242-1,0602)	0.0088	2.572e-06	0.00131519
rs5775942	1	87849060	Imputed	uc.29	No	-	-	-	3	TA	T	T/TA	TA	0.2774	0.0297	1,03(1,0159-1,0446)	0.0071	2.592e-05	0.00495183	0.2777	0.0033	1,003(0,9777-1,0296)	0.0132	0.8008	0.987836	0.2781	0.038	1,039(1,022-1,0558)	0.0083	5.075e-06	0.00237517
rs1415174	1	87850495	Imputed	uc.29	No	-	-	-	1, 3	T	C	C/T	T	0.2456	0.0328	1,033(1,0187-1,0482)	0.0073	6.423e-06	0.00164635	0.2455	0.0101	1,01(0,9838-1,0372)	0.0135	0.4539	0.950359	0.2462	0.0417	1,043(1,025-1,0605)	0.0087	1.476e-06	0.000786805
rs1415173	1	87850592	Imputed	uc.29	No	-	-	-	3	T	C	C/T	T	0.2408	0.0306	1,031(1,0164-1,0459)	0.0073	3.059e-05	0.00571352	0.2406	0.0058	1,006(0,9794-1,033)	0.0136	0.6693	0.976739	0.2415	0.0394	1,04(1,0226-1,0581)	0.0087	6.453e-06	0.00287949
rs2184835	1	87856243	Imputed	uc.29	No	-	-	-	3	G	T	T/G	G	0.2665	0.0291	1,03(1,0151-1,0442)	0.0072	4.831e-05	0.0080582	0.2657	0.0003	1(0,9748-1,0265)	0.0132	0.9827	0.998903	0.2674	0.038	1,039(1,0216-1,0562)	0.0085	8.28e-06	0.00355574
rs184896048	1	88061673	Imputed	uc.30	No	-	-	-	3	C	A	C/A	A	0.0179	0.1247	1,133(1,0698-1,1995)	0.0292	1.902e-05	0.00382418	0.0178	0.1281	1,137(1,0245-1,2611)	0.053	0.01562	0.634055	0.0173	0.1605	1,174(1,0969-1,2567)	0.0347	3.615e-06	0.00176673
rs149578721	1	155119326	Imputed	lncRNA-43	No	-	-	-	1, 3	A	AT	A/AT	AT	0.4112	0.0331	1,034(1,0208-1,0467)	0.0064	1.85e-07	8.24e-05	0.4106	0.004	1,004(0,9809-1,0277)	0.0119	0.7346	0.982213	0.4115	0.0412	1,042(1,0267-1,0577)	0.0076	6.06e-08	5.347e-05
rs12025371	1	155119327	Imputed	lncRNA-43	No	-	-	-	1, 3	A	T	A/T	T	0.411	0.0323	1,033(1,0202-1,0457)	0.0063	3e-07	0.000125629	0.4097	0.0029	1,003(0,9806-1,0258)	0.0115	0.8042	0.988192	0.4112	0.0416	1,042(1,0273-1,0579)	0.0075	3.02e-08	2.98792e-05
rs10157801	1	155120012	Imputed	lncRNA-43	No	-	-	-	1, 3	A	G	A/G	G	0.4103	0.0323	1,033(1,0202-1,0457)	0.0063	3.01e-07	0.00012569	0.409	0.0032	1,003(0,9808-1,0261)	0.0115	0.7784	0.986523	0.4106	0.0417	1,043(1,0274-1,058)	0.0075	2.83e-08	2.85e-05
rs77005171	1	155121702	Imputed	lncRNA-43	No	-	-	-	1, 3	AT	A	A/AT	AT	0.4805	0.0331	1,034(1,0204-1,0471)	0.0066	5.14e-07	0.000201867	0.4793	0.0016	1,002(0,9779-1,0258)	0.0122	0.8984	0.994484	0.4803	0.0416	1,042(1,0267-1,0585)	0.0078	9.46e-08	7.81896e-05
rs11799962	1	155121727	Imputed	lncRNA-43	No	-	-	-	1, 3	T	C	T/C	C	0.4067	0.032	1,033(1,0198-1,0453)	0.0063	3.88e-07	0.000157991	0.4054	0.0022	1,002(0,9799-1,025)	0.0115	0.8491	0.991944	0.4072	0.0415	1,042(1,0272-1,0578)	0.0075	3.39e-08	3.30475e-05
rs7364524	1	155121922	Imputed	lncRNA-43	No	-	-	-	1, 3	A	G	A/G	G	0.4067	0.032	1,033(1,0198-1,0453)	0.0063	3.89e-07	0.000157991	0.4054	0.0022	1,002(0,9799-1,025)	0.0115	0.8501	0.992008	0.4071	0.0415	1,042(1,0272-1,0578)	0.0075	3.4e-08	3.30576e-05
rs6676150	1	155123837	Imputed	lncRNA-43	No	-	-	-	1, 3	G	C	G/C	C	0.3911	-0.0289	0,972(0,9592-0,984)	0.0065	7.358e-06	0.00183324	0.3934	0.0132	1,013(0,9903-1,0368)	0.0117	0.2595	0.897748	0.391	-0.0426	0,958(0,9439-0,9729)	0.0077	3.25e-08	3.2021e-05
rs4971076	1	155124772	Imputed	lncRNA-43	No	-	-	-	1, 3	C	A	C/A	A	0.4063	0.0321	1,033(1,0199-1,0455)	0.0063	3.53e-07	0.000145621	0.405	0.0024	1,002(0,9801-1,0253)	0.0115	0.8341	0.990798	0.4067	0.0414	1,042(1,0271-1,0577)	0.0075	3.55e-08	3.4265e-05
rs6668815	1	155124985	Imputed	lncRNA-43	No	-	-	-	1, 3	A	G	A/G	G	0.4082	0.0327	1,033(1,0206-1,0461)	0.0063	2.29e-07	9.97e-05	0.4068	0.0029	1,003(0,9806-1,0258)	0.0115	0.8016	0.98788	0.4085	0.0421	1,043(1,0278-1,0584)	0.0075	2.12e-08	2.23002e-05
rs4971052	1	155126018	Imputed	lncRNA-43	No	-	-	-	1, 3	C	T	C/T	T	0.4062	0.032	1,033(1,0198-1,0453)	0.0063	3.73e-07	0.000152937	0.4049	0.0022	1,002(0,9799-1,025)	0.0115	0.8481	0.991897	0.4066	0.0413	1,042(1,027-1,0576)	0.0075	3.72e-08	3.57049e-05
rs11264334	1	155126599	Imputed	lncRNA-43	No	-	-	-	1, 3	T	C	T/C	C	0.4062	0.032	1,033(1,0198-1,0453)	0.0063	3.89e-07	0.000158002	0.4049	0.002	1,002(0,9797-1,0248)	0.0115	0.8625	0.993043	0.4066	0.0413	1,042(1,027-1,0576)	0.0075	3.81e-08	3.61813e-05
rs11264335	1	155126698	Imputed	lncRNA-43	No	-	-	-	1, 3	A	G	A/G	G	0.4062	0.032	1,033(1,0198-1,0453)	0.0063	3.91e-07	0.000158378	0.4049	0.002	1,002(0,9797-1,0248)	0.0115	0.8636	0.993064	0.4066	0.0413	1,042(1,027-1,0576)	0.0075	3.74e-08	3.57438e-05
rs10908458	1	155126948	Imputed	lncRNA-43	No	-	-	-	1, 3	T	C	T/C	C	0.4062	0.0319	1,032(1,0197-1,0452)	0.0063	4.02e-07	0.000162284	0.4048	0.0019	1,002(0,9796-1,0247)	0.0115	0.8701	0.993368	0.4066	0.0413	1,042(1,027-1,0576)	0.0075	3.87e-08	3.64338e-05
rs7535292	1	155127749	Imputed	lncRNA-43	No	-	-	-	3	T	C	T/C	C	0.4671	0.0233	1,024(1,0112-1,0361)	0.0062	0.0001786	0.0230607	0.4664	-0.009	0,991(0,9693-1,0132)	0.0113	0.4284	0.944982	0.4674	0.0328	1,033(1,0185-1,0484)	0.0074	9.454e-06	0.00398552
rs4971077	1	155128717	Imputed	lncRNA-43	No	-	-	-	3	T	C	T/C	C	0.4671	0.0233	1,024(1,0112-1,0361)	0.0062	0.0001767	0.0228581	0.4664	-0.0087	0,991(0,9696-1,0135)	0.0113	0.4446	0.947198	0.4674	0.0327	1,033(1,0184-1,0483)	0.0074	9.613e-06	0.00404021
rs4971078	1	155129023	Imputed	lncRNA-43	No	-	-	-	1, 3	A	G	A/G	G	0.406	0.0318	1,032(1,0196-1,0451)	0.0063	4.57e-07	0.000181704	0.4047	0.0011	1,001(0,9788-1,0239)	0.0115	0.9234	0.996264	0.4064	0.0412	1,042(1,0269-1,0575)	0.0075	4.03e-08	3.78126e-05
rs12129003	1	155129562	Imputed	lncRNA-43	No	-	-	-	1, 3	G	A	G/A	A	0.4107	0.0318	1,032(1,0196-1,0451)	0.0063	4.96e-07	0.00019513	0.4094	0.0018	1,002(0,9795-1,0246)	0.0115	0.8734	0.993706	0.4112	0.0416	1,042(1,0273-1,0579)	0.0075	3.28e-08	3.22018e-05
rs4971054	1	155130258	Imputed	lncRNA-43	No	-	-	-	1, 3	T	G	T/G	G	0.4057	0.0318	1,032(1,0196-1,0451)	0.0063	4.49e-07	0.000179158	0.4044	0.0015	1,002(0,9792-1,0243)	0.0115	0.8938	0.9943	0.4062	0.0411	1,042(1,0268-1,0574)	0.0075	4.24e-08	3.90537e-05
rs4971079	1	155130391	Imputed	lncRNA-43	No	-	-	-	3	G	A	G/A	A	0.4691	0.0237	1,024(1,0116-1,0365)	0.0062	0.0001319	0.0181606	0.4684	-0.0088	0,991(0,9695-1,0134)	0.0113	0.4381	0.946305	0.4694	0.0332	1,034(1,0189-1,0489)	0.0074	7.051e-06	0.00310028
rs35388680	1	155130525	Imputed	lncRNA-43	No	-	-	-	1, 3	C	CA	C/CA	CA	0.4065	0.0329	1,033(1,0206-1,0465)	0.0064	2.24e-07	9.79e-05	0.4059	0.0026	1,003(0,9795-1,0263)	0.0119	0.8263	0.990011	0.4067	0.0413	1,042(1,027-1,0576)	0.0075	3.6e-08	3.46651e-05
rs4590664	1	155130811	Imputed	lncRNA-43	No	-	-	-	1, 3	T	C	T/C	C	0.3102	0.0336	1,034(1,0205-1,048)	0.0068	7.1e-07	0.000269488	0.3095	0.0059	1,006(0,9818-1,0307)	0.0124	0.6369	0.974636	0.3106	0.0402	1,041(1,0246-1,0577)	0.0081	5.99e-07	0.0003699
rs4644481	1	155130900	Imputed	lncRNA-43	No	-	-	-	3	C	T	C/T	T	0.4351	0.0261	1,026(1,0138-1,0392)	0.0063	3.213e-05	0.00597689	0.4336	0.0023	1,002(0,98-1,0252)	0.0115	0.8439	0.991592	0.4354	0.0336	1,034(1,0191-1,0495)	0.0075	7.35e-06	0.00320623
rs34257409	1	155131394	Imputed	lncRNA-43	No	-	-	-	1, 3	G	T	G/T	T	0.406	0.0325	1,033(1,0204-1,0459)	0.0063	2.51e-07	0.000107047	0.4047	0.002	1,002(0,9797-1,0248)	0.0115	0.8646	0.993064	0.4065	0.0416	1,042(1,0273-1,0579)	0.0075	2.86e-08	2.85e-05
rs4276913	1	155131673	Imputed	lncRNA-43	No	-	-	-	1, 3	A	G	A/G	G	0.406	0.0326	1,033(1,0205-1,046)	0.0063	2.18e-07	9.55e-05	0.4046	0.0023	1,002(0,98-1,0252)	0.0115	0.8387	0.991128	0.4064	0.0418	1,043(1,0275-1,0581)	0.0075	2.52e-08	2.56332e-05
rs12028043	1	155132836	Genotyped	lncRNA-43	No	-	-	-	1, 3	A	G	A/G	G	0.4064	0.0325	1,033(1,0204-1,0459)	0.0063	2.41e-07	0.000104072	0.4051	0.0012	1,001(0,9789-1,024)	0.0115	0.9165	0.995606	0.4069	0.0418	1,043(1,0275-1,0581)	0.0075	2.39e-08	2.45641e-05
rs141625351	1	155133066	Imputed	lncRNA-43	No	-	-	-	1, 3	G	GGT	G/GGT	GGT	0.4014	-0.0338	0,967(0,954-0,9797)	0.0068	6.21e-07	0.000238762	0.4032	-0.0022	0,998(0,9737-1,0226)	0.0125	0.8636	0.993064	0.4015	-0.0422	0,959(0,9438-0,9738)	0.008	1.36e-07	0.000106832
rs35469829	1	155133456	Imputed	lncRNA-43	No	-	-	-	1, 3	C	CA	C/CA	CA	0.3651	0.0306	1,031(1,0176-1,0447)	0.0067	5.748e-06	0.00149979	0.3652	-0.0022	0,998(0,9735-1,0228)	0.0126	0.8608	0.992824	0.3653	0.0393	1,04(1,0239-1,0565)	0.008	7.76e-07	0.000453013
rs12127609	1	155133491	Imputed	lncRNA-43	No	-	-	-	1, 3	G	C	G/C	C	0.4062	0.0326	1,033(1,0205-1,046)	0.0063	2.25e-07	9.83e-05	0.4049	0.0018	1,002(0,9795-1,0246)	0.0115	0.8725	0.993623	0.4067	0.0418	1,043(1,0275-1,0581)	0.0075	2.52e-08	2.56332e-05
rs35745464	1	155133743	Imputed	lncRNA-43	No	-	-	-	1, 3	CT	C	CT/C	C	0.3156	0.0326	1,033(1,0185-1,048)	0.0073	6.99e-06	0.00175581	0.3168	0.0098	1,01(0,9835-1,0369)	0.0135	0.467	0.953295	0.3165	0.0385	1,039(1,0219-1,0569)	0.0086	6.8e-06	0.00299947
rs12124306	1	155133799	Imputed	lncRNA-43	No	-	-	-	1, 3	A	G	A/G	G	0.4066	0.0325	1,033(1,0204-1,0459)	0.0063	2.5e-07	0.000107047	0.4054	0.0018	1,002(0,9795-1,0246)	0.0115	0.8726	0.993625	0.4071	0.0416	1,042(1,0273-1,0579)	0.0075	2.91e-08	2.88842e-05
rs4460629	1	155135335	Imputed	lncRNA-43	No	-	-	-	3	T	C	T/C	C	0.4818	0.0248	1,025(1,0127-1,0376)	0.0062	6.215e-05	0.00995182	0.4807	-0.0103	0,99(0,9681-1,0119)	0.0113	0.3613	0.928042	0.4821	0.0342	1,035(1,0199-1,0499)	0.0074	3.539e-06	0.00173882
rs12752585	1	155135406	Imputed	lncRNA-43	No	-	-	-	3	G	A	G/A	A	0.4818	0.0248	1,025(1,0127-1,0376)	0.0062	6.24e-05	0.0099745	0.4807	-0.0103	0,99(0,9681-1,0119)	0.0113	0.3618	0.928081	0.4821	0.0342	1,035(1,0199-1,0499)	0.0074	3.596e-06	0.00176056
rs58659910	1	155137341	Imputed	lncRNA-43	No	-	-	-	1, 3	C	CTT	C/CTT	CTT	0.4521	0.0296	1,03(1,0174-1,0428)	0.0063	2.894e-06	0.000842731	0.4521	-0.0049	0,995(0,9724-1,0184)	0.0118	0.6788	0.977323	0.4525	0.0387	1,039(1,0243-1,0549)	0.0075	2.28e-07	0.000166626
rs4971085	1	155138222	Imputed	lncRNA-43	No	-	-	-	3	T	C	T/C	C	0.4816	0.025	1,025(1,0129-1,0379)	0.0062	5.454e-05	0.00895094	0.4805	-0.01	0,99(0,9684-1,0122)	0.0113	0.3771	0.932415	0.4818	0.0344	1,035(1,0201-1,0501)	0.0074	3.292e-06	0.00163786
rs11264337	1	155138450	Imputed	lncRNA-43	No	-	-	-	3	C	T	C/T	T	0.4815	0.0249	1,025(1,0128-1,0377)	0.0062	5.658e-05	0.0092095	0.4804	-0.0098	0,99(0,9686-1,0124)	0.0113	0.3845	0.93423	0.4818	0.0342	1,035(1,0199-1,0499)	0.0074	3.628e-06	0.00176995
rs11264338	1	155138557	Imputed	lncRNA-43	No	-	-	-	3	A	G	A/G	G	0.4815	0.025	1,025(1,0129-1,0379)	0.0062	5.551e-05	0.00906741	0.4804	-0.0098	0,99(0,9686-1,0124)	0.0113	0.3882	0.935708	0.4818	0.0342	1,035(1,0199-1,0499)	0.0074	3.582e-06	0.00175682
rs7556304	1	155139509	Imputed	lncRNA-43	No	-	-	-	3	T	C	T/C	C	0.4816	0.0251	1,025(1,013-1,038)	0.0062	5.186e-05	0.00856239	0.4805	-0.0097	0,99(0,9687-1,0125)	0.0113	0.3891	0.936242	0.4819	0.0344	1,035(1,0201-1,0501)	0.0074	3.099e-06	0.00155869
rs11264339	1	155140648	Imputed	lncRNA-43	No	-	-	-	3	C	T	C/T	T	0.4812	0.0254	1,026(1,0133-1,0383)	0.0062	4.187e-05	0.007205	0.4801	-0.0094	0,991(0,9689-1,0128)	0.0113	0.4079	0.941328	0.4815	0.0347	1,035(1,0204-1,0504)	0.0074	2.681e-06	0.00136084
rs4421576	1	155142210	Imputed	lncRNA-43	No	-	-	-	3	A	G	A/G	G	0.4815	0.0252	1,026(1,0131-1,0381)	0.0062	4.743e-05	0.00794501	0.4804	-0.0094	0,991(0,9689-1,0128)	0.0113	0.4048	0.940725	0.4818	0.0345	1,035(1,0202-1,0502)	0.0074	2.911e-06	0.00146949
rs4276914	1	155142229	Imputed	lncRNA-43	No	-	-	-	3	G	A	G/A	A	0.4814	0.0251	1,025(1,013-1,038)	0.0062	4.926e-05	0.00818205	0.4803	-0.0094	0,991(0,9689-1,0128)	0.0113	0.4065	0.941058	0.4816	0.0344	1,035(1,0201-1,0501)	0.0074	3.289e-06	0.00163786
rs4971088	1	155142883	Imputed	lncRNA-43	No	-	-	-	3	T	A	T/A	A	0.4813	0.0252	1,026(1,0131-1,0381)	0.0062	4.845e-05	0.00807667	0.4802	-0.0093	0,991(0,969-1,0129)	0.0113	0.4097	0.94175	0.4816	0.0344	1,035(1,0201-1,0501)	0.0074	3.246e-06	0.00162475
rs4971089	1	155142927	Imputed	lncRNA-43	No	-	-	-	3	A	G	A/G	G	0.4813	0.0252	1,026(1,0131-1,0381)	0.0062	4.811e-05	0.00803455	0.4802	-0.0093	0,991(0,969-1,0129)	0.0113	0.4109	0.941781	0.4816	0.0344	1,035(1,0201-1,0501)	0.0074	3.228e-06	0.00162062
rs4971091	1	155143768	Imputed	lncRNA-43	No	-	-	-	1, 3	G	T	G/T	T	0.3774	0.0379	1,039(1,0257-1,0517)	0.0064	3.48e-09	2.47e-06	0.3758	0.003	1,003(0,9803-1,0263)	0.0117	0.7999	0.987749	0.3779	0.0493	1,051(1,035-1,0663)	0.0076	1.03e-10	2.31678e-07
rs4971093	1	155144300	Imputed	lncRNA-43	No	-	-	-	1, 3	G	A	G/A	A	0.3773	0.0378	1,039(1,0256-1,0516)	0.0064	3.83e-09	2.7e-06	0.3756	0.0034	1,003(0,9807-1,0267)	0.0117	0.77	0.985535	0.3778	0.049	1,05(1,0347-1,066)	0.0076	1.37e-10	2.90784e-07
rs4971059	1	155148781	Genotyped	lncRNA-43	No	-	-	-	1, 3	G	A	G/A	A	0.3632	0.0424	1,043(1,0303-1,0565)	0.0064	4.83e-11	5.5e-08	0.3619	0.0095	1,01(0,9865-1,0332)	0.0118	0.4197	0.943138	0.3636	0.0519	1,053(1,0375-1,0693)	0.0077	1.27e-11	4.06165e-08
rs3814316	1	155149718	Genotyped	lncRNA-43	No	-	-	-	1, 3	G	A	G/A	A	0.3665	0.0406	1,041(1,0285-1,0546)	0.0064	2.59e-10	2.65e-07	0.3653	0.0071	1,007(0,9843-1,0305)	0.0117	0.545	0.96545	0.3669	0.0489	1,05(1,0346-1,0659)	0.0076	1.57e-10	3.27588e-07
rs11264341	1	155151493	Genotyped	lncRNA-43	No	-	-	-	1, 3	C	T	C/T	T	0.4271	0.038	1,039(1,026-1,0516)	0.0063	1.2e-09	9.94e-07	0.4259	0.0019	1,002(0,9798-1,0245)	0.0114	0.8644	0.993064	0.4276	0.0482	1,049(1,0343-1,0647)	0.0074	9.32e-11	2.18118e-07
rs9426886	1	155151754	Imputed	lncRNA-43	No	-	-	-	1, 3	A	T	A/T	T	0.4287	0.038	1,039(1,026-1,0516)	0.0063	1.22e-09	1.01e-06	0.4275	0.001	1,001(0,9789-1,0236)	0.0114	0.9289	0.996515	0.4292	0.0487	1,05(1,0346-1,0655)	0.0075	6.72e-11	1.6277e-07
rs572618230	1	155155319	Imputed	lncRNA-43	No	-	-	-	1, 3	CA	C	CA/C	C	0.3735	0.0376	1,038(1,0244-1,0525)	0.0069	6.14e-08	#N/A	0.374	-0.0031	0,997(0,972-1,0224)	0.0129	0.8107	#N/A	0.3741	0.053	1,054(1,0376-1,0715)	0.0082	8.61e-11	#N/A
rs377383967	1	155155389	Imputed	lncRNA-43	No	-	-	-	1, 3	G	GTT	G/GTT	GTT	0.4152	0.0373	1,038(1,0251-1,0511)	0.0064	5.48e-09	3.57e-06	0.4153	-0.0085	0,992(0,9687-1,0149)	0.0119	0.4775	0.955175	0.4152	0.0487	1,05(1,0346-1,0655)	0.0075	1.08e-10	2.40053e-07
rs4971099	1	155155608	Imputed	lncRNA-43	No	-	-	-	1, 3	A	G	A/G	G	0.4473	0.0376	1,038(1,0256-1,0512)	0.0063	1.83e-09	1.45e-06	0.4462	-0.0069	0,993(0,9712-1,0156)	0.0114	0.5471	0.965677	0.4477	0.05	1,051(1,0359-1,0668)	0.0075	2.01e-11	6.15765e-08
rs4971100	1	155155731	Imputed	lncRNA-43	No	-	-	-	1, 3	G	A	G/A	A	0.4262	0.0377	1,038(1,0257-1,0513)	0.0063	1.65e-09	1.31e-06	0.4252	-0.0025	0,998(0,9755-1,02)	0.0114	0.8261	0.989969	0.4268	0.0487	1,05(1,0348-1,0652)	0.0074	6.06e-11	1.53517e-07
rs4971101	1	155157635	Imputed	lncRNA-43	No	-	-	-	1, 3	G	A	G/A	A	0.4267	0.0374	1,038(1,0254-1,051)	0.0063	2.36e-09	1.79e-06	0.4256	-0.0033	0,997(0,9747-1,0192)	0.0114	0.7752	0.986113	0.4272	0.0487	1,05(1,0346-1,0655)	0.0075	6.71e-11	1.6277e-07
rs2070803	1	155157715	Imputed	lncRNA-43	No	-	-	-	1, 3	A	G	A/G	G	0.4271	0.0373	1,038(1,0253-1,0509)	0.0063	2.56e-09	1.9e-06	0.4263	-0.0049	0,995(0,9731-1,0176)	0.0114	0.6687	0.976739	0.4278	0.0491	1,05(1,035-1,0659)	0.0075	4.49e-11	1.19107e-07
rs58446580	1	155158944	Imputed	lncRNA-43	No	-	-	-	1, 3	G	GGT	G/GGT	GGT	0.4034	0.0303	1,031(1,0173-1,0444)	0.0067	6.574e-06	0.00167881	0.4055	-0.0091	0,991(0,967-1,0155)	0.0125	0.468	0.953771	0.4018	0.0432	1,044(1,0279-1,0606)	0.008	8.03e-08	6.77654e-05
rs12743084	1	155161168	Imputed	lncRNA-43	No	-	-	-	1, 3	C	G	G/C	C	0.4662	-0.0292	0,971(0,9595-0,9831)	0.0062	2.5e-06	0.000750155	0.4669	0.0058	1,006(0,9838-1,0283)	0.0113	0.6085	0.971697	0.4658	-0.0387	0,962(0,9482-0,9761)	0.0074	1.69e-07	0.000128154
rs4072037	1	155162067	Genotyped	lncRNA-43	No	-	-	-	1, 3	C	T	T/C	C	0.4665	-0.0289	0,972(0,9598-0,9834)	0.0062	3.03e-06	0.000873124	0.4672	0.0056	1,006(0,9836-1,0281)	0.0113	0.6167	0.972552	0.4662	-0.0385	0,962(0,9484-0,9763)	0.0074	1.96e-07	0.00014519
rs12411216	1	155164480	Imputed	lncRNA-43	No	-	-	-	1, 3	C	A	C/A	A	0.4668	-0.0293	0,971(0,9594-0,983)	0.0062	2.391e-06	0.000722158	0.4675	0.0052	1,005(0,9832-1,0277)	0.0113	0.6453	0.975661	0.4665	-0.0389	0,962(0,948-0,9759)	0.0074	1.49e-07	0.000115092
rs2974937	1	155168849	Imputed	lncRNA-43	No	-	-	-	1, 3	C	T	T/C	C	0.4675	-0.0297	0,971(0,959-0,9826)	0.0062	1.689e-06	0.000542163	0.4681	0.0043	1,004(0,9823-1,0268)	0.0113	0.7029	0.979319	0.4671	-0.0395	0,961(0,9474-0,9753)	0.0074	9.74e-08	8.00114e-05
rs7366775	1	155168930	Imputed	lncRNA-43	No	-	-	-	1, 3	G	A	G/A	A	0.428	0.0376	1,038(1,0256-1,0512)	0.0063	2.04e-09	1.58e-06	0.427	-0.0033	0,997(0,9747-1,0192)	0.0114	0.7695	0.985535	0.4285	0.0498	1,051(1,0357-1,0666)	0.0075	2.59e-11	7.61408e-08
rs11355526	1	155169200	Imputed	lncRNA-43	No	-	-	-	1, 3	CA	C	C/CA	CA	0.4566	-0.0301	0,97(0,9583-0,9826)	0.0064	2.185e-06	0.000673197	0.4568	0.0022	1,002(0,9793-1,0257)	0.0118	0.8511	0.992036	0.4565	-0.0389	0,962(0,9478-0,9761)	0.0075	2.35e-07	0.000171054
rs423144	1	155169355	Imputed	lncRNA-43	No	-	-	-	1, 3	G	T	G/T	T	0.4259	0.0379	1,039(1,0259-1,0515)	0.0063	1.45e-09	1.18e-06	0.4248	-0.0019	0,998(0,976-1,0207)	0.0114	0.868	0.993252	0.4264	0.0496	1,051(1,0355-1,0664)	0.0075	2.97e-11	8.37964e-08
rs2066981	1	155172379	Imputed	lncRNA-43	No	-	-	-	1, 3	G	A	A/G	G	0.4727	-0.0329	0,968(0,9559-0,9795)	0.0062	1.11e-07	5.26e-05	0.473	0.0006	1,001(0,9787-1,023)	0.0113	0.9609	0.998099	0.4723	-0.0421	0,959(0,945-0,9728)	0.0074	1.27e-08	1.42778e-05
rs2075571	1	155174106	Imputed	lncRNA-43	No	-	-	-	1, 3	C	T	C/T	T	0.4256	0.0381	1,039(1,0261-1,0517)	0.0063	1.19e-09	9.93e-07	0.4247	-0.0012	0,999(0,9767-1,0214)	0.0114	0.918	0.995872	0.4262	0.0497	1,051(1,0356-1,0665)	0.0075	2.97e-11	8.37964e-08
rs370545	1	155175390	Imputed	lncRNA-43	No	-	-	-	1, 3	A	G	G/A	A	0.4739	-0.0335	0,967(0,9554-0,9789)	0.0062	6.34e-08	3.15e-05	0.4744	0.0002	1(0,9783-1,0226)	0.0113	0.9873	0.999088	0.4736	-0.0429	0,958(0,9442-0,972)	0.0074	6.67e-09	8.11111e-06
rs914615	1	155175892	Imputed	lncRNA-43	No	-	-	-	1, 3	A	G	G/A	A	0.474	-0.0336	0,967(0,9553-0,9788)	0.0062	6.26e-08	3.12e-05	0.4744	0.0002	1(0,9783-1,0226)	0.0113	0.989	0.999132	0.4736	-0.0429	0,958(0,9442-0,972)	0.0074	6.67e-09	8.11111e-06
rs760077	1	155178782	Imputed	lncRNA-43	No	-	-	-	1, 3	A	T	T/A	A	0.4008	-0.0345	0,966(0,954-0,9783)	0.0064	7.39e-08	3.61e-05	0.4028	0.0015	1,002(0,9788-1,0247)	0.0117	0.8986	0.994514	0.4007	-0.0466	0,954(0,9402-0,969)	0.0077	1.25e-09	1.95957e-06
rs2974935	1	155181843	Imputed	lncRNA-43	No	-	-	-	1, 3	G	T	T/G	G	0.497	-0.0326	0,968(0,9562-0,9798)	0.0062	1.52e-07	6.97e-05	0.4972	0.001	1,001(0,9791-1,0234)	0.0113	0.9292	0.996515	0.4967	-0.0419	0,959(0,9452-0,973)	0.0074	1.45e-08	1.57197e-05
rs2075570	1	155182164	Imputed	lncRNA-43	No	-	-	-	1, 3	C	T	T/C	C	0.4964	-0.0326	0,968(0,9562-0,9798)	0.0062	1.5e-07	6.88e-05	0.4967	0.0009	1,001(0,979-1,0233)	0.0113	0.933	0.996985	0.4961	-0.0419	0,959(0,9452-0,973)	0.0074	1.5e-08	1.62861e-05
rs114312440	1	155184057	Imputed	lncRNA-43	No	-	-	-	1, 3	G	A	G/A	A	0.3214	0.0414	1,042(1,0281-1,0567)	0.007	4.26e-09	2.94e-06	0.322	0.0039	1,004(0,9788-1,0296)	0.0129	0.7604	0.984399	0.3219	0.0508	1,052(1,0349-1,0696)	0.0084	1.33e-09	2.057e-06
rs140081212	1	155184975	Imputed	lncRNA-43	No	-	-	-	1, 3	A	G	G/A	A	0.4029	-0.035	0,966(0,9536-0,9778)	0.0064	4.77e-08	2.45e-05	0.4049	0.001	1,001(0,9785-1,024)	0.0116	0.9325	0.996898	0.4028	-0.047	0,954(0,9398-0,9686)	0.0077	8.55e-10	1.40562e-06
rs28445596	1	155186729	Imputed	lncRNA-43	No	-	-	-	1, 3	T	C	C/T	T	0.4976	-0.0332	0,967(0,9557-0,9792)	0.0062	8.53e-08	4.1e-05	0.4978	0.0003	1(0,9784-1,0227)	0.0113	0.9775	0.998903	0.4972	-0.0425	0,958(0,9446-0,9724)	0.0074	8.85e-09	1.03501e-05
rs1057941	1	155186742	Imputed	lncRNA-43	No	-	-	-	1, 3	G	A	G/A	A	0.4022	0.0391	1,04(1,0271-1,0528)	0.0063	6.57e-10	5.78e-07	0.4014	0.0005	1,001(0,978-1,0235)	0.0116	0.9644	0.99827	0.4027	0.0505	1,052(1,0362-1,0676)	0.0076	2.18e-11	6.54904e-08
rs2990220	1	155190254	Imputed	lncRNA-43	No	-	-	-	1, 3	T	A	A/T	T	0.4978	-0.0334	0,967(0,9555-0,979)	0.0062	6.76e-08	3.34e-05	0.498	-0.0002	1(0,9779-1,0222)	0.0113	0.9856	0.999015	0.4974	-0.0426	0,958(0,9445-0,9723)	0.0074	7.64e-09	9.019e-06
rs497829	1	155193532	Imputed	lncRNA-43	No	-	-	-	1, 3	C	G	G/C	C	0.4983	-0.0335	0,967(0,9554-0,9789)	0.0062	6e-08	3.01e-05	0.4985	-0.0005	1(0,9778-1,0217)	0.0112	0.9616	0.998177	0.4979	-0.0426	0,958(0,9445-0,9723)	0.0074	7.36e-09	8.79904e-06
rs377568346	1	155194140	Imputed	lncRNA-43	No	-	-	-	1, 3	CAT	C	C/CAT	CAT	0.4981	-0.0333	0,967(0,9556-0,9791)	0.0062	9.22e-08	4.42e-05	0.4977	0.0021	1,002(0,9796-1,0251)	0.0116	0.8533	0.992234	0.4979	-0.0426	0,958(0,9445-0,9723)	0.0074	7.5e-09	8.8918e-06
rs2049805	1	155194980	Genotyped	lncRNA-43	No	-	-	-	1, 3	T	C	C/T	T	0.4984	-0.0332	0,967(0,9557-0,9792)	0.0062	7.55e-08	3.67e-05	0.4986	-0.0003	1(0,978-1,0219)	0.0112	0.9789	0.998903	0.498	-0.0422	0,959(0,9449-0,9727)	0.0074	9.76e-09	1.11849e-05
rs59578826	1	155195071	Imputed	lncRNA-43	No	-	-	-	1, 3	ATTAT	A	ATTAT/A	A	0.436	-0.0375	0,963(0,9512-0,9754)	0.0064	5.72e-09	3.71e-06	0.4367	-0.0012	0,999(0,9758-1,0224)	0.0119	0.9176	0.995814	0.4362	-0.0477	0,953(0,9393-0,9677)	0.0076	3.58e-10	6.5521e-07
rs2974931	1	155195215	Imputed	lncRNA-43	No	-	-	-	1, 3	C	G	G/C	C	0.4984	-0.0335	0,967(0,9554-0,9789)	0.0062	5.86e-08	2.95e-05	0.4986	-0.0006	0,999(0,9777-1,0216)	0.0112	0.9562	0.997865	0.498	-0.0426	0,958(0,9445-0,9723)	0.0074	7.42e-09	8.83253e-06
rs56824533	1	155196069	Imputed	lncRNA-43	No	-	-	-	1, 3	CA	C	CA/C	C	0.3857	0.0335	1,034(1,02-1,0484)	0.007	1.979e-06	0.000621521	0.3883	0.0036	1,004(0,9782-1,0297)	0.0131	0.7835	0.986765	0.3865	0.0408	1,042(1,0248-1,0587)	0.0083	8.85e-07	0.000500878
rs2974930	1	155196717	Imputed	lncRNA-43	No	-	-	-	1, 3	A	G	G/A	A	0.4985	-0.0339	0,967(0,955-0,9785)	0.0062	4.47e-08	2.3e-05	0.4987	-0.0009	0,999(0,9772-1,0215)	0.0113	0.9381	0.997297	0.4981	-0.043	0,958(0,9441-0,9719)	0.0074	5.49e-09	6.86322e-06
rs2974929	1	155197268	Imputed	lncRNA-43	No	-	-	-	1, 3	T	C	C/T	T	0.4984	-0.034	0,967(0,9549-0,9784)	0.0062	3.99e-08	2.08e-05	0.4985	-0.0009	0,999(0,9772-1,0215)	0.0113	0.9399	0.99739	0.4978	-0.0431	0,958(0,944-0,9718)	0.0074	5.82e-09	7.17193e-06
rs2990245	1	155197462	Imputed	lncRNA-43	No	-	-	-	1, 3	C	T	T/C	C	0.4991	-0.0339	0,967(0,955-0,9785)	0.0062	4.78e-08	2.45e-05	0.4993	-0.0005	1(0,9776-1,0219)	0.0113	0.9622	0.998177	0.4985	-0.0436	0,957(0,9436-0,9713)	0.0074	4e-09	5.17902e-06
rs2990246	1	155197602	Imputed	lncRNA-43	No	-	-	-	1, 3	G	C	G/C	C	0.3856	0.0343	1,035(1,0218-1,0482)	0.0065	1.14e-07	5.35e-05	0.385	-0.0055	0,995(0,9718-1,0178)	0.0118	0.6436	0.975393	0.3845	0.0489	1,05(1,0342-1,0663)	0.0078	3.88e-10	6.99524e-07
rs138507724	1	155198347	Imputed	lncRNA-43	No	-	-	-	1, 3	AAAAAT	A	AAAAAT/A	A	0.2174	0.0499	1,051(1,0356-1,0669)	0.0076	5.21e-11	5.83e-08	0.2182	0.0176	1,018(0,9898-1,0465)	0.0142	0.2148	0.877486	0.2179	0.0598	1,062(1,0433-1,0803)	0.0089	2.28e-11	6.75474e-08
rs112270735	1	155198771	Imputed	lncRNA-43	No	-	-	-	1, 3	A	G	A/G	G	0.1348	0.0423	1,043(1,0246-1,0622)	0.0092	4.162e-06	0.00114895	0.1338	0.018	1,018(0,9848-1,0527)	0.017	0.2897	0.907586	0.1345	0.0486	1,05(1,0276-1,0725)	0.0109	8.685e-06	0.00369518
rs12407919	1	155199315	Imputed	lncRNA-43	No	-	-	-	1	C	G	C/G	G	0.2895	0.0301	1,031(1,0169-1,0444)	0.0068	9.546e-06	0.00225427	0.2927	0.0122	1,012(0,988-1,0372)	0.0124	0.3251	0.916939	0.2903	0.034	1,035(1,0183-1,0511)	0.0081	2.682e-05	0.00881637
rs11264343	1	155199666	Imputed	lncRNA-43	No	-	-	-	1	T	C	T/C	C	0.2962	0.0314	1,032(1,0184-1,0455)	0.0067	3.19e-06	0.000912561	0.2992	0.0168	1,017(0,9927-1,0418)	0.0123	0.1714	0.856031	0.2971	0.034	1,035(1,0185-1,0509)	0.008	2.182e-05	0.00752199
rs35314978	1	155199690	Imputed	lncRNA-43	No	-	-	-	1	TA	T	TA/T	T	0.3122	0.0304	1,031(1,0172-1,0447)	0.0068	8.538e-06	0.00208101	0.3151	0.0163	1,016(0,9914-1,0421)	0.0127	0.2013	0.870298	0.3133	0.034	1,035(1,0183-1,0511)	0.0081	2.467e-05	0.00832093
rs12723761	1	155200324	Imputed	lncRNA-43	No	-	-	-	1	G	T	G/T	T	0.2972	0.0319	1,032(1,0189-1,0461)	0.0067	2.119e-06	0.00065579	0.3004	0.0173	1,017(0,9932-1,0423)	0.0123	0.1577	0.848302	0.2982	0.0344	1,035(1,0189-1,0514)	0.008	1.771e-05	0.00637578
rs3768566	1	155201064	Genotyped	lncRNA-43	No	-	-	-	1	C	T	C/T	T	0.2962	0.0311	1,032(1,0181-1,0452)	0.0067	3.602e-06	0.00101777	0.2993	0.0168	1,017(0,9929-1,0416)	0.0122	0.1704	0.855966	0.2971	0.0337	1,034(1,0182-1,0506)	0.008	2.537e-05	0.00850166
rs4043	1	155201190	Imputed	lncRNA-43	No	-	-	-	1	G	A	G/A	A	0.296	0.0315	1,032(1,0185-1,0456)	0.0067	2.736e-06	0.000806936	0.299	0.0176	1,018(0,9935-1,0426)	0.0123	0.1515	0.844373	0.2969	0.0341	1,035(1,0186-1,051)	0.008	2.081e-05	0.00723143
rs1045253	1	155201235	Imputed	lncRNA-43	No	-	-	-	1	G	A	G/A	A	0.296	0.0314	1,032(1,0184-1,0455)	0.0067	2.928e-06	0.000851733	0.299	0.0175	1,018(0,9934-1,0425)	0.0123	0.1543	0.846358	0.2969	0.0342	1,035(1,0187-1,0511)	0.008	1.966e-05	0.00689794
rs28595322	1	155201993	Imputed	lncRNA-43	No	-	-	-	1	A	G	A/G	G	0.296	0.0316	1,032(1,0186-1,0457)	0.0067	2.674e-06	0.000790634	0.2991	0.0178	1,018(0,9937-1,0428)	0.0123	0.1472	0.841594	0.2969	0.0342	1,035(1,0187-1,0511)	0.008	1.983e-05	0.00693995
rs10796940	1	155202689	Imputed	lncRNA-43	No	-	-	-	1	A	C	A/C	C	0.2961	0.0316	1,032(1,0186-1,0457)	0.0067	2.594e-06	0.000771651	0.2991	0.0179	1,018(0,9938-1,0429)	0.0123	0.1436	0.839356	0.297	0.0343	1,035(1,0188-1,0513)	0.008	1.906e-05	0.00673018
rs28373017	1	155205331	Imputed	lncRNA-43	No	-	-	-	1	T	C	T/C	C	0.2971	0.0325	1,033(1,0196-1,0467)	0.0067	1.367e-06	0.000462463	0.3	0.0209	1,021(0,9968-1,046)	0.0123	0.08881	0.791376	0.2979	0.0352	1,036(1,0197-1,0522)	0.008	1.162e-05	0.00472549
rs9628662	1	155206341	Imputed	lncRNA-43	No	-	-	-	1	T	G	T/G	G	0.2964	0.0319	1,032(1,0189-1,0461)	0.0067	2.207e-06	0.000676953	0.2994	0.0195	1,02(0,9954-1,0446)	0.0123	0.1114	0.812064	0.2973	0.0346	1,035(1,0191-1,0516)	0.008	1.614e-05	0.00591075
rs35033592	1	155206822	Imputed	lncRNA-43	No	-	-	-	1	AT	A	AT/A	A	0.3143	0.0312	1,032(1,018-1,0455)	0.0068	5.221e-06	0.00139255	0.3169	0.0204	1,021(0,9955-1,0463)	0.0127	0.1083	0.808849	0.3152	0.0345	1,035(1,0188-1,0517)	0.0081	1.89e-05	0.00668223
rs762488	1	155207549	Imputed	lncRNA-43	No	-	-	-	1	T	C	T/C	C	0.2964	0.0319	1,032(1,0189-1,0461)	0.0067	2.117e-06	0.00065579	0.2994	0.0199	1,02(0,9958-1,045)	0.0123	0.1056	0.806759	0.2973	0.0345	1,035(1,019-1,0515)	0.008	1.653e-05	0.00602163
rs2009578	1	155207626	Imputed	lncRNA-43	No	-	-	-	1	G	A	G/A	A	0.2933	0.0321	1,033(1,0189-1,0465)	0.0068	1.971e-06	0.00062042	0.2965	0.0205	1,021(0,9964-1,0456)	0.0123	0.09619	0.798112	0.2942	0.0338	1,034(1,0183-1,0507)	0.008	2.617e-05	0.00864343
rs7416991	1	155208647	Imputed	lncRNA-43	No	-	-	-	1	T	C	C/T	T	0.2935	0.0311	1,032(1,0179-1,0454)	0.0068	5.22e-06	0.00139255	0.2966	0.0156	1,016(0,9908-1,0413)	0.0127	0.2203	0.880421	0.2945	0.0339	1,034(1,0184-1,0508)	0.008	2.568e-05	0.00857064
rs7416991	1	155208647	Imputed	lncRNA-43	No	-	-	-	1	T	G	T/G	G	0.2932	0.0322	1,033(1,0191-1,0466)	0.0068	1.94e-06	0.00139255	0.2964	0.0205	1,021(0,9964-1,0456)	0.0123	0.09564	0.880421	0.2904	0.0331	1,034(1,0172-1,0504)	0.0082	4.96e-05	0.00857064
rs2075569	1	155209360	Imputed	lncRNA-43	No	-	-	-	1	C	T	C/T	T	0.2934	0.0321	1,033(1,0189-1,0465)	0.0068	2.063e-06	0.000643509	0.2967	0.0196	1,02(0,9955-1,0447)	0.0123	0.1109	0.811291	0.2943	0.0339	1,034(1,0184-1,0508)	0.008	2.57e-05	0.00857064
rs1800442	1	155212100	Imputed	lncRNA-43	No	-	-	-	1	A	G	A/G	G	0.2963	0.032	1,033(1,019-1,0462)	0.0067	2.094e-06	0.00065024	0.2993	0.0199	1,02(0,9958-1,045)	0.0123	0.1047	0.806053	0.2972	0.0346	1,035(1,0191-1,0516)	0.008	1.6e-05	0.00590127
rs3754485	1	155212211	Imputed	lncRNA-43	No	-	-	-	1	A	G	A/G	G	0.2965	0.0319	1,032(1,0189-1,0461)	0.0067	2.201e-06	0.000675864	0.2995	0.0192	1,019(0,9951-1,0443)	0.0123	0.1184	0.8177	0.2975	0.0346	1,035(1,0191-1,0516)	0.008	1.593e-05	0.00588851
rs1800438	1	155212288	Imputed	lncRNA-43	No	-	-	-	1	C	T	C/T	T	0.2963	0.032	1,033(1,019-1,0462)	0.0067	2.094e-06	0.00065024	0.2993	0.0199	1,02(0,9958-1,045)	0.0123	0.1052	0.806713	0.2972	0.0346	1,035(1,0191-1,0516)	0.008	1.605e-05	0.00590127
rs11264345	1	155213124	Imputed	lncRNA-43	No	-	-	-	1	T	A	T/A	A	0.2962	0.0321	1,033(1,0191-1,0463)	0.0067	1.939e-06	0.000612058	0.2993	0.0199	1,02(0,9958-1,045)	0.0123	0.1046	0.806053	0.2971	0.0348	1,035(1,0193-1,0518)	0.008	1.409e-05	0.00547978
rs10908459	1	155214066	Imputed	lncRNA-43	No	-	-	-	1	C	T	C/T	T	0.2873	0.0316	1,032(1,0184-1,046)	0.0068	3.315e-06	0.000945381	0.2902	0.0212	1,021(0,9969-1,0466)	0.0124	0.08664	0.789913	0.2882	0.0346	1,035(1,0189-1,0518)	0.0081	1.938e-05	0.00681537
rs76718527	1	155217436	Imputed	lncRNA-43	No	-	-	-	1, 3	G	A	G/A	A	0.2463	0.0373	1,038(1,0237-1,0526)	0.0071	1.8e-07	8.07e-05	0.2492	0.0205	1,021(0,995-1,0471)	0.013	0.1155	0.814775	0.2471	0.0436	1,045(1,0273-1,0621)	0.0085	2.7e-07	0.000190882
rs116352080	1	155217437	Imputed	lncRNA-43	No	-	-	-	1, 3	G	T	G/T	T	0.2463	0.0373	1,038(1,0237-1,0526)	0.0071	1.81e-07	8.1e-05	0.249	0.0204	1,021(0,9949-1,0469)	0.013	0.1171	0.816048	0.247	0.0437	1,045(1,0274-1,0622)	0.0085	2.67e-07	0.000190792
rs115729781	1	155217438	Imputed	lncRNA-43	No	-	-	-	1, 3	A	T	A/T	T	0.2463	0.0373	1,038(1,0237-1,0526)	0.0071	1.8e-07	8.07e-05	0.2492	0.0205	1,021(0,995-1,0471)	0.013	0.1155	0.814775	0.2471	0.0436	1,045(1,0273-1,0621)	0.0085	2.7e-07	0.000190882
rs2075568	1	155218168	Imputed	lncRNA-43	No	-	-	-	1, 3	T	C	T/C	C	0.2463	0.0373	1,038(1,0237-1,0526)	0.0071	1.82e-07	8.12e-05	0.2492	0.0203	1,021(0,9948-1,0468)	0.013	0.1186	0.817874	0.247	0.0437	1,045(1,0274-1,0622)	0.0085	2.7e-07	0.000190882
rs734073	1	155218365	Imputed	lncRNA-43	No	-	-	-	1, 3	T	C	T/C	C	0.2417	0.0375	1,038(1,0235-1,0532)	0.0073	2.41e-07	0.000104072	0.2415	0.0208	1,021(0,9946-1,0482)	0.0134	0.1212	0.819065	0.2416	0.0434	1,044(1,0267-1,0623)	0.0087	5.33e-07	0.000337623
rs734074	1	155218446	Imputed	lncRNA-43	No	-	-	-	1, 3	A	G	A/G	G	0.2463	0.0373	1,038(1,0237-1,0526)	0.0071	1.75e-07	7.91e-05	0.249	0.0201	1,02(0,9946-1,0466)	0.013	0.1229	0.819651	0.247	0.0438	1,045(1,0275-1,0623)	0.0085	2.51e-07	0.000180562
rs1807042	1	155218678	Imputed	lncRNA-43	No	-	-	-	1, 3	C	G	C/G	G	0.2463	0.0372	1,038(1,0236-1,0524)	0.0071	1.84e-07	8.22e-05	0.2492	0.0204	1,021(0,9949-1,0469)	0.013	0.1174	0.816391	0.247	0.0436	1,045(1,0273-1,0621)	0.0085	2.76e-07	0.000193922
rs1546818	1	155219207	Imputed	lncRNA-43	No	-	-	-	1, 3	A	T	A/T	T	0.2463	0.0372	1,038(1,0236-1,0524)	0.0071	1.9e-07	8.44e-05	0.249	0.0202	1,02(0,9947-1,0467)	0.013	0.1209	0.819065	0.247	0.0436	1,045(1,0273-1,0621)	0.0085	2.81e-07	0.000195307
rs147869881	1	155219452	Imputed	lncRNA-43	No	-	-	-	1, 3	C	T	C/T	T	0.0285	0.0972	1,102(1,0614-1,1443)	0.0192	4.45e-07	0.000178117	0.0288	0.0795	1,083(1,0104-1,1603)	0.0353	0.02433	0.681806	0.0288	0.1135	1,12(1,0719-1,1707)	0.0225	4.73e-07	0.000304838
rs2361536	1	155219625	Imputed	lncRNA-43	No	-	-	-	1, 3	C	A	C/A	A	0.2463	0.0372	1,038(1,0236-1,0524)	0.0071	1.91e-07	8.47e-05	0.249	0.0201	1,02(0,9946-1,0466)	0.013	0.1224	0.819564	0.247	0.0436	1,045(1,0273-1,0621)	0.0085	2.78e-07	0.000193989
rs741756	1	155219868	Genotyped	lncRNA-43	No	-	-	-	1, 3	C	A	C/A	A	0.2468	0.0369	1,038(1,0233-1,0521)	0.0071	2.45e-07	0.000105685	0.2495	0.0203	1,021(0,9948-1,0468)	0.013	0.1187	0.818032	0.2477	0.0433	1,044(1,027-1,0618)	0.0085	3.42e-07	0.000229838
rs2072647	1	155221837	Imputed	lncRNA-43	No	-	-	-	1, 3	C	A	C/A	A	0.2464	0.0369	1,038(1,0233-1,0521)	0.0071	2.43e-07	0.0001046	0.2492	0.0193	1,019(0,9938-1,0458)	0.013	0.1387	0.835739	0.2473	0.0435	1,044(1,0272-1,062)	0.0085	2.99e-07	0.000204362
rs34131929	1	155222001	Imputed	lncRNA-43	No	-	-	-	1, 3	CT	C	CT/C	C	0.2443	0.036	1,037(1,0219-1,0516)	0.0073	9.47e-07	0.000347143	0.244	0.0157	1,016(0,9885-1,0439)	0.0139	0.2563	0.897294	0.2442	0.0438	1,045(1,0271-1,0627)	0.0087	4.6e-07	0.000297907
rs12748155	1	155222177	Imputed	lncRNA-43	No	-	-	-	1, 3	C	T	C/T	T	0.2465	0.0369	1,038(1,0233-1,0521)	0.0071	2.37e-07	0.000103206	0.2493	0.0195	1,02(0,994-1,046)	0.013	0.1342	0.832785	0.2473	0.0435	1,044(1,0272-1,062)	0.0085	2.92e-07	0.000201712
rs12730000	1	155222472	Imputed	lncRNA-43	No	-	-	-	1, 3	A	T	A/T	T	0.2483	0.0365	1,037(1,0228-1,0517)	0.0071	3.24e-07	0.000134334	0.251	0.0188	1,019(0,9933-1,0453)	0.013	0.1482	0.841683	0.249	0.0434	1,044(1,0271-1,0619)	0.0085	3.16e-07	0.000214661
rs12730005	1	155222483	Genotyped	lncRNA-43	No	-	-	-	1, 3	A	G	A/G	G	0.2482	0.0327	1,033(1,0188-1,0479)	0.0072	5.961e-06	0.00154805	0.2484	0.0162	1,016(0,9902-1,0432)	0.0133	0.2226	0.881681	0.2489	0.0388	1,04(1,0222-1,0572)	0.0086	6.295e-06	0.0028356
rs61092432	1	155222729	Imputed	lncRNA-43	No	-	-	-	1, 3	T	C	T/C	C	0.247	0.0368	1,037(1,0231-1,052)	0.0071	2.63e-07	0.000112001	0.2496	0.0193	1,019(0,9938-1,0458)	0.013	0.1377	0.834688	0.2478	0.0432	1,044(1,0269-1,0617)	0.0085	3.71e-07	0.000247181
rs59352002	1	155222730	Imputed	lncRNA-43	No	-	-	-	1, 3	G	A	G/A	A	0.247	0.0367	1,037(1,023-1,0519)	0.0071	2.8e-07	0.000118232	0.2496	0.019	1,019(0,9935-1,0455)	0.013	0.1451	0.840118	0.2477	0.0431	1,044(1,0268-1,0616)	0.0085	3.82e-07	0.000253084
rs11264346	1	155223007	Imputed	lncRNA-43	No	-	-	-	1, 3	T	A	T/A	A	0.2475	0.037	1,038(1,0234-1,0522)	0.0071	2.3e-07	0.000100103	0.2503	0.0197	1,02(0,9942-1,0462)	0.013	0.1313	0.829806	0.2483	0.0437	1,045(1,0274-1,0622)	0.0085	2.74e-07	0.000193783
rs2075566	1	155224091	Imputed	lncRNA-43	No	-	-	-	1, 3	C	A	C/A	A	0.2434	0.0365	1,037(1,0226-1,0519)	0.0072	4.56e-07	0.000181528	0.2433	0.0183	1,018(0,9921-1,0456)	0.0134	0.1702	0.855725	0.2434	0.0435	1,044(1,027-1,0622)	0.0086	4.66e-07	0.000301025
rs2242577	1	155224301	Imputed	lncRNA-43	No	-	-	-	1, 3	C	A	C/A	A	0.2433	0.0365	1,037(1,0226-1,0519)	0.0072	4.62e-07	0.00018331	0.2432	0.0183	1,018(0,9921-1,0456)	0.0134	0.1708	0.855982	0.2433	0.0437	1,045(1,0272-1,0624)	0.0086	4.2e-07	0.000276128
rs3853532	8	17782868	Imputed	lncRNA-103	Yes	Yes	Yes	Yes	1	G	A	A/G	G	0.4182	0.029	1,029(1,0168-1,0422)	0.0063	4.799e-06	0.00129909	0.4188	0.0235	1,024(1,001-1,0471)	0.0115	0.04083	0.727987	0.4186	0.0275	1,028(1,0127-1,0433)	0.0076	0.0002795	0.048435
rs3850744	8	17784203	Imputed	lncRNA-103	Yes	Yes	No	Yes	1	A	G	G/A	A	0.4164	0.0285	1,029(1,0163-1,0417)	0.0063	6.704e-06	0.00170728	0.4172	0.0238	1,024(1,0013-1,0474)	0.0115	0.03825	0.723032	0.4169	0.0267	1,027(1,0121-1,0423)	0.0075	0.0004004	0.0614573
rs3850745	8	17784277	Imputed	lncRNA-103	Yes	Yes	No	Yes	1	G	A	A/G	G	0.4166	0.0288	1,029(1,0166-1,042)	0.0063	5.301e-06	0.00140845	0.4173	0.0239	1,024(1,0014-1,0475)	0.0115	0.03771	0.72094	0.4171	0.027	1,027(1,0124-1,0426)	0.0075	0.0003476	0.0552097
rs11779988	8	17784414	Imputed	lncRNA-103	Yes	Yes	No	No	1	T	C	C/T	T	0.3939	0.0302	1,031(1,0178-1,0437)	0.0064	2.154e-06	0.000665875	0.3943	0.0236	1,024(1,0009-1,0474)	0.0116	0.04185	0.730069	0.394	0.029	1,029(1,0142-1,0449)	0.0076	0.0001404	0.0324531
rs4124899	8	17785258	Imputed	lncRNA-103	Yes	Yes	No	No	1	A	C	C/A	A	0.3919	0.0294	1,03(1,017-1,0428)	0.0064	4.009e-06	0.00111676	0.3923	0.0231	1,023(1,0004-1,0469)	0.0116	0.04624	0.740304	0.392	0.0282	1,029(1,0134-1,044)	0.0076	0.0002108	0.0406672
rs7015946	8	17785790	Imputed	lncRNA-103	Yes	Yes	No	Yes	1	C	T	T/C	C	0.416	0.028	1,028(1,0158-1,0412)	0.0063	9.714e-06	0.0022794	0.4166	0.023	1,023(1,0005-1,0466)	0.0115	0.04468	0.738678	0.4164	0.0264	1,027(1,0118-1,042)	0.0075	0.0004749	0.0680858
rs13261745	8	17787005	Imputed	lncRNA-103	Yes	Yes	Yes	Yes	1	T	C	C/T	T	0.391	0.0296	1,03(1,0172-1,043)	0.0064	3.364e-06	0.000958365	0.3915	0.023	1,023(1,0003-1,0468)	0.0116	0.04668	0.740631	0.3911	0.0285	1,029(1,0137-1,0444)	0.0076	0.0001773	0.0369212
rs3988353	8	17787610	Imputed	lncRNA-103	Yes	Yes	No	No	1	CT	C	C/CT	CT	0.3729	0.0308	1,031(1,0178-1,0449)	0.0067	4.495e-06	0.00122737	0.3734	0.0236	1,024(0,9993-1,0491)	0.0124	0.05766	0.758157	0.3728	0.0278	1,028(1,0124-1,0442)	0.0079	0.0004444	0.0653067
rs12335048	8	17788261	Imputed	lncRNA-103	Yes	Yes	No	Yes	1	T	C	C/T	T	0.3907	0.0297	1,03(1,0173-1,0431)	0.0064	3.179e-06	0.000910358	0.3913	0.0234	1,024(1,0007-1,0472)	0.0116	0.04351	0.734525	0.3908	0.0287	1,029(1,0139-1,0446)	0.0076	0.0001614	0.0351198
rs149914995	14	101316940	Imputed	lncRNA-17	Yes	No	No	No	1	CAAAAAAGAA	C	CAAAAAAGAA/C	C	0.3262	-0.0327	0,968(0,9539-0,982)	0.0074	9.836e-06	0.00229139	0.3272	-0.0298	0,971(0,9449-0,9971)	0.0137	0.02954	0.694949	0.3263	-0.0304	0,97(0,9537-0,9867)	0.0087	0.0005132	0.0713458
rs2295389	14	101318311	Imputed	lncRNA-17	Yes	No	No	Yes	1	C	G	C/G	G	0.3539	-0.0345	0,966(0,9526-0,9798)	0.0072	1.58e-06	0.000511337	0.3546	-0.0297	0,971(0,9465-0,9956)	0.0129	0.02159	0.677135	0.3538	-0.0326	0,968(0,9517-0,9844)	0.0086	0.0001399	0.0324531
rs9337568	10	38468245	Imputed	lncRNA-26	Yes	No	No	No	1	CT	C	CT/C	C	0.4204	0.0299	1,03(1,0171-1,0438)	0.0066	5.504e-06	0.00144983	0.4201	0.0334	1,034(1,0093-1,0592)	0.0123	0.006563	0.542775	0.4194	0.0294	1,03(1,0142-1,0457)	0.0078	0.0001577	0.0347807
rs2505204	10	38471597	Imputed	lncRNA-26	Yes	No	No	Yes	1	G	T	G/T	T	0.3984	0.028	1,028(1,0158-1,0412)	0.0063	8.664e-06	0.00209924	0.3986	0.0299	1,03(1,0074-1,0538)	0.0115	0.0094	0.582157	0.3974	0.0288	1,029(1,0142-1,0445)	0.0075	0.000127	0.0309458
rs1831315	10	38473353	Imputed	lncRNA-26	Yes	No	No	Yes	1	T	C	T/C	C	0.3981	0.0279	1,028(1,0157-1,0411)	0.0063	9.833e-06	0.00229139	0.3984	0.0297	1,03(1,0072-1,0536)	0.0115	0.009774	0.585925	0.3972	0.0286	1,029(1,014-1,0443)	0.0075	0.0001442	0.0327945
rs116205409	10	38478970	Imputed	lncRNA-26	Yes	No	No	Yes	1	G	A	G/A	A	0.3991	0.028	1,028(1,0158-1,0412)	0.0063	8.63e-06	0.00209531	0.3992	0.0299	1,03(1,0074-1,0538)	0.0115	0.009646	0.584026	0.3981	0.0289	1,029(1,0143-1,0446)	0.0075	0.0001232	0.0303741
rs116912400	10	38479207	Imputed	lncRNA-26	Yes	No	No	Yes	1	G	T	G/T	T	0.399	0.0279	1,028(1,0157-1,0411)	0.0063	9.4e-06	0.00222933	0.3991	0.0297	1,03(1,0072-1,0536)	0.0115	0.01015	0.594578	0.398	0.0288	1,029(1,0142-1,0445)	0.0075	0.0001256	0.0308282
rs10186317	2	172955011	Imputed	uc.98/99	No	-	-	-	3	A	G	A/G	G	0.2803	-0.0252	0,975(0,9618-0,9886)	0.007	0.000315	0.0365831	0.2803	0.0162	1,016(0,9913-1,0419)	0.0127	0.2004	0.869874	0.2805	-0.0404	0,96(0,9449-0,9762)	0.0083	1.248e-06	0.000674379
rs3927124	2	172962314	Imputed	uc.98/99	No	-	-	-	3	A	C	C/A	A	0.3439	-0.0263	0,974(0,9615-0,9867)	0.0066	7.648e-05	0.0116324	0.3439	0.0186	1,019(0,9949-1,0432)	0.0121	0.1243	0.82148	0.3443	-0.0405	0,96(0,9456-0,9753)	0.0079	3.1e-07	0.000210837
rs4519482	2	172963359	Imputed	uc.98/99	No	-	-	-	3	A	T	T/A	A	0.3408	-0.0266	0,974(0,961-0,9866)	0.0067	6.376e-05	0.0101598	0.3408	0.0198	1,02(0,9961-1,0445)	0.0121	0.1017	0.804503	0.3412	-0.0408	0,96(0,9453-0,975)	0.0079	2.77e-07	0.000193989
rs743605	2	172967302	Imputed	uc.98/99	No	-	-	-	1, 3	C	T	C/T	T	0.4719	-0.0417	0,959(0,9476-0,9709)	0.0062	2.15e-11	2.58e-08	0.4714	0.0061	1,006(0,9841-1,0287)	0.0113	0.5927	0.970885	0.4726	-0.0588	0,943(0,9293-0,9567)	0.0074	2.37e-15	1.23372e-11
rs2357322	2	172972828	Imputed	uc.98/99	No	-	-	-	1, 3	G	C	G/C	C	0.3438	-0.0371	0,964(0,9512-0,9761)	0.0066	1.7e-08	1e-05	0.3433	0.0152	1,015(0,9919-1,0393)	0.0119	0.2014	0.870298	0.3441	-0.0555	0,946(0,9317-0,9606)	0.0078	1.45e-12	5.41062e-09
rs2016394	2	172972971	Imputed	uc.98/99	No	-	-	-	1, 3	G	A	G/A	A	0.4748	-0.0425	0,958(0,9468-0,9701)	0.0062	6.23e-12	8.04e-09	0.4742	0.0084	1,008(0,9863-1,031)	0.0113	0.4559	0.950739	0.4753	-0.0603	0,941(0,9279-0,9552)	0.0074	3.22e-16	1.77826e-12
rs13035801	2	172973253	Imputed	uc.98/99	No	-	-	-	1, 3	G	A	G/A	A	0.3116	0.036	1,037(1,0227-1,0508)	0.0069	1.74e-07	7.91e-05	0.3123	-0.0056	0,994(0,9702-1,0193)	0.0126	0.6569	0.976309	0.3123	0.0455	1,047(1,0299-1,0635)	0.0082	2.85e-08	2.85e-05
rs13036013	2	172973372	Imputed	uc.98/99	No	-	-	-	1, 3	G	C	G/C	C	0.3152	0.0361	1,037(1,0228-1,0509)	0.0069	1.5e-07	6.88e-05	0.3159	-0.0063	0,994(0,9697-1,0184)	0.0125	0.6147	0.972274	0.3158	0.0456	1,047(1,03-1,0636)	0.0082	2.34e-08	2.41896e-05
rs13018407	2	172973900	Imputed	uc.98/99	No	-	-	-	1, 3	T	C	T/C	C	0.3467	0.0349	1,036(1,022-1,0492)	0.0067	1.62e-07	7.41e-05	0.3475	-0.0036	0,996(0,9731-1,0203)	0.0121	0.7641	0.984989	0.3474	0.0456	1,047(1,0306-1,063)	0.0079	8.91e-09	1.03833e-05
rs17726078	2	172974566	Imputed	uc.98/99	No	-	-	-	1, 3	C	G	C/G	G	0.4741	-0.0424	0,958(0,9469-0,9702)	0.0062	7.61e-12	9.73e-09	0.4735	0.0085	1,009(0,9864-1,0311)	0.0113	0.4503	0.948852	0.4746	-0.0601	0,942(0,9281-0,9554)	0.0074	3.96e-16	2.14405e-12
rs11407956	2	172976747	Imputed	uc.98/99	No	-	-	-	1, 3	C	CT	C/CT	CT	0.461	-0.0422	0,959(0,9467-0,9708)	0.0064	5.04e-11	5.66e-08	0.4607	0.006	1,006(0,9828-1,0298)	0.0119	0.6146	0.972274	0.4615	-0.0592	0,943(0,9286-0,9567)	0.0076	6.34e-15	3.23939e-11
rs2505215	10	38481273	Imputed	lncRNA-26	Yes	No	No	Yes	1	A	G	A/G	G	0.399	0.0279	1,028(1,0157-1,0411)	0.0063	9.425e-06	0.00223334	0.3991	0.0297	1,03(1,0072-1,0536)	0.0115	0.01018	0.594578	0.398	0.0288	1,029(1,0142-1,0445)	0.0075	0.0001256	0.0308282
rs142195062	4	106024327	Imputed	lncRNA-98	No	-	-	-	1, 3	CT	C	CT/C	C	0.0678	0.0592	1,061(1,0357-1,0869)	0.0123	1.529e-06	0.000495994	0.0676	0.0081	1,008(0,9631-1,0552)	0.0233	0.7265	0.981287	0.0677	0.0722	1,075(1,0448-1,1059)	0.0145	6.56e-07	0.000396549
rs12647922	4	106063987	Genotyped	lncRNA-98	No	-	-	-	1, 3	C	T	C/T	T	0.2262	0.0483	1,049(1,0344-1,0648)	0.0074	5.26e-11	5.83e-08	0.2275	0.0132	1,013(0,987-1,0403)	0.0134	0.3244	0.916677	0.227	0.0562	1,058(1,0399-1,076)	0.0087	1.29e-10	2.75486e-07
rs17617028	4	106064683	Imputed	lncRNA-98	No	-	-	-	1, 3	G	A	G/A	A	0.2257	0.0491	1,05(1,0352-1,0657)	0.0074	2.47e-11	2.94e-08	0.227	0.0141	1,014(0,9879-1,0412)	0.0134	0.2953	0.909756	0.2265	0.0569	1,059(1,0407-1,0768)	0.0087	7.64e-11	1.83517e-07
rs62331150	4	106069013	Genotyped	lncRNA-98	No	-	-	-	1, 3	G	T	G/T	T	0.2263	0.0494	1,051(1,0355-1,066)	0.0074	1.85e-11	2.24e-08	0.2276	0.0135	1,014(0,9873-1,0406)	0.0134	0.3147	0.914344	0.2271	0.0568	1,058(1,0405-1,0766)	0.0087	7.93e-11	1.88767e-07
rs62331151	4	106073509	Genotyped	lncRNA-98	No	-	-	-	1, 3	A	G	A/G	G	0.2265	0.0488	1,05(1,0351-1,0651)	0.0073	3.19e-11	3.77e-08	0.2278	0.0136	1,014(0,9874-1,0407)	0.0134	0.3121	0.913327	0.2272	0.0563	1,058(1,04-1,0761)	0.0087	1.15e-10	2.53817e-07
rs12643257	4	106076749	Genotyped	lncRNA-98	No	-	-	-	3	A	G	A/G	G	0.3827	0.0272	1,028(1,015-1,0403)	0.0063	1.812e-05	0.00371284	0.3836	-0.011	0,989(0,9668-1,0118)	0.0116	0.3432	0.922902	0.3837	0.0337	1,034(1,0192-1,0496)	0.0075	8.072e-06	0.00347723
rs9884482	4	106081636	Genotyped	lncRNA-98	No	-	-	-	3	T	C	T/C	C	0.3902	0.027	1,027(1,0148-1,0401)	0.0063	1.995e-05	0.00394791	0.3909	-0.0107	0,989(0,9673-1,0119)	0.0115	0.3542	0.9264	0.3908	0.0335	1,034(1,019-1,0494)	0.0075	8.503e-06	0.00364018
rs9790517	4	106084778	Genotyped	lncRNA-98	No	-	-	-	1, 3	C	T	C/T	T	0.2264	0.0483	1,049(1,0346-1,0646)	0.0073	5.03e-11	5.66e-08	0.2277	0.0125	1,013(0,9863-1,0395)	0.0134	0.3527	0.925828	0.2271	0.0559	1,057(1,0396-1,0757)	0.0087	1.59e-10	3.29485e-07
rs12641113	4	106086302	Imputed	lncRNA-98	No	-	-	-	1, 3	C	T	C/T	T	0.2266	0.0482	1,049(1,0345-1,0645)	0.0073	5.31e-11	5.87e-08	0.2279	0.0124	1,012(0,9862-1,0394)	0.0134	0.354	0.926281	0.2273	0.0558	1,057(1,0395-1,0756)	0.0087	1.68e-10	3.44035e-07
rs12645165	4	106087217	Genotyped	lncRNA-98	No	-	-	-	3	T	C	T/C	C	0.3826	0.0273	1,028(1,0151-1,0404)	0.0063	1.664e-05	0.00346424	0.3836	-0.0101	0,99(0,9677-1,0127)	0.0116	0.3835	0.93381	0.3835	0.0338	1,034(1,0193-1,0497)	0.0075	7.57e-06	0.00329179
rs10022109	4	106087822	Genotyped	lncRNA-98	No	-	-	-	1, 3	A	G	A/G	G	0.2269	0.0482	1,049(1,0345-1,0645)	0.0073	5.26e-11	5.83e-08	0.2282	0.013	1,013(0,9868-1,04)	0.0134	0.3327	0.919387	0.2277	0.0558	1,057(1,0395-1,0756)	0.0087	1.63e-10	3.36093e-07
rs2903385	4	106094427	Imputed	lncRNA-98	No	-	-	-	1, 3	G	A	G/A	A	0.4928	0.0315	1,032(1,0195-1,0446)	0.0062	3.24e-07	0.000134334	0.494	-0.0143	0,986(0,9644-1,0077)	0.0112	0.2037	0.872036	0.4933	0.0373	1,038(1,0233-1,053)	0.0073	3.81e-07	0.000252697
rs35515350	4	106095243	Genotyped	lncRNA-98	No	-	-	-	1, 3	C	T	C/T	T	0.2265	0.0452	1,046(1,0314-1,0613)	0.0073	7.56e-10	6.56e-07	0.2278	0.011	1,011(0,9849-1,038)	0.0134	0.4136	0.942287	0.2271	0.0519	1,053(1,0355-1,0714)	0.0087	2.92e-09	3.98005e-06
rs72191839	4	106105877	Imputed	lncRNA-98	No	-	-	-	1, 3	GGTGT	G	GGTGT/G	G	0.2256	0.0441	1,045(1,03-1,0604)	0.0074	2.97e-09	0.465493	0.2258	0.0047	1,005(0,9777-1,0325)	0.0139	0.7342	0.964021	0.2269	0.0516	1,053(1,0347-1,0715)	0.0089	5.64e-09	0.258956
rs10010281	4	106106131	Genotyped	lncRNA-98	No	-	-	-	1, 3	G	C	G/C	C	0.2264	0.0458	1,047(1,032-1,062)	0.0073	4.71e-10	4.3e-07	0.2277	0.0118	1,012(0,9856-1,0388)	0.0134	0.3775	0.932597	0.227	0.0523	1,054(1,0359-1,0718)	0.0087	2.14e-09	3.11007e-06
rs10010325	4	106106353	Genotyped	lncRNA-98	No	-	-	-	1, 3	C	A	C/A	A	0.4928	0.0313	1,032(1,0193-1,0444)	0.0062	3.85e-07	0.000157303	0.494	-0.0138	0,986(0,9649-1,0082)	0.0112	0.2201	0.880421	0.4933	0.0371	1,038(1,0231-1,0528)	0.0073	4.4e-07	0.000286613
rs2505216	10	38482830	Imputed	lncRNA-26	Yes	No	No	Yes	1	T	C	T/C	C	0.399	0.0279	1,028(1,0157-1,0411)	0.0063	9.254e-06	0.00220417	0.3991	0.0297	1,03(1,0072-1,0536)	0.0115	0.01015	0.594578	0.398	0.0289	1,029(1,0143-1,0446)	0.0075	0.0001231	0.0303741
rs2800550	10	38482929	Imputed	lncRNA-26	Yes	No	No	Yes	1	T	C	T/C	C	0.399	0.028	1,028(1,0158-1,0412)	0.0063	9.169e-06	0.00219149	0.3992	0.0297	1,03(1,0072-1,0536)	0.0115	0.01021	0.59482	0.398	0.0289	1,029(1,0143-1,0446)	0.0075	0.000121	0.0300171
rs1780130	10	38485378	Imputed	lncRNA-26	Yes	No	No	Yes	1	T	A	T/A	A	0.3984	0.028	1,028(1,0158-1,0412)	0.0063	8.765e-06	0.00211692	0.3984	0.03	1,03(1,0073-1,0542)	0.0116	0.009409	0.582231	0.3974	0.0288	1,029(1,0142-1,0445)	0.0075	0.0001272	0.0309458
rs2749612	10	38488610	Imputed	lncRNA-26	Yes	No	No	Yes	1	G	A	G/A	A	0.399	0.0281	1,028(1,0159-1,0413)	0.0063	8.489e-06	0.00207201	0.3992	0.0298	1,03(1,0073-1,0537)	0.0115	0.009898	0.588062	0.398	0.029	1,029(1,0144-1,0447)	0.0075	0.0001138	0.0286448
rs138283829	10	38494438	Imputed	lncRNA-26	Yes	No	No	Yes	1	AAC	A	AAC/A	A	0.3994	0.0281	1,028(1,0157-1,0415)	0.0064	9.641e-06	0.00226701	0.3995	0.0312	1,032(1,0079-1,056)	0.0119	0.008575	0.566659	0.3985	0.0285	1,029(1,0139-1,0441)	0.0075	0.000152	0.0340125
rs35292286	10	38498329	Imputed	lncRNA-26	Yes	No	No	Yes	1	TAA	T	TAA/T	T	0.3994	0.0282	1,029(1,0158-1,0416)	0.0064	8.924e-06	0.00214593	0.3995	0.0312	1,032(1,0079-1,056)	0.0119	0.00855	0.566468	0.3985	0.0286	1,029(1,014-1,0443)	0.0075	0.0001408	0.0324531
rs1740737	10	38499365	Imputed	lncRNA-26	Yes	No	No	Yes	1	G	T	G/T	T	0.3996	0.0278	1,028(1,0156-1,041)	0.0063	9.93e-06	0.00230939	0.3998	0.0293	1,03(1,0068-1,0532)	0.0115	0.01072	0.599167	0.3986	0.0286	1,029(1,014-1,0443)	0.0075	0.0001361	0.0322149
10_38503454_CTT_C	10	38503454	Imputed	lncRNA-26	Yes	No	No	No	1	CTT	C	CTT/C	C	0.3953	0.0285	1,029(1,0161-1,0419)	0.0064	8.433e-06	0.00206199	0.3956	0.0329	1,033(1,0096-1,0578)	0.0119	0.005642	#N/A	0.3944	0.0289	1,029(1,0141-1,0448)	0.0076	0.0001272	#N/A
rs142075040	10	38509067	Imputed	lncRNA-26	Yes	No	No	No	1	A	G	A/G	G	0.399	0.0279	1,028(1,0157-1,0411)	0.0063	9.637e-06	0.00226701	0.3991	0.0296	1,03(1,0071-1,0535)	0.0115	0.01001	0.591406	0.398	0.0285	1,029(1,0139-1,0441)	0.0075	0.0001468	0.0331444
rs2384733	10	38523623	Imputed	lncRNA-26	Yes	No	No	No	1	C	A	C/A	A	0.2397	0.0404	1,041(1,0234-1,0593)	0.0088	3.902e-06	0.0010911	0.2405	0.047	1,048(1,0158-1,0815)	0.016	0.003339	0.450158	0.2387	0.04	1,041(1,0196-1,0625)	0.0105	0.0001315	0.031768
rs2384736	10	38523626	Imputed	lncRNA-26	Yes	No	No	No	1	C	A	C/A	A	0.3687	0.0319	1,032(1,0191-1,0459)	0.0066	1.221e-06	0.000423796	0.3698	0.036	1,037(1,0128-1,0611)	0.0119	0.002579	0.408891	0.3681	0.0316	1,032(1,0164-1,048)	0.0078	5.348e-05	0.0159131
rs34561289	10	38525107	Imputed	lncRNA-26	Yes	No	No	Yes	1	CT	C	CT/C	C	0.3995	0.0282	1,029(1,0158-1,0416)	0.0064	8.799e-06	0.00212142	0.3998	0.0306	1,031(1,0075-1,0552)	0.0118	0.009261	0.579274	0.3986	0.0286	1,029(1,014-1,0443)	0.0075	0.0001388	0.0323978
rs1780117	10	38526764	Imputed	lncRNA-26	Yes	No	No	Yes	1	C	T	C/T	T	0.3971	0.0281	1,028(1,0159-1,0413)	0.0063	8.73e-06	0.00211056	0.3975	0.0295	1,03(1,0068-1,0536)	0.0116	0.01076	0.599167	0.3961	0.0293	1,03(1,0147-1,045)	0.0075	0.0001023	0.0263016
rs1780145	10	38537070	Imputed	lncRNA-26	Yes	No	No	Yes	1	A	G	A/G	G	0.3997	0.0279	1,028(1,0157-1,0411)	0.0063	9.225e-06	0.00219916	0.3996	0.0303	1,031(1,0074-1,0547)	0.0117	0.009437	0.582231	0.3987	0.0288	1,029(1,0142-1,0445)	0.0075	0.0001224	0.0302579
rs7430456	3	177485870	Imputed	lncRNA-45	Yes	No	Yes	Yes	1	A	G	A/G	G	0.3718	-0.0292	0,971(0,9591-0,9835)	0.0064	5.069e-06	0.00135858	0.372	-0.0273	0,973(0,951-0,9956)	0.0117	0.01984	0.665191	0.3716	-0.0252	0,975(0,9607-0,9897)	0.0076	0.0009926	0.108462
rs199773638	6	33197685	Imputed	lncRNA-49	Yes	No	No	Yes	2	AAC	A	AAC/A	A	0.0947	-0.0261	0,974(0,9527-0,9963)	0.0114	0.02149	0.416606	0.0945	-0.1053	0,9(0,8627-0,939)	0.0216	1.047e-06	0.00140292	0.095	-0.005	0,995(0,9694-1,0213)	0.0133	0.7104	0.973452
rs606118	15	50655171	Imputed	lncRNA-75	Yes	Yes	Yes	Yes	1	C	T	T/C	C	0.3527	-0.0291	0,971(0,9588-0,984)	0.0066	9.757e-06	0.00228262	0.3518	-0.0246	0,976(0,953-0,9989)	0.012	0.03993	0.725895	0.3524	-0.0286	0,972(0,9571-0,9868)	0.0078	0.0002653	0.0468693
rs11634585	15	50656449	Genotyped	lncRNA-75	Yes	Yes	No	Yes	1	G	A	A/G	G	0.3558	-0.029	0,971(0,9591-0,9839)	0.0065	9.465e-06	0.00223705	0.355	-0.0231	0,977(0,9546-1,0002)	0.0119	0.05312	0.750738	0.3557	-0.0286	0,972(0,9571-0,9868)	0.0078	0.0002569	0.0458547
rs1056682	15	50660201	Imputed	lncRNA-75	Yes	No	No	Yes	1	A	G	A/G	G	0.3529	-0.0291	0,971(0,9588-0,984)	0.0066	9.377e-06	0.00222578	0.352	-0.0247	0,976(0,9529-0,9988)	0.012	0.03901	0.72437	0.3527	-0.0284	0,972(0,9573-0,987)	0.0078	0.000287	0.0494069
rs17431150	15	50663582	Imputed	lncRNA-75	Yes	Yes	No	Yes	1	G	A	G/A	A	0.3529	-0.0292	0,971(0,9587-0,9839)	0.0066	8.556e-06	0.00208101	0.3519	-0.0249	0,975(0,9527-0,9986)	0.012	0.03757	0.72094	0.3526	-0.0286	0,972(0,9571-0,9868)	0.0078	0.0002686	0.0471682
rs17431171	15	50663621	Imputed	lncRNA-75	Yes	Yes	No	Yes	1	G	A	G/A	A	0.3529	-0.0292	0,971(0,9587-0,9839)	0.0066	8.55e-06	0.00208101	0.3519	-0.0249	0,975(0,9527-0,9986)	0.012	0.03755	0.72094	0.3526	-0.0286	0,972(0,9571-0,9868)	0.0078	0.0002686	0.0471682
rs34565064	15	50663903	Imputed	lncRNA-75	Yes	No	No	Yes	1	G	A	G/A	A	0.3557	-0.029	0,971(0,9591-0,9839)	0.0065	9.597e-06	0.00226098	0.3549	-0.0235	0,977(0,9543-0,9998)	0.0119	0.04867	0.743774	0.3556	-0.0283	0,972(0,9573-0,9871)	0.0078	0.0002981	0.0502725
rs720599	15	50664515	Genotyped	lncRNA-75	Yes	No	No	Yes	1	C	A	C/A	A	0.3529	-0.0293	0,971(0,9586-0,9838)	0.0066	7.992e-06	0.00196285	0.3518	-0.0248	0,976(0,9528-0,9987)	0.012	0.03819	0.722848	0.354	-0.0289	0,972(0,9566-0,9867)	0.0079	0.0002738	0.04779
rs12905736	15	50667009	Imputed	lncRNA-75	Yes	Yes	No	Yes	1	G	A	G/A	A	0.2782	-0.0321	0,968(0,9548-0,9822)	0.0072	8.952e-06	0.00215079	0.2766	-0.031	0,969(0,9447-0,9949)	0.0132	0.0184	0.656278	0.2779	-0.0312	0,969(0,9531-0,9858)	0.0086	0.0002895	0.0497305
rs12911017	15	50667999	Imputed	lncRNA-75	Yes	No	No	No	1	C	T	C/T	T	0.3336	-0.0309	0,97(0,9569-0,9824)	0.0067	4.242e-06	0.00116753	0.3327	-0.0236	0,977(0,9536-1,0003)	0.0122	0.05347	0.751376	0.3339	-0.03	0,97(0,9553-0,9858)	0.008	0.0001832	0.0374994
rs55948407	15	50668901	Imputed	lncRNA-75	Yes	No	No	Yes	1	G	A	G/A	A	0.3452	-0.0305	0,97(0,9575-0,9826)	0.0066	4.237e-06	0.00116753	0.3441	-0.0239	0,976(0,9535-0,9998)	0.0121	0.04809	0.742698	0.345	-0.0307	0,97(0,9549-0,9849)	0.0079	0.0001064	0.0271033
rs55941574	15	50668966	Imputed	lncRNA-75	Yes	No	No	Yes	1	C	T	C/T	T	0.3336	-0.0309	0,97(0,9569-0,9824)	0.0067	4.257e-06	0.00117049	0.3326	-0.024	0,976(0,9532-0,9999)	0.0122	0.05034	0.745936	0.3334	-0.0297	0,971(0,9556-0,9861)	0.008	0.0002048	0.0401463
rs35628775	15	50671563	Imputed	lncRNA-75	Yes	No	No	Yes	1	T	C	T/C	C	0.3481	-0.0301	0,97(0,9579-0,983)	0.0066	5.73e-06	0.00149755	0.3469	-0.0243	0,976(0,9531-0,9994)	0.0121	0.04409	0.736489	0.3478	-0.0305	0,97(0,9551-0,9851)	0.0079	0.0001108	0.0280419
rs35541701	15	50673001	Imputed	lncRNA-75	Yes	No	No	Yes	1	G	A	G/A	A	0.3331	-0.0309	0,97(0,9569-0,9824)	0.0067	4.296e-06	0.00117887	0.332	-0.0242	0,976(0,9528-0,9999)	0.0123	0.04799	0.742698	0.3332	-0.0298	0,971(0,9555-0,986)	0.008	0.0002043	0.040123
rs34174311	15	50673281	Genotyped	lncRNA-75	Yes	No	No	Yes	1	T	C	T/C	C	0.3478	-0.0298	0,971(0,9582-0,9833)	0.0066	6.915e-06	0.00174425	0.3466	-0.0241	0,976(0,9533-0,9996)	0.0121	0.04582	0.740198	0.3477	-0.0302	0,97(0,9553-0,9854)	0.0079	0.0001329	0.0318831
rs4775880	15	50675818	Imputed	lncRNA-75	Yes	No	No	Yes	1	A	G	G/A	A	0.3444	-0.0302	0,97(0,9576-0,9831)	0.0067	5.656e-06	0.00148561	0.3431	-0.0236	0,977(0,9538-1,0001)	0.0121	0.05166	0.748534	0.3443	-0.0304	0,97(0,9552-0,9852)	0.0079	0.0001293	0.0313187
rs28817272	15	50677213	Imputed	lncRNA-75	Yes	No	No	Yes	1	G	A	G/A	A	0.3443	-0.0303	0,97(0,9575-0,983)	0.0067	5.417e-06	0.00143238	0.3431	-0.0237	0,977(0,9537-1)	0.0121	0.05069	0.746601	0.3443	-0.0304	0,97(0,9552-0,9852)	0.0079	0.0001261	0.030896
rs1806845	15	50681906	Imputed	lncRNA-75	Yes	Yes	No	No	1	G	T	G/T	T	0.3556	-0.0298	0,971(0,958-0,9835)	0.0067	9.599e-06	0.00226098	0.3541	-0.0248	0,976(0,9523-0,9993)	0.0123	0.04347	0.734525	0.3558	-0.0317	0,969(0,9537-0,9841)	0.008	8.271e-05	0.0224317
rs11960470	5	50328257	Imputed	uc.152	No	-	-	-	1, 3	A	C	C/A	A	0.3764	0.0308	1,031(1,018-1,0447)	0.0066	3.019e-06	0.000872687	0.3772	0.0234	1,024(0,9999-1,048)	0.012	0.0507	0.746601	0.3756	0.0386	1,039(1,0234-1,0556)	0.0079	8.7e-07	0.000493402
rs73752811	5	50329079	Imputed	uc.152	No	-	-	-	3	G	A	G/A	A	0.1138	0.0337	1,034(1,0146-1,0543)	0.0098	0.0005921	0.0572717	0.1143	0.036	1,037(1,0013-1,0733)	0.0177	0.04273	0.731534	0.1129	0.052	1,053(1,0295-1,0778)	0.0117	8.678e-06	0.00369518
rs72774910	5	81099485	Genotyped	uc.162	No	-	-	-	1	T	A	T/A	A	0.1153	-0.048	0,953(0,9335-0,9731)	0.0106	5.578e-06	0.00146652	0.1159	-0.0635	0,938(0,9038-0,9745)	0.0192	0.0009236	0.272955	0.1148	-0.032	0,969(0,9449-0,9927)	0.0126	0.0109	0.390325
rs149730230	5	81105967	Imputed	uc.162	No	-	-	-	1	C	T	C/T	T	0.1153	-0.0474	0,954(0,9341-0,9737)	0.0106	7.158e-06	0.00178987	0.1158	-0.0618	0,94(0,9055-0,9759)	0.0191	0.001243	0.308825	0.1148	-0.0323	0,968(0,9446-0,9924)	0.0126	0.0103	0.383315
rs72774916	5	81115839	Imputed	uc.162	No	-	-	-	1, 2	C	T	C/T	T	0.0924	-0.0648	0,937(0,9162-0,9588)	0.0116	2.2e-08	1.27e-05	0.0925	-0.1048	0,901(0,8637-0,9389)	0.0213	8.24e-07	0.00121925	0.0919	-0.0391	0,962(0,936-0,988)	0.0138	0.004621	0.275235
rs145836687	5	81119744	Imputed	uc.162	No	-	-	-	1, 2	G	A	G/A	A	0.0926	-0.0642	0,938(0,9167-0,9594)	0.0116	2.91e-08	1.59e-05	0.0926	-0.1044	0,901(0,8642-0,9391)	0.0212	8.83e-07	0.0012758	0.0928	-0.0391	0,962(0,9358-0,9882)	0.0139	0.005	0.285784
rs114926827	5	81119863	Imputed	uc.162	No	-	-	-	1, 2	A	G	A/G	G	0.0924	-0.0646	0,937(0,9164-0,959)	0.0116	2.44e-08	1.39e-05	0.0924	-0.1048	0,901(0,8637-0,9389)	0.0213	8.26e-07	0.00121925	0.0919	-0.0388	0,962(0,9363-0,9883)	0.0138	0.004894	0.283004
rs116011103	5	81123064	Imputed	uc.162	No	-	-	-	1, 2	C	G	C/G	G	0.0924	-0.0646	0,937(0,9164-0,959)	0.0116	2.49e-08	1.41e-05	0.0924	-0.1047	0,901(0,8638-0,939)	0.0213	8.4e-07	0.00122636	0.0919	-0.0389	0,962(0,9362-0,9882)	0.0138	0.004847	0.282113
rs72774922	5	81126499	Imputed	uc.162	No	-	-	-	1, 2	T	C	T/C	C	0.0923	-0.0637	0,938(0,9172-0,9599)	0.0116	3.83e-08	2.01e-05	0.0924	-0.1037	0,901(0,8646-0,9399)	0.0213	1.08e-06	0.00143323	0.0918	-0.038	0,963(0,937-0,9891)	0.0138	0.005879	0.308447
rs72774925	5	81127599	Imputed	uc.162	No	-	-	-	1, 2	T	C	T/C	C	0.0922	-0.0635	0,938(0,9174-0,9601)	0.0116	4.21e-08	2.18e-05	0.0923	-0.1039	0,901(0,8645-0,9397)	0.0213	1.02e-06	0.00138694	0.0915	-0.0376	0,963(0,9374-0,9895)	0.0138	0.006402	0.322763
rs139064712	5	81129730	Imputed	uc.162	No	-	-	-	1, 2	TG	T	TG/T	T	0.092	-0.0646	0,937(0,9162-0,9592)	0.0117	3.46e-08	1.82e-05	0.0915	-0.1092	0,897(0,8585-0,9362)	0.0221	7.92e-07	0.00120313	0.0916	-0.0388	0,962(0,9363-0,9883)	0.0138	0.004909	0.283401
rs56272813	5	81131073	Imputed	uc.162	No	-	-	-	1, 2	A	G	A/G	G	0.0923	-0.0642	0,938(0,9167-0,9594)	0.0116	3.03e-08	1.63e-05	0.0923	-0.1046	0,901(0,8639-0,9391)	0.0213	8.64e-07	0.00125462	0.0918	-0.0388	0,962(0,9363-0,9883)	0.0138	0.004896	0.283004
rs10514222	5	81131428	Imputed	uc.162	No	-	-	-	1, 2	A	G	A/G	G	0.0923	-0.064	0,938(0,9169-0,9596)	0.0116	3.22e-08	1.71e-05	0.0923	-0.1041	0,901(0,8643-0,9396)	0.0213	9.79e-07	0.00136179	0.0916	-0.0387	0,962(0,9364-0,9884)	0.0138	0.004946	0.284764
rs56121642	5	81142221	Imputed	uc.162	No	-	-	-	1, 2	A	G	A/G	G	0.0934	-0.0613	0,941(0,9196-0,962)	0.0115	1.05e-07	4.95e-05	0.0934	-0.0988	0,906(0,8691-0,9444)	0.0212	2.998e-06	0.00286344	0.093	-0.0356	0,965(0,9393-0,9915)	0.0138	0.009722	0.377396
rs7720979	5	81142937	Imputed	uc.162	No	-	-	-	1, 2	A	G	A/G	G	0.0933	-0.0611	0,941(0,9198-0,9622)	0.0115	1.14e-07	5.35e-05	0.0933	-0.0985	0,906(0,8693-0,9446)	0.0212	3.254e-06	0.00304474	0.093	-0.0354	0,965(0,9395-0,9917)	0.0138	0.01024	0.382463
rs56081412	5	81146127	Imputed	uc.162	No	-	-	-	1, 2	ATATT	A	ATATT/A	A	0.0915	-0.0648	0,937(0,916-0,959)	0.0117	3.24e-08	1.72e-05	0.091	-0.1093	0,896(0,8583-0,9363)	0.0222	8.02e-07	0.00120313	0.091	-0.0385	0,962(0,9366-0,9886)	0.0138	0.005264	0.292737
rs17241969	5	81146156	Genotyped	uc.162	No	-	-	-	1, 2	T	C	T/C	C	0.0923	-0.0623	0,94(0,9185-0,9612)	0.0116	6.91e-08	3.41e-05	0.0923	-0.102	0,903(0,8663-0,9413)	0.0212	1.56e-06	0.00190533	0.0916	-0.0355	0,965(0,9396-0,9914)	0.0137	0.009839	0.378426
rs72774932	5	81147151	Genotyped	uc.162	No	-	-	-	1, 2	G	A	G/A	A	0.092	-0.0628	0,939(0,918-0,9607)	0.0116	5.7e-08	2.88e-05	0.0921	-0.1015	0,903(0,8667-0,9418)	0.0212	1.76e-06	0.00206671	0.0914	-0.0364	0,964(0,9385-0,9907)	0.0138	0.00813	0.35463
rs115782267	5	81148281	Imputed	uc.162	No	-	-	-	1	T	A	T/A	A	0.1009	-0.0617	0,94(0,9199-0,9608)	0.0111	2.7e-08	1.48e-05	0.1009	-0.0882	0,916(0,8799-0,9527)	0.0203	1.376e-05	0.0104922	0.1004	-0.0389	0,962(0,9373-0,9871)	0.0132	0.003268	0.224363
rs72774933	5	81148719	Imputed	uc.162	No	-	-	-	1, 2	G	T	G/T	T	0.1006	-0.0619	0,94(0,9197-0,9607)	0.0111	2.33e-08	1.33e-05	0.1006	-0.0906	0,913(0,8778-0,9505)	0.0203	8.112e-06	0.00678529	0.1001	-0.0391	0,962(0,9371-0,9869)	0.0132	0.003075	0.216495
rs72774935	5	81148952	Genotyped	uc.162	No	-	-	-	1	A	G	A/G	G	0.1144	-0.0554	0,946(0,9268-0,9658)	0.0105	1.45e-07	6.69e-05	0.1142	-0.0802	0,923(0,8888-0,9583)	0.0192	3.057e-05	0.0211484	0.114	-0.0342	0,966(0,943-0,9903)	0.0125	0.006057	0.313021
rs148078321	5	81152067	Imputed	uc.162	No	-	-	-	1	T	TGG	T/TGG	TGG	0.1002	-0.061	0,941(0,9204-0,9617)	0.0112	5.2e-08	2.65e-05	0.0998	-0.0928	0,911(0,8745-0,9499)	0.0211	1.089e-05	0.00856398	0.0999	-0.0376	0,963(0,9385-0,9883)	0.0132	0.004474	0.270032
rs17242039	5	81152078	Imputed	uc.162	No	-	-	-	1	G	C	G/C	C	0.1005	-0.0607	0,941(0,9209-0,9618)	0.0111	4.4e-08	2.27e-05	0.1005	-0.0895	0,914(0,8787-0,9515)	0.0203	1.046e-05	0.00824932	0.0999	-0.0374	0,963(0,9387-0,9885)	0.0132	0.00465	0.276485
rs7714205	5	81153960	Imputed	uc.162	No	-	-	-	1	G	C	G/C	C	0.1001	-0.0604	0,941(0,9211-0,9621)	0.0111	5.25e-08	2.67e-05	0.1001	-0.0877	0,916(0,8803-0,9532)	0.0203	1.55e-05	0.0115012	0.0996	-0.0369	0,964(0,9392-0,989)	0.0132	0.005287	0.293209
rs17242130	5	81154906	Imputed	uc.162	No	-	-	-	1	A	C	A/C	C	0.1004	-0.0597	0,942(0,9218-0,9628)	0.0111	7e-08	3.44e-05	0.1004	-0.0885	0,915(0,8796-0,9525)	0.0203	1.283e-05	0.00983737	0.0999	-0.0365	0,964(0,9395-0,9894)	0.0132	0.005738	0.304653
rs72774939	5	81158027	Genotyped	uc.162	No	-	-	-	1	G	A	G/A	A	0.1003	-0.0596	0,942(0,9219-0,9629)	0.0111	7.32e-08	3.58e-05	0.1003	-0.088	0,916(0,88-0,9529)	0.0203	1.41e-05	0.0106706	0.0998	-0.0361	0,965(0,9399-0,9898)	0.0132	0.006224	0.31755
rs17242179	5	81161277	Imputed	uc.162	No	-	-	-	1	A	G	A/G	G	0.1004	-0.0595	0,942(0,922-0,963)	0.0111	7.53e-08	3.66e-05	0.1004	-0.0871	0,917(0,8808-0,9538)	0.0203	1.726e-05	0.0125375	0.0999	-0.0359	0,965(0,9401-0,99)	0.0132	0.006587	0.32678
rs12188877	5	81164478	Imputed	uc.162	No	-	-	-	1	T	A	T/A	A	0.102	-0.0597	0,942(0,922-0,9626)	0.011	5.67e-08	2.87e-05	0.1019	-0.0844	0,919(0,8836-0,956)	0.0201	2.74e-05	0.0191473	0.1016	-0.0368	0,964(0,9394-0,9889)	0.0131	0.005127	0.289331
rs72774945	5	81168418	Imputed	uc.162	No	-	-	-	1	T	C	T/C	C	0.1007	-0.0612	0,941(0,9204-0,9613)	0.0111	3.21e-08	1.71e-05	0.1006	-0.0879	0,916(0,8803-0,9528)	0.0202	1.411e-05	0.0106706	0.1002	-0.0378	0,963(0,9383-0,9881)	0.0132	0.004162	0.258956
rs7730550	5	81171030	Imputed	uc.162	No	-	-	-	1	T	C	T/C	C	0.1006	-0.0614	0,94(0,9202-0,9611)	0.0111	2.84e-08	1.55e-05	0.1005	-0.0873	0,916(0,8808-0,9534)	0.0202	1.612e-05	0.011834	0.1001	-0.0383	0,962(0,9378-0,9876)	0.0132	0.003718	0.241393
rs56105192	5	81171961	Imputed	uc.162	No	-	-	-	1	C	T	C/T	T	0.0999	-0.0615	0,94(0,9201-0,961)	0.0111	3e-08	1.63e-05	0.0999	-0.0875	0,916(0,8805-0,9534)	0.0203	1.634e-05	0.011932	0.0994	-0.0373	0,963(0,9388-0,9886)	0.0132	0.004799	0.280869
rs114066702	5	81172510	Imputed	uc.162	No	-	-	-	1	G	C	G/C	C	0.1006	-0.0615	0,94(0,9201-0,961)	0.0111	2.77e-08	1.52e-05	0.1005	-0.0873	0,916(0,8808-0,9534)	0.0202	1.62e-05	0.0118612	0.1001	-0.0384	0,962(0,9377-0,9876)	0.0132	0.003674	0.23955
rs189831218	5	81172524	Imputed	uc.162	No	-	-	-	1	G	A	G/A	A	0.1006	-0.0615	0,94(0,9201-0,961)	0.0111	2.7e-08	1.48e-05	0.1005	-0.0876	0,916(0,8806-0,9531)	0.0202	1.509e-05	0.0113187	0.1001	-0.0383	0,962(0,9378-0,9876)	0.0132	0.003682	0.239845
rs72774954	5	81174686	Imputed	uc.162	No	-	-	-	1	G	C	G/C	C	0.1005	-0.0616	0,94(0,92-0,9609)	0.0111	2.64e-08	1.47e-05	0.1005	-0.0876	0,916(0,8804-0,9533)	0.0203	1.546e-05	0.0115012	0.1	-0.0385	0,962(0,9377-0,9875)	0.0132	0.003618	0.237469
rs6875257	5	81175847	Imputed	uc.162	No	-	-	-	1	T	C	T/C	C	0.1005	-0.0619	0,94(0,9197-0,9607)	0.0111	2.47e-08	1.4e-05	0.1004	-0.0878	0,916(0,8802-0,9531)	0.0203	1.535e-05	0.0114813	0.1	-0.0386	0,962(0,9376-0,9874)	0.0132	0.003565	0.235953
rs6452960	5	90881388	Imputed	uc.168	No	-	-	-	1	A	G	A/G	G	0.3106	-0.0306	0,97(0,9572-0,9827)	0.0067	5.02e-06	0.00134833	0.3108	-0.0213	0,979(0,9558-1,0026)	0.0122	0.0817	0.784092	0.3109	-0.0332	0,967(0,9523-0,9826)	0.008	3.429e-05	0.0108958
rs1596056	5	90883485	Genotyped	uc.168	No	-	-	-	1	A	G	A/G	G	0.3013	-0.0318	0,969(0,9559-0,9817)	0.0068	2.674e-06	0.000790634	0.3014	-0.0213	0,979(0,9556-1,0028)	0.0123	0.08388	0.786551	0.3015	-0.034	0,967(0,9513-0,982)	0.0081	2.61e-05	0.00864343
rs35576466	5	90885143	Imputed	uc.168	No	-	-	-	1	GT	G	GT/G	G	0.3014	-0.0303	0,97(0,9573-0,9832)	0.0068	9.291e-06	0.00220988	0.3013	-0.0145	0,986(0,9614-1,0104)	0.0127	0.2556	0.896968	0.3017	-0.0343	0,966(0,9511-0,9817)	0.0081	2.209e-05	0.00758665
rs1596055	5	90886601	Imputed	uc.168	No	-	-	-	1	A	T	A/T	T	0.3106	-0.0306	0,97(0,9572-0,9827)	0.0067	5.207e-06	0.00139151	0.3108	-0.0212	0,979(0,9559-1,0027)	0.0122	0.08228	0.784216	0.3108	-0.0331	0,967(0,9524-0,9827)	0.008	3.546e-05	0.0112546
rs7721647	5	90890018	Imputed	uc.168	No	-	-	-	1	C	T	C/T	T	0.3015	-0.032	0,969(0,9557-0,9815)	0.0068	2.246e-06	0.000687694	0.3017	-0.0213	0,979(0,9556-1,0028)	0.0123	0.0848	0.787779	0.3017	-0.0343	0,966(0,9511-0,9817)	0.0081	2.234e-05	0.00762509
rs1505853	5	90892361	Imputed	uc.168	No	-	-	-	1	C	T	C/T	T	0.3019	-0.0316	0,969(0,9561-0,9819)	0.0068	3.03e-06	0.000873124	0.3021	-0.0205	0,98(0,9564-1,0036)	0.0123	0.09625	0.798263	0.3021	-0.0337	0,967(0,9516-0,9823)	0.0081	3.087e-05	0.00992325
rs1505852	5	90893636	Imputed	uc.168	No	-	-	-	1	C	A	C/A	A	0.3015	-0.032	0,969(0,9557-0,9815)	0.0068	2.271e-06	0.000693502	0.3017	-0.0212	0,979(0,9557-1,0029)	0.0123	0.08498	0.787913	0.3017	-0.0343	0,966(0,9511-0,9817)	0.0081	2.218e-05	0.00758669
rs1505851	5	90893954	Imputed	uc.168	No	-	-	-	1	T	C	T/C	C	0.3015	-0.032	0,969(0,9557-0,9815)	0.0068	2.38e-06	0.000719623	0.3017	-0.0212	0,979(0,9557-1,0029)	0.0123	0.0862	0.789046	0.3017	-0.0343	0,966(0,9511-0,9817)	0.0081	2.213e-05	0.00758669
rs1505850	5	90894615	Imputed	uc.168	No	-	-	-	1	A	G	A/G	G	0.3016	-0.0319	0,969(0,9558-0,9816)	0.0068	2.478e-06	0.000745173	0.3017	-0.0216	0,979(0,9551-1,0027)	0.0124	0.08029	0.78312	0.3018	-0.0341	0,966(0,9513-0,9819)	0.0081	2.548e-05	0.00851785
rs1847836	5	90894854	Imputed	uc.168	No	-	-	-	1	G	A	G/A	A	0.3015	-0.032	0,969(0,9557-0,9815)	0.0068	2.331e-06	0.000707131	0.3017	-0.0212	0,979(0,9557-1,0029)	0.0123	0.08603	0.788877	0.3017	-0.0343	0,966(0,9511-0,9817)	0.0081	2.244e-05	0.00764977
rs1847838	5	90899223	Imputed	uc.168	No	-	-	-	1	A	G	A/G	G	0.3015	-0.0319	0,969(0,9558-0,9816)	0.0068	2.522e-06	0.000755115	0.3017	-0.0212	0,979(0,9555-1,0031)	0.0124	0.08544	0.78847	0.3017	-0.0343	0,966(0,9511-0,9817)	0.0081	2.22e-05	0.00758669
rs7735764	5	90901781	Genotyped	uc.168	No	-	-	-	1	T	C	C/T	T	0.4435	0.0293	1,03(1,0171-1,0425)	0.0063	3.962e-06	0.00110506	0.444	0.019	1,019(0,9965-1,0424)	0.0115	0.09941	0.803664	0.4435	0.031	1,031(1,0162-1,047)	0.0076	4.168e-05	0.0130045
rs7729308	5	90913952	Imputed	uc.168	No	-	-	-	1	G	A	G/A	A	0.3029	-0.0315	0,969(0,9562-0,982)	0.0068	3.43e-06	0.00097616	0.303	-0.0206	0,98(0,9561-1,0037)	0.0124	0.09481	0.797173	0.303	-0.034	0,967(0,9513-0,982)	0.0081	2.715e-05	0.00891424
rs4312919	5	90915268	Imputed	uc.168	No	-	-	-	1	G	A	G/A	A	0.3029	-0.0315	0,969(0,9562-0,982)	0.0068	3.486e-06	0.000989322	0.303	-0.0207	0,98(0,956-1,0036)	0.0124	0.09399	0.796628	0.3031	-0.0339	0,967(0,9514-0,9821)	0.0081	2.818e-05	0.00917605
rs4302620	5	90916094	Imputed	uc.168	No	-	-	-	1	T	C	C/T	T	0.4411	0.0289	1,029(1,0165-1,0423)	0.0064	5.255e-06	0.00140027	0.4417	0.0183	1,018(0,9956-1,0419)	0.0116	0.1127	0.812231	0.4411	0.0309	1,031(1,0161-1,0469)	0.0076	4.424e-05	0.0135732
rs10650805	5	158294658	Imputed	uc.175	No	-	-	-	1, 2, 3	T	TCTC	TCTC/T	T	0.3533	0.0472	1,048(1,0351-1,0618)	0.0065	4.9e-13	7e-10	0.353	0.0598	1,062(1,0367-1,0871)	0.0121	8.08e-07	0.00120543	0.3535	0.0451	1,046(1,0305-1,062)	0.0077	4.68e-09	5.9552e-06
rs2072495	5	158296996	Imputed	uc.175	No	-	-	-	1, 2, 3	C	T	C/T	T	0.3911	-0.0605	0,941(0,9296-0,9532)	0.0064	1.85e-21	1.04e-17	0.3908	-0.0583	0,943(0,9222-0,9651)	0.0116	5.12e-07	0.0008512	0.391	-0.0608	0,941(0,9271-0,9551)	0.0076	1.16e-15	6.15978e-12
rs1363619	5	158298711	Imputed	uc.175	No	-	-	-	1	C	A	C/A	A	0.0804	0.0552	1,057(1,0336-1,0804)	0.0113	1.111e-06	0.000394215	0.0808	0.0189	1,019(0,9786-1,0613)	0.0207	0.3613	0.928042	0.0803	0.0589	1,061(1,033-1,0891)	0.0135	1.227e-05	0.00493172
rs9313794	5	158299860	Imputed	uc.175	No	-	-	-	1, 3	G	C	G/C	C	0.458	-0.0515	0,95(0,9383-0,9614)	0.0062	1.1e-16	2.25e-13	0.4574	-0.0481	0,953(0,9322-0,9744)	0.0113	2.263e-05	0.015935	0.4577	-0.0518	0,95(0,9358-0,9634)	0.0074	2.7e-12	9.69317e-09
rs10866709	5	158300126	Imputed	uc.175	No	-	-	-	1, 2, 3	C	T	C/T	T	0.3869	-0.0578	0,944(0,9321-0,9558)	0.0064	1.1e-19	4.28e-16	0.3868	-0.0548	0,947(0,9254-0,9684)	0.0116	2.394e-06	0.00239425	0.3868	-0.0578	0,944(0,9299-0,958)	0.0076	2.76e-14	1.33995e-10
rs31196	5	158300798	Imputed	uc.175	No	-	-	-	1, 2, 3	C	A	A/C	C	0.4301	0.0448	1,046(1,0332-1,0586)	0.0062	7.87e-13	1.11e-09	0.4296	0.057	1,059(1,0353-1,0826)	0.0114	5.19e-07	0.000858004	0.4301	0.0419	1,043(1,0276-1,0582)	0.0075	1.82e-08	1.94036e-05
rs10652025	5	158304708	Imputed	uc.175	No	-	-	-	1, 3	G	GCA	GCA/G	G	0.4663	0.044	1,045(1,0318-1,0584)	0.0065	1.11e-11	1.39e-08	0.4653	0.0494	1,051(1,0262-1,0756)	0.012	4.041e-05	0.0272057	0.4664	0.0443	1,045(1,0296-1,0612)	0.0077	7.11e-09	8.53716e-06
rs17543640	5	158305076	Imputed	uc.175	No	-	-	-	1, 2, 3	T	A	T/A	A	0.3867	-0.0581	0,944(0,9318-0,9555)	0.0064	6.7e-20	2.93e-16	0.3866	-0.0549	0,947(0,9253-0,9683)	0.0116	2.27e-06	0.00232932	0.3866	-0.0584	0,943(0,9293-0,9574)	0.0076	1.53e-14	7.6864e-11
rs419235	5	158305136	Imputed	uc.175	No	-	-	-	1, 3	A	G	G/A	A	0.2274	0.0453	1,046(1,0315-1,0614)	0.0073	6.77e-10	5.92e-07	0.2279	0.0515	1,053(1,0258-1,0807)	0.0133	0.0001052	0.0626419	0.2272	0.0433	1,044(1,0266-1,0622)	0.0087	7.16e-07	0.000422216
rs10054046	5	158309683	Imputed	uc.175	No	-	-	-	1, 3	T	C	C/T	T	0.1909	0.0427	1,044(1,0278-1,0597)	0.0078	5.09e-08	2.6e-05	0.1899	0.0355	1,036(1,0075-1,0656)	0.0143	0.01302	0.622873	0.1905	0.0473	1,048(1,0295-1,0677)	0.0093	3.92e-07	0.000258622
rs10615867	5	158310356	Imputed	uc.175	No	-	-	-	1, 3	GTA	G	G/GTA	GTA	0.4164	0.0449	1,046(1,0331-1,0589)	0.0063	1.48e-12	2.03e-09	0.417	0.0345	1,035(1,0114-1,0593)	0.0118	0.003526	0.455571	0.4166	0.0451	1,046(1,0309-1,0616)	0.0075	1.93e-09	2.86817e-06
rs929626	5	158310631	Imputed	uc.175	No	-	-	-	1, 3	A	G	A/G	G	0.4549	-0.0507	0,951(0,9391-0,9622)	0.0062	2.9e-16	5.8e-13	0.4543	-0.0456	0,955(0,9345-0,9768)	0.0113	5.687e-05	0.0363694	0.4545	-0.0513	0,95(0,9363-0,9639)	0.0074	4.12e-12	1.4028e-08
rs1469069	5	158310882	Imputed	uc.175	No	-	-	-	1, 3	T	G	T/G	G	0.455	-0.0508	0,95(0,939-0,9621)	0.0062	2.46e-16	4.99e-13	0.4543	-0.0456	0,955(0,9345-0,9768)	0.0113	5.692e-05	0.0363694	0.4546	-0.0515	0,95(0,9361-0,9637)	0.0074	3.51e-12	1.21048e-08
rs10070382	5	158313281	Imputed	uc.175	No	-	-	-	1, 3	C	T	T/C	C	0.2278	0.0456	1,047(1,0318-1,0617)	0.0073	5.01e-10	4.51e-07	0.2284	0.0521	1,053(1,0264-1,0813)	0.0133	8.846e-05	0.0535472	0.2276	0.0436	1,045(1,0269-1,0625)	0.0087	6.09e-07	0.000374526
rs6556369	5	158316549	Imputed	uc.175	No	-	-	-	1	T	G	G/T	T	0.0773	0.0531	1,055(1,0304-1,0792)	0.0118	6.557e-06	0.00167602	0.0769	0.054	1,055(1,0119-1,1009)	0.0215	0.01221	0.616816	0.0769	0.0596	1,061(1,0327-1,0909)	0.014	2.079e-05	0.00723143
rs7737500	5	158317804	Imputed	uc.175	No	-	-	-	1, 2, 3	G	C	G/C	C	0.3838	-0.0576	0,944(0,9323-0,9559)	0.0064	1.65e-19	5.62e-16	0.3836	-0.0548	0,947(0,9254-0,9684)	0.0116	2.525e-06	0.00247154	0.3835	-0.0576	0,944(0,9301-0,9582)	0.0076	3.84e-14	1.583e-10
rs7724989	5	158318147	Imputed	uc.175	No	-	-	-	1, 2, 3	T	G	T/G	G	0.3836	-0.0575	0,944(0,9324-0,956)	0.0064	1.92e-19	6.29e-16	0.3833	-0.0543	0,947(0,9259-0,9689)	0.0116	3.042e-06	0.0028855	0.3832	-0.0576	0,944(0,9301-0,9582)	0.0076	3.84e-14	1.583e-10
rs62385377	5	158319479	Imputed	uc.175	No	-	-	-	1, 2, 3	G	A	G/A	A	0.3831	-0.0576	0,944(0,9323-0,9559)	0.0064	1.6e-19	5.55e-16	0.3829	-0.0547	0,947(0,9255-0,9685)	0.0116	2.622e-06	0.00255327	0.3828	-0.0576	0,944(0,9301-0,9582)	0.0076	3.69e-14	1.56671e-10
rs145916486	5	158319915	Imputed	uc.175	No	-	-	-	1, 2, 3	AT	A	AT/A	A	0.383	-0.0582	0,943(0,9317-0,9554)	0.0064	1.5e-19	5.44e-16	0.3827	-0.056	0,946(0,9236-0,968)	0.012	3.039e-06	0.0028855	0.3827	-0.0579	0,944(0,9298-0,9579)	0.0076	2.77e-14	1.33995e-10
rs1422797	5	158320876	Imputed	uc.175	No	-	-	-	1, 2, 3	T	A	T/A	A	0.3833	-0.0576	0,944(0,9323-0,9559)	0.0064	1.53e-19	5.49e-16	0.3831	-0.0547	0,947(0,9255-0,9685)	0.0116	2.627e-06	0.00255327	0.383	-0.0576	0,944(0,9301-0,9582)	0.0076	3.69e-14	1.56671e-10
rs1422798	5	158320877	Imputed	uc.175	No	-	-	-	1, 2, 3	C	G	C/G	G	0.3833	-0.0576	0,944(0,9323-0,9559)	0.0064	1.6e-19	5.55e-16	0.3831	-0.0546	0,947(0,9256-0,9686)	0.0116	2.655e-06	0.00257143	0.383	-0.0576	0,944(0,9301-0,9582)	0.0076	3.91e-14	1.58855e-10
rs1422799	5	158321121	Imputed	uc.175	No	-	-	-	1, 2, 3	C	G	C/G	G	0.3833	-0.0575	0,944(0,9324-0,956)	0.0064	1.84e-19	6.19e-16	0.3831	-0.0545	0,947(0,9257-0,9687)	0.0116	2.773e-06	0.002667	0.3829	-0.0575	0,944(0,9302-0,9583)	0.0076	4.29e-14	1.7172e-10
rs368910700	5	158321402	Imputed	uc.175	No	-	-	-	1, 2, 3	G	GTAAA	G/GTAAA	GTAAA	0.3832	-0.0578	0,944(0,9321-0,9558)	0.0064	2.53e-19	#N/A	0.3829	-0.055	0,946(0,9245-0,969)	0.012	4.581e-06	#N/A	0.3829	-0.0577	0,944(0,93-0,9581)	0.0076	3.64e-14	#N/A
rs1025005	5	158321403	Imputed	uc.175	No	-	-	-	1, 2, 3	C	A	C/A	A	0.3832	-0.0575	0,944(0,9324-0,956)	0.0064	1.91e-19	6.29e-16	0.383	-0.0541	0,947(0,926-0,9691)	0.0116	3.34e-06	0.00310416	0.3829	-0.0577	0,944(0,93-0,9581)	0.0076	3.64e-14	1.56671e-10
rs1025006	5	158321405	Imputed	uc.175	No	-	-	-	1, 2, 3	G	A	G/A	A	0.3833	-0.0577	0,944(0,9322-0,9558)	0.0064	1.43e-19	5.32e-16	0.3831	-0.0548	0,947(0,9254-0,9684)	0.0116	2.5e-06	0.0024656	0.383	-0.0577	0,944(0,93-0,9581)	0.0076	3.5e-14	1.56671e-10
rs368127061	5	158321407	Imputed	uc.175	No	-	-	-	1, 2, 3	T	TAAA	T/TAAA	TAAA	0.3832	-0.0578	0,944(0,9321-0,9558)	0.0064	2.53e-19	#N/A	0.3829	-0.055	0,946(0,9245-0,969)	0.012	4.581e-06	#N/A	0.3829	-0.0577	0,944(0,93-0,9581)	0.0076	3.64e-14	#N/A
rs17543752	5	158332380	Imputed	uc.175	No	-	-	-	1, 2, 3	T	C	T/C	C	0.3836	-0.0574	0,944(0,9324-0,9561)	0.0064	2.08e-19	6.75e-16	0.3834	-0.055	0,946(0,9252-0,9683)	0.0116	2.314e-06	0.00236553	0.3834	-0.0575	0,944(0,9302-0,9583)	0.0076	4.48e-14	1.7688e-10
rs6556370	5	158333692	Imputed	uc.175	No	-	-	-	1, 2, 3	T	C	C/T	T	0.3551	0.0439	1,045(1,0317-1,0583)	0.0065	9.89e-12	1.25e-08	0.355	0.0551	1,057(1,0327-1,0812)	0.0117	2.686e-06	0.00259236	0.3551	0.0421	1,043(1,0274-1,0589)	0.0077	4.61e-08	4.18552e-05
rs11297604	5	158336126	Imputed	uc.175	No	-	-	-	1, 2, 3	GA	G	G/GA	GA	0.4332	0.0463	1,047(1,0345-1,0604)	0.0063	2.85e-13	0.789908	0.4326	0.0623	1,064(1,0399-1,0892)	0.0118	1.22e-07	0.987985	0.4331	0.043	1,044(1,0287-1,0594)	0.0075	9.1e-09	0.743192
rs13180189	5	158336922	Imputed	uc.175	No	-	-	-	1, 3	A	G	G/A	A	0.2291	0.0454	1,046(1,0316-1,0615)	0.0073	5.13e-10	4.6e-07	0.2297	0.0515	1,053(1,026-1,0804)	0.0132	0.0001015	0.0606427	0.2289	0.044	1,045(1,0273-1,063)	0.0087	4.34e-07	0.000283849
rs1862385	5	158338397	Imputed	uc.175	No	-	-	-	1, 3	T	C	C/T	T	0.2289	0.0455	1,047(1,0317-1,0616)	0.0073	4.77e-10	4.35e-07	0.2296	0.0515	1,053(1,026-1,0804)	0.0132	9.992e-05	0.0599583	0.2287	0.044	1,045(1,0273-1,063)	0.0087	4.35e-07	0.000284223
rs34940077	5	158338468	Imputed	uc.175	No	-	-	-	1	G	GT	G/GT	GT	0.0326	0.0802	1,084(1,0461-1,1222)	0.0179	7.578e-06	0.00188295	0.0328	0.0491	1,05(0,9842-1,1209)	0.0332	0.1384	0.835537	0.0326	0.0758	1,079(1,0344-1,125)	0.0214	0.0003845	0.0596803
rs6556371	5	158339671	Imputed	uc.175	No	-	-	-	1, 3	T	C	C/T	T	0.2283	0.0455	1,047(1,0317-1,0616)	0.0073	5.22e-10	4.67e-07	0.229	0.0525	1,054(1,0268-1,0817)	0.0133	7.538e-05	0.0466526	0.2281	0.0437	1,045(1,027-1,0626)	0.0087	5.48e-07	0.000343591
rs7737883	5	158340872	Imputed	uc.175	No	-	-	-	1, 3	G	C	C/G	G	0.2123	0.045	1,046(1,0308-1,0615)	0.0075	2.34e-09	1.78e-06	0.2119	0.0427	1,044(1,016-1,072)	0.0137	0.001866	0.357688	0.2117	0.0472	1,048(1,03-1,067)	0.009	1.47e-07	0.000114263
rs7736883	5	158343969	Imputed	uc.175	No	-	-	-	1, 2, 3	A	G	A/G	G	0.3836	-0.0571	0,944(0,9327-0,9564)	0.0064	3.49e-19	1.03e-15	0.3834	-0.055	0,946(0,9252-0,9683)	0.0116	2.331e-06	0.00236553	0.3833	-0.0572	0,944(0,9304-0,9586)	0.0076	5.92e-14	2.26962e-10
rs6869051	5	158345923	Imputed	uc.175	No	-	-	-	1, 3	A	G	G/A	A	0.192	0.0415	1,042(1,0266-1,0584)	0.0078	1.07e-07	5.06e-05	0.1913	0.036	1,037(1,008-1,0661)	0.0143	0.01146	0.608208	0.1916	0.0453	1,046(1,0274-1,0656)	0.0093	1.144e-06	0.000619393
rs112865511	5	158347171	Imputed	uc.175	No	-	-	-	1	G	A	G/A	A	0.0273	0.0884	1,092(1,0527-1,1337)	0.0189	2.971e-06	0.00086087	0.0274	0.0702	1,073(1,003-1,1473)	0.0343	0.04033	0.726629	0.0271	0.0861	1,09(1,0427-1,1393)	0.0226	0.0001342	0.0320557
rs6892285	5	158351656	Imputed	uc.175	No	-	-	-	1, 3	C	T	T/C	C	0.4869	0.0465	1,048(1,0349-1,0604)	0.0062	5.71e-14	9.44e-11	0.4871	0.04	1,041(1,018-1,0641)	0.0113	0.0004058	0.169328	0.4868	0.0465	1,048(1,0325-1,0629)	0.0074	3.11e-10	5.8819e-07
rs4128877	5	158354490	Imputed	uc.175	No	-	-	-	1, 3	T	C	C/T	T	0.4143	0.0433	1,044(1,0314-1,0572)	0.0063	5.13e-12	6.71e-09	0.4155	0.0335	1,034(1,0112-1,0574)	0.0114	0.003395	0.451188	0.4146	0.044	1,045(1,0297-1,0605)	0.0075	3.99e-09	5.17902e-06
rs10454974	5	158357272	Imputed	uc.175	No	-	-	-	1, 3	T	G	G/T	T	0.3956	0.0491	1,05(1,0374-1,0634)	0.0063	8.03e-15	1.47e-11	0.3967	0.0376	1,038(1,0152-1,062)	0.0115	0.001096	0.2895	0.3956	0.0496	1,051(1,0355-1,0664)	0.0075	4.76e-11	1.23919e-07
rs67924724	5	158357279	Imputed	uc.175	No	-	-	-	1, 3	TG	T	T/TG	TG	0.3917	0.0494	1,051(1,0375-1,0639)	0.0064	9.3e-15	1.66e-11	0.3925	0.0394	1,04(1,0162-1,0647)	0.0119	0.000876	0.264553	0.392	0.0487	1,05(1,0346-1,0655)	0.0075	1.01e-10	2.29277e-07
rs35783415	5	158357494	Imputed	uc.175	No	-	-	-	1, 3	G	A	A/G	G	0.3939	0.0485	1,05(1,0368-1,0627)	0.0063	1.28e-14	2.16e-11	0.395	0.0378	1,039(1,0154-1,0622)	0.0115	0.0009762	0.277507	0.3938	0.0486	1,05(1,0345-1,0653)	0.0075	1e-10	2.29277e-07
rs6556373	5	158359476	Imputed	uc.175	No	-	-	-	1, 3	C	A	A/C	C	0.4878	0.0459	1,047(1,0343-1,0598)	0.0062	1.29e-13	2.06e-10	0.4879	0.0385	1,039(1,0165-1,0625)	0.0113	0.0006566	0.225704	0.4877	0.0459	1,047(1,0319-1,0623)	0.0074	4.91e-10	8.68564e-07
rs9313796	5	158361622	Imputed	uc.175	No	-	-	-	1, 3	G	C	C/G	G	0.1885	0.0424	1,043(1,0273-1,0596)	0.0079	7.31e-08	3.58e-05	0.1877	0.0354	1,036(1,0072-1,0657)	0.0144	0.01377	0.623175	0.1881	0.0479	1,049(1,0299-1,0686)	0.0094	3.22e-07	0.000217654
rs11747044	5	158363457	Imputed	uc.175	No	-	-	-	1	T	C	T/C	C	0.0273	0.0887	1,093(1,053-1,134)	0.0189	2.799e-06	0.000820259	0.0274	0.0713	1,074(1,0041-1,1486)	0.0343	0.03742	0.720938	0.0271	0.0862	1,09(1,0428-1,1394)	0.0226	0.0001328	0.0318831
rs6888717	5	158363581	Imputed	uc.175	No	-	-	-	1, 3	G	A	A/G	G	0.188	0.0425	1,043(1,0274-1,0597)	0.0079	7.37e-08	3.6e-05	0.1871	0.0354	1,036(1,0072-1,0657)	0.0144	0.01401	0.624139	0.1875	0.0481	1,049(1,0301-1,0688)	0.0094	3.09e-07	0.000210607
rs72643433	5	158364449	Imputed	uc.175	No	-	-	-	1, 2, 3	G	A	G/A	A	0.2665	-0.0525	0,949(0,9357-0,9622)	0.0071	2.02e-13	3.03e-10	0.2659	-0.0618	0,94(0,9164-0,9643)	0.013	2.131e-06	0.00225248	0.2665	-0.0484	0,953(0,937-0,9688)	0.0085	1.39e-08	1.52747e-05
rs7701361	5	158365750	Imputed	uc.175	No	-	-	-	1, 3	G	A	A/G	G	0.3938	0.0488	1,05(1,0371-1,0631)	0.0063	9.65e-15	1.7e-11	0.3949	0.0361	1,037(1,0137-1,0604)	0.0115	0.001646	0.338212	0.3937	0.0494	1,051(1,0353-1,0662)	0.0075	4.53e-11	1.19235e-07
rs4921537	5	158366263	Imputed	uc.175	No	-	-	-	1, 3	A	G	G/A	A	0.3937	0.0487	1,05(1,037-1,0629)	0.0063	9.67e-15	1.7e-11	0.3949	0.036	1,037(1,0136-1,0603)	0.0115	0.001687	0.339403	0.3936	0.0495	1,051(1,0354-1,0663)	0.0075	4.49e-11	1.19107e-07
rs62385383	5	158366683	Imputed	uc.175	No	-	-	-	1, 3	T	C	C/T	T	0.3949	0.0492	1,05(1,0375-1,0635)	0.0063	5.98e-15	1.1e-11	0.396	0.0364	1,037(1,014-1,0607)	0.0115	0.001542	0.331915	0.3948	0.0501	1,051(1,036-1,0669)	0.0075	2.65e-11	7.63379e-08
rs62385384	5	158366759	Imputed	uc.175	No	-	-	-	1, 3	G	A	A/G	G	0.4875	0.0468	1,048(1,0353-1,0607)	0.0062	3.69e-14	6.17e-11	0.4877	0.0394	1,04(1,0174-1,0635)	0.0113	0.0004806	0.192065	0.4874	0.0475	1,049(1,0335-1,064)	0.0074	1.21e-10	2.64075e-07
rs62385385	5	158367249	Imputed	uc.175	No	-	-	-	1, 2, 3	T	A	T/A	A	0.3826	-0.0567	0,945(0,9331-0,9568)	0.0064	6.42e-19	1.72e-15	0.3823	-0.0544	0,947(0,9256-0,969)	0.0117	3.066e-06	0.00289783	0.3823	-0.057	0,945(0,9306-0,9588)	0.0076	7.75e-14	2.93112e-10
rs6893379	5	158367407	Imputed	uc.175	No	-	-	-	1, 3	T	A	T/A	A	0.3557	0.0438	1,045(1,0317-1,058)	0.0064	9.65e-12	1.22e-08	0.3553	0.0224	1,023(0,9995-1,0464)	0.0117	0.05664	0.757606	0.3553	0.0487	1,05(1,0342-1,0659)	0.0077	2.08e-10	4.12404e-07
rs62385386	5	158367618	Imputed	uc.175	No	-	-	-	1, 3	G	A	A/G	G	0.3938	0.0488	1,05(1,0371-1,0631)	0.0063	9.06e-15	1.63e-11	0.3949	0.0361	1,037(1,0137-1,0604)	0.0115	0.001674	0.338671	0.3937	0.0495	1,051(1,0354-1,0663)	0.0075	4.33e-11	1.18407e-07
rs7443323	5	158368797	Imputed	uc.175	No	-	-	-	1, 2, 3	T	A	T/A	A	0.2661	-0.0527	0,949(0,9354-0,9621)	0.0072	1.69e-13	2.65e-10	0.2656	-0.061	0,941(0,9172-0,9651)	0.013	2.906e-06	0.00278521	0.2662	-0.0489	0,952(0,9365-0,9683)	0.0085	9.71e-09	1.11849e-05
rs7701020	5	158369272	Imputed	uc.175	No	-	-	-	1, 3	A	T	A/T	T	0.3557	0.0436	1,045(1,0315-1,0577)	0.0064	1.19e-11	1.47e-08	0.3554	0.022	1,022(0,9991-1,046)	0.0117	0.06061	0.7626	0.3554	0.0485	1,05(1,034-1,0657)	0.0077	2.5e-10	4.82741e-07
rs4921120	5	158369395	Imputed	uc.175	No	-	-	-	1, 3	A	G	G/A	A	0.3937	0.0489	1,05(1,0372-1,0632)	0.0063	8.16e-15	1.48e-11	0.3949	0.036	1,037(1,0136-1,0603)	0.0115	0.001715	0.342292	0.3937	0.0497	1,051(1,0356-1,0665)	0.0075	3.81e-11	1.06212e-07
rs4921269	5	158369472	Imputed	uc.175	No	-	-	-	1, 3	A	C	C/A	A	0.3936	0.0486	1,05(1,0369-1,0628)	0.0063	1.14e-14	1.97e-11	0.3947	0.0364	1,037(1,014-1,0607)	0.0115	0.001506	0.330664	0.3935	0.0492	1,05(1,0351-1,066)	0.0075	5.55e-11	1.43174e-07
rs6556374	5	158369626	Imputed	uc.175	No	-	-	-	1, 3	A	T	T/A	A	0.3937	0.0488	1,05(1,0371-1,0631)	0.0063	9.09e-15	1.63e-11	0.3949	0.0359	1,037(1,0134-1,0602)	0.0115	0.001735	0.344045	0.3937	0.0496	1,051(1,0355-1,0664)	0.0075	4.17e-11	1.15228e-07
rs72384184	5	158370339	Imputed	uc.175	No	-	-	-	1, 3	TACACACACAC	T	T/TACACACACAC	TACACACACAC	0.4883	0.0466	1,048(1,035-1,0605)	0.0062	8.72e-14	1.42e-10	0.4883	0.0397	1,04(1,0171-1,0644)	0.0116	0.0006418	0.222726	0.4882	0.0462	1,047(1,0322-1,0626)	0.0074	3.91e-10	7.0054e-07
rs12153783	5	158373987	Imputed	uc.175	No	-	-	-	1, 3	A	T	T/A	A	0.3932	0.0486	1,05(1,0369-1,0628)	0.0063	1.25e-14	2.12e-11	0.3944	0.0361	1,037(1,0137-1,0604)	0.0115	0.001653	0.338496	0.3932	0.0491	1,05(1,035-1,0659)	0.0075	6.55e-11	1.6277e-07
rs12152760	5	158374069	Imputed	uc.175	No	-	-	-	1, 3	T	C	C/T	T	0.3932	0.0486	1,05(1,0369-1,0628)	0.0063	1.25e-14	2.12e-11	0.3944	0.0361	1,037(1,0137-1,0604)	0.0115	0.001655	0.338496	0.3932	0.0491	1,05(1,035-1,0659)	0.0075	6.55e-11	1.6277e-07
rs66725810	5	158374290	Imputed	uc.175	No	-	-	-	1, 3	C	G	G/C	C	0.4874	0.0463	1,047(1,0347-1,0602)	0.0062	7.8e-14	1.27e-10	0.4876	0.0392	1,04(1,0172-1,0633)	0.0113	0.0005175	0.197573	0.4873	0.0463	1,047(1,0323-1,0627)	0.0074	3.67e-10	6.6634e-07
rs11948505	5	158374365	Imputed	uc.175	No	-	-	-	1, 3	T	C	C/T	T	0.3933	0.0486	1,05(1,0369-1,0628)	0.0063	1.25e-14	2.12e-11	0.3944	0.0364	1,037(1,014-1,0607)	0.0115	0.001541	0.331915	0.3932	0.0491	1,05(1,035-1,0659)	0.0075	6.71e-11	1.6277e-07
rs62385388	5	158375262	Imputed	uc.175	No	-	-	-	1, 3	T	C	C/T	T	0.3935	0.0487	1,05(1,037-1,0629)	0.0063	1.08e-14	1.87e-11	0.3947	0.0363	1,037(1,0139-1,0606)	0.0115	0.001555	0.331915	0.3935	0.0492	1,05(1,0351-1,066)	0.0075	5.78e-11	1.47856e-07
rs61288286	5	158376455	Imputed	uc.175	No	-	-	-	1, 3	C	T	T/C	C	0.4095	0.0462	1,047(1,0344-1,0603)	0.0063	1.92e-13	2.93e-10	0.4103	0.0334	1,034(1,0109-1,0575)	0.0115	0.003561	0.457097	0.4095	0.048	1,049(1,0339-1,0647)	0.0075	1.5e-10	3.16177e-07
rs34938709	5	158377583	Imputed	uc.175	No	-	-	-	1, 3	A	G	G/A	A	0.4099	0.0463	1,047(1,0345-1,0604)	0.0063	1.86e-13	2.87e-10	0.4107	0.0327	1,033(1,0102-1,0568)	0.0115	0.004293	0.484062	0.4098	0.0483	1,049(1,0342-1,065)	0.0075	1.23e-10	2.66561e-07
rs34413969	5	158377710	Imputed	uc.175	No	-	-	-	1, 3	C	T	T/C	C	0.41	0.0462	1,047(1,0344-1,0603)	0.0063	1.97e-13	2.98e-10	0.4108	0.0327	1,033(1,0102-1,0568)	0.0115	0.00437	0.485021	0.41	0.0482	1,049(1,0341-1,0649)	0.0075	1.24e-10	2.67283e-07
rs35003579	5	158378341	Imputed	uc.175	No	-	-	-	1, 3	G	A	G/A	A	0.0801	0.0557	1,057(1,0339-1,0812)	0.0114	9.81e-07	0.000358545	0.0805	0.0176	1,018(0,9769-1,0603)	0.0209	0.3997	0.939216	0.08	0.0612	1,063(1,0354-1,0916)	0.0135	6.035e-06	0.00273634
rs7705845	5	158378760	Imputed	uc.175	No	-	-	-	1, 3	C	T	T/C	C	0.4102	0.0463	1,047(1,0345-1,0604)	0.0063	1.79e-13	2.79e-10	0.411	0.035	1,036(1,0125-1,0592)	0.0115	0.002264	0.390438	0.4102	0.0479	1,049(1,0338-1,0646)	0.0075	1.8e-10	3.64408e-07
rs1081073	5	158381512	Imputed	uc.175	No	-	-	-	1, 3	T	A	T/A	A	0.4783	-0.0492	0,952(0,9405-0,9636)	0.0062	2.72e-15	5.04e-12	0.4779	-0.0439	0,957(0,9359-0,9787)	0.0114	0.0001098	0.0651785	0.4779	-0.0517	0,95(0,9359-0,9635)	0.0074	3.37e-12	1.17756e-08
rs1081071	5	158381663	Imputed	uc.175	No	-	-	-	1, 3	T	C	T/C	C	0.3837	-0.051	0,95(0,9384-0,9623)	0.0064	1.85e-15	3.48e-12	0.3838	-0.047	0,954(0,9325-0,9762)	0.0117	5.945e-05	0.037724	0.3833	-0.054	0,947(0,9332-0,9618)	0.0077	1.84e-12	6.78539e-09
rs6556375	5	158382644	Imputed	uc.175	No	-	-	-	1, 3	G	A	G/A	A	0.4157	-0.0409	0,96(0,948-0,972)	0.0064	1.4e-10	1.51e-07	0.4154	-0.037	0,964(0,942-0,9858)	0.0116	0.001416	0.323518	0.4155	-0.0433	0,958(0,9435-0,972)	0.0076	1.25e-08	1.41332e-05
rs6556376	5	158382797	Imputed	uc.175	No	-	-	-	1, 3	C	A	C/A	A	0.4156	-0.0408	0,96(0,9481-0,9721)	0.0064	1.44e-10	1.54e-07	0.4153	-0.037	0,964(0,942-0,9858)	0.0116	0.001421	0.323777	0.4154	-0.0432	0,958(0,9436-0,9721)	0.0076	1.29e-08	1.4466e-05
rs34616120	5	158383789	Imputed	uc.175	No	-	-	-	1, 3	T	C	T/C	C	0.4156	-0.0408	0,96(0,9481-0,9721)	0.0064	1.58e-10	1.67e-07	0.4153	-0.037	0,964(0,942-0,9858)	0.0116	0.001436	0.324594	0.4154	-0.0432	0,958(0,9436-0,9721)	0.0076	1.31e-08	1.45969e-05
rs11135050	5	158386181	Imputed	uc.175	No	-	-	-	1, 3	C	A	C/A	A	0.3144	-0.0458	0,955(0,9426-0,968)	0.0068	1.38e-11	1.69e-08	0.3146	-0.0479	0,953(0,9305-0,9765)	0.0123	0.0001053	0.0626419	0.3142	-0.0475	0,954(0,9386-0,9689)	0.0081	4.41e-09	5.66769e-06
rs11404732	5	158386301	Imputed	uc.175	No	-	-	-	1, 3	A	AT	A/AT	AT	0.3206	-0.0438	0,957(0,9434-0,9711)	0.0074	3.48e-09	2.47e-06	0.321	-0.0429	0,958(0,9324-0,9843)	0.0138	0.001838	0.353548	0.3208	-0.0439	0,957(0,9407-0,9737)	0.0088	5.42e-07	0.000341103
rs7719912	5	158386576	Imputed	uc.175	No	-	-	-	1, 3	C	T	T/C	C	0.4288	-0.0383	0,962(0,9504-0,9746)	0.0064	1.61e-09	1.29e-06	0.4297	-0.0291	0,971(0,9495-0,9937)	0.0116	0.01178	0.610981	0.4291	-0.0433	0,958(0,9435-0,972)	0.0076	1.11e-08	1.26587e-05
rs7705878	5	158386694	Imputed	uc.175	No	-	-	-	1, 3	T	C	T/C	C	0.4625	0.0346	1,035(1,0225-1,0481)	0.0063	3.32e-08	1.75e-05	0.4614	0.0225	1,023(1,0002-1,0459)	0.0114	0.04906	0.743983	0.462	0.0396	1,04(1,0252-1,0558)	0.0075	1.19e-07	9.54042e-05
rs36124395	5	158387561	Imputed	uc.175	No	-	-	-	1, 3	G	A	G/A	A	0.4129	-0.041	0,96(0,9479-0,9719)	0.0064	1.58e-10	1.67e-07	0.4124	-0.0387	0,962(0,9402-0,9844)	0.0117	0.0009198	0.272475	0.4126	-0.0433	0,958(0,9435-0,972)	0.0076	1.39e-08	1.52747e-05
rs4244425	5	158387892	Imputed	uc.175	No	-	-	-	1, 3	A	G	A/G	G	0.4152	-0.0403	0,961(0,9485-0,9726)	0.0064	2.55e-10	2.62e-07	0.4148	-0.0365	0,964(0,9425-0,9863)	0.0116	0.001657	0.338496	0.4149	-0.0431	0,958(0,9437-0,9722)	0.0076	1.55e-08	1.66648e-05
rs6871745	5	158388532	Imputed	uc.175	No	-	-	-	1, 3	A	G	A/G	G	0.4607	0.0338	1,034(1,0217-1,0472)	0.0063	7.17e-08	3.52e-05	0.4596	0.0191	1,019(0,9968-1,0423)	0.0114	0.09442	0.796766	0.4603	0.0397	1,04(1,0253-1,0559)	0.0075	1.19e-07	9.51197e-05
rs34825578	5	158389477	Imputed	uc.175	No	-	-	-	1, 3	T	C	T/C	C	0.4676	0.0339	1,034(1,0218-1,0473)	0.0063	6.62e-08	3.28e-05	0.4664	0.0214	1,022(0,9991-1,0447)	0.0114	0.06049	0.7626	0.4672	0.0395	1,04(1,0251-1,0557)	0.0075	1.29e-07	0.000102381
rs13188498	5	158389498	Imputed	uc.175	No	-	-	-	1, 3	C	T	C/T	T	0.4106	-0.0402	0,961(0,9486-0,9727)	0.0064	3.29e-10	3.25e-07	0.4103	-0.036	0,965(0,943-0,9868)	0.0116	0.001956	0.364314	0.4102	-0.0426	0,958(0,9441-0,9727)	0.0076	2.39e-08	2.45641e-05
rs11742888	5	158391863	Imputed	uc.175	No	-	-	-	1	G	A	G/A	A	0.0273	0.0912	1,095(1,0556-1,1368)	0.0189	1.338e-06	0.000454882	0.0274	0.0806	1,084(1,0139-1,1589)	0.0341	0.01814	0.65468	0.0271	0.0894	1,094(1,0463-1,1428)	0.0225	7.095e-05	0.0199098
rs71124350	15	50682294	Imputed	lncRNA-75	Yes	Yes	No	Yes	1	T	TA	T/TA	TA	0.3354	-0.0304	0,97(0,9572-0,9831)	0.0068	7.84e-06	0.00193413	0.3336	-0.0239	0,976(0,9524-1,001)	0.0127	0.05925	0.760738	0.3359	-0.0291	0,971(0,956-0,9869)	0.0081	0.0003022	0.0504677
rs28489579	15	50686778	Imputed	lncRNA-75	Yes	Yes	No	Yes	1	G	C	G/C	C	0.3444	-0.0304	0,97(0,9574-0,9829)	0.0067	5.277e-06	0.00140478	0.343	-0.0251	0,975(0,9522-0,9988)	0.0122	0.0396	0.724451	0.3443	-0.0301	0,97(0,9553-0,9857)	0.008	0.0001607	0.0350999
rs4774565	15	50694306	Imputed	lncRNA-75	Yes	No	No	Yes	1	A	G	A/G	G	0.3462	-0.0329	0,968(0,9546-0,9808)	0.0069	2.194e-06	0.000674464	0.3463	-0.0317	0,969(0,945-0,9932)	0.0127	0.01296	0.622564	0.3461	-0.0289	0,972(0,9558-0,9874)	0.0083	0.000498	0.0699094
rs10832963	11	18664241	Imputed	lncRNA-82	Yes	No	No	Yes	1, 3	T	G	G/T	T	0.2783	-0.0331	0,967(0,9535-0,9816)	0.0074	8.816e-06	0.00212366	0.277	-0.0443	0,957(0,9317-0,9823)	0.0135	0.001087	0.288744	0.28	-0.0396	0,961(0,9446-0,9781)	0.0089	8.241e-06	0.0035445
rs3833626	4	151187225	Imputed	uc.147	Yes	No	No	Yes	1	AGTAACTAAAATCTGAACAGATTT	A	A/AGTAACTAAAATCTGAACAGATTT	AGTAACTAAAATCTGAACAGATTT	0.3436	-0.0295	0,971(0,9583-0,9838)	0.0067	9.731e-06	0.0022794	0.3432	-0.042	0,959(0,9357-0,9827)	0.0125	0.0007615	0.243283	0.342	-0.0169	0,983(0,9681-0,9986)	0.0079	0.03252	0.550361
rs1599167	4	151188215	Imputed	uc.147	Yes	No	No	Yes	1, 2	G	T	T/G	G	0.4032	-0.0309	0,97(0,9575-0,9818)	0.0064	1.235e-06	0.000427231	0.4029	-0.0526	0,949(0,9273-0,9708)	0.0117	7.43e-06	0.00632992	0.4023	-0.0146	0,986(0,9709-1,0003)	0.0076	0.05396	0.635795
rs7685302	4	151188685	Imputed	uc.147	Yes	No	No	Yes	1, 2	A	G	G/A	A	0.4031	-0.0309	0,97(0,9575-0,9818)	0.0064	1.23e-06	0.000426035	0.4028	-0.0525	0,949(0,9273-0,9709)	0.0117	7.793e-06	0.00659845	0.4022	-0.0147	0,985(0,9708-1,0002)	0.0076	0.05222	0.629398
rs7677474	4	151192826	Imputed	uc.147	Yes	No	No	Yes	1	G	T	T/G	G	0.4029	-0.0301	0,97(0,9583-0,9826)	0.0064	2.306e-06	0.000701087	0.4026	-0.0511	0,95(0,9286-0,9722)	0.0117	1.177e-05	0.00910045	0.402	-0.0137	0,986(0,9718-1,0012)	0.0076	0.07197	0.67753
rs7677475	4	151192831	Imputed	uc.147	Yes	No	No	Yes	1	G	A	A/G	G	0.4029	-0.0301	0,97(0,9583-0,9826)	0.0064	2.306e-06	0.000701087	0.4026	-0.0511	0,95(0,9286-0,9722)	0.0117	1.177e-05	0.00910045	0.402	-0.0137	0,986(0,9718-1,0012)	0.0076	0.07197	0.67753
rs7657477	4	151197040	Imputed	uc.147	Yes	No	No	Yes	1, 2	C	T	T/C	C	0.4023	-0.0305	0,97(0,9579-0,9822)	0.0064	1.621e-06	0.000521548	0.402	-0.0515	0,95(0,9285-0,9716)	0.0116	9.244e-06	0.00741748	0.4014	-0.0141	0,986(0,9714-1,0008)	0.0076	0.06337	0.656525
rs11929842	4	151198571	Imputed	uc.147	Yes	No	No	Yes	1, 2	T	A	A/T	T	0.4022	-0.0304	0,97(0,958-0,9823)	0.0064	1.839e-06	0.000582189	0.4019	-0.0517	0,95(0,9283-0,9715)	0.0116	8.931e-06	0.00722937	0.4013	-0.0138	0,986(0,9717-1,0011)	0.0076	0.0684	0.668883
rs1870515	4	151198823	Imputed	uc.147	Yes	No	No	Yes	1, 2	T	A	A/T	T	0.4403	-0.0315	0,969(0,9567-0,9814)	0.0065	1.222e-06	0.000423796	0.4392	-0.0525	0,949(0,9272-0,9711)	0.0118	9.007e-06	0.00726286	0.4397	-0.0132	0,987(0,9721-1,0019)	0.0077	0.08732	0.70615
rs2290847	4	151199497	Imputed	uc.147	Yes	No	No	Yes	1, 2	A	G	G/A	A	0.4023	-0.0305	0,97(0,9579-0,9822)	0.0064	1.611e-06	0.000518936	0.4019	-0.0514	0,95(0,9285-0,9717)	0.0116	9.347e-06	0.00747839	0.4014	-0.0142	0,986(0,9713-1,0007)	0.0076	0.06202	0.6537
rs11348404	4	151199621	Imputed	uc.147	Yes	No	No	Yes	1, 2	CT	C	C/CT	CT	0.4024	-0.0307	0,97(0,9577-0,982)	0.0064	1.757e-06	0.000560731	0.4027	-0.0542	0,947(0,9252-0,9698)	0.012	6.344e-06	0.00555914	0.4013	-0.0139	0,986(0,9716-1,001)	0.0076	0.06798	0.667664
rs7654538	4	151201635	Imputed	uc.147	Yes	Yes	No	Yes	1	A	G	G/A	A	0.4021	-0.0303	0,97(0,9581-0,9824)	0.0064	2.009e-06	0.000628084	0.4018	-0.0513	0,95(0,9286-0,9718)	0.0116	1.028e-05	0.00815396	0.4012	-0.0139	0,986(0,9716-1,001)	0.0076	0.06802	0.667718
rs11944163	4	151204693	Imputed	uc.147	Yes	No	Yes	Yes	1, 2	C	T	T/C	C	0.4026	-0.0304	0,97(0,958-0,9823)	0.0064	1.83e-06	0.000580005	0.4023	-0.0517	0,95(0,9283-0,9715)	0.0116	8.862e-06	0.00721584	0.4016	-0.014	0,986(0,9715-1,0009)	0.0076	0.06597	0.663806
rs12643608	4	151207970	Imputed	uc.147	Yes	No	No	Yes	1, 2	T	C	C/T	T	0.4011	-0.0298	0,971(0,9585-0,9829)	0.0064	2.832e-06	0.000827295	0.401	-0.0517	0,95(0,9283-0,9715)	0.0116	8.744e-06	0.00716201	0.4002	-0.013	0,987(0,9725-1,0019)	0.0076	0.0863	0.704254
rs62344533	4	151209482	Imputed	uc.147	Yes	No	No	Yes	1, 2	G	A	A/G	G	0.4013	-0.03	0,97(0,9583-0,9827)	0.0064	2.499e-06	0.000750155	0.4011	-0.0517	0,95(0,9283-0,9715)	0.0116	8.334e-06	0.00693564	0.4004	-0.0132	0,987(0,9723-1,0017)	0.0076	0.08296	0.698507
rs34527640	4	151209880	Imputed	uc.147	Yes	No	No	No	2	C	CT	CT/C	C	0.4288	-0.0275	0,973(0,9606-0,9853)	0.0065	2.726e-05	0.00515975	0.4287	-0.0555	0,946(0,9237-0,9689)	0.0122	5.644e-06	0.00499329	0.4275	-0.0093	0,991(0,9759-1,0058)	0.0077	0.231	0.846643
rs35370115	4	151210405	Imputed	uc.147	Yes	No	No	Yes	1, 2	T	C	C/T	T	0.4009	-0.0299	0,971(0,9584-0,9828)	0.0064	2.675e-06	0.000790634	0.4007	-0.052	0,949(0,928-0,9712)	0.0116	7.261e-06	0.00622437	0.4	-0.013	0,987(0,9725-1,0019)	0.0076	0.08773	0.706774
rs35766906	4	151210767	Imputed	uc.147	Yes	No	No	Yes	1, 2	C	T	T/C	C	0.4004	-0.0293	0,971(0,959-0,9834)	0.0064	4.047e-06	0.00112395	0.4002	-0.0524	0,949(0,9276-0,9708)	0.0116	6.702e-06	0.00583579	0.3995	-0.0121	0,988(0,9734-1,0028)	0.0076	0.1114	0.746889
rs13121248	4	151215263	Imputed	uc.147	Yes	No	No	Yes	1, 2	G	A	A/G	G	0.4004	-0.0302	0,97(0,9582-0,9825)	0.0064	2.059e-06	0.000642988	0.4004	-0.0542	0,947(0,9258-0,9692)	0.0117	3.32e-06	0.003096	0.3995	-0.0132	0,987(0,9723-1,0017)	0.0076	0.08293	0.698507
rs1472842	4	151215714	Imputed	uc.147	Yes	No	No	Yes	1, 2	C	T	T/C	C	0.3973	-0.0294	0,971(0,9589-0,9833)	0.0064	4.24e-06	0.00116753	0.3971	-0.0521	0,949(0,9279-0,9711)	0.0116	7.512e-06	0.00638009	0.3965	-0.0124	0,988(0,9731-1,0025)	0.0076	0.1032	0.734349
rs138786872	4	151218296	Imputed	uc.147	Yes	No	No	Yes	1	CATATTT	C	C/CATATTT	CATATTT	0.3473	-0.0334	0,967(0,9547-0,9797)	0.0066	3.73e-07	0.000152937	0.3477	-0.0536	0,948(0,9252-0,9709)	0.0123	1.28e-05	0.00983737	0.3467	-0.0193	0,981(0,966-0,996)	0.0078	0.01271	0.408365
rs1960918	4	151222266	Imputed	uc.147	Yes	No	Yes	Yes	1	C	T	T/C	C	0.3468	-0.0325	0,968(0,9558-0,9804)	0.0065	5.92e-07	0.000228161	0.3468	-0.0505	0,951(0,9288-0,9732)	0.0119	2.221e-05	0.0157195	0.3464	-0.0192	0,981(0,9661-0,9961)	0.0078	0.0132	0.413287
rs13116727	4	151223437	Imputed	uc.147	Yes	No	No	Yes	1	T	C	C/T	T	0.3463	-0.0325	0,968(0,9558-0,9804)	0.0065	5.7e-07	0.000220266	0.3463	-0.0505	0,951(0,9288-0,9732)	0.0119	2.136e-05	0.0152746	0.3459	-0.019	0,981(0,9663-0,9963)	0.0078	0.01442	0.424066
rs62344543	4	151229881	Imputed	uc.147	Yes	Yes	No	Yes	1	C	T	C/T	T	0.2603	-0.033	0,968(0,9542-0,9811)	0.0071	3.625e-06	0.00102217	0.2595	-0.0419	0,959(0,9347-0,9839)	0.0131	0.001407	0.322837	0.2592	-0.022	0,978(0,9621-0,9947)	0.0085	0.00976	0.377549
rs35016840	4	151239774	Imputed	uc.147	Yes	No	No	Yes	1	C	T	T/C	C	0.3464	-0.0329	0,968(0,9554-0,98)	0.0065	3.73e-07	0.000152937	0.3463	-0.0513	0,95(0,9281-0,9724)	0.0119	1.539e-05	0.0114813	0.346	-0.0195	0,981(0,966-0,9956)	0.0077	0.01163	0.397742
rs11933443	4	151245746	Imputed	uc.147	Yes	No	No	Yes	1	G	A	A/G	G	0.3481	-0.0322	0,968(0,9561-0,9807)	0.0065	6.7e-07	0.000256137	0.3482	-0.0521	0,949(0,9274-0,9716)	0.0119	1.115e-05	0.00874353	0.3477	-0.0181	0,982(0,9674-0,997)	0.0077	0.01903	0.466712
rs12644110	4	151254571	Imputed	uc.147	Yes	No	No	Yes	1	T	C	C/T	T	0.3462	-0.0327	0,968(0,9556-0,9802)	0.0065	4.36e-07	0.000175023	0.3463	-0.0504	0,951(0,9289-0,9733)	0.0119	2.155e-05	0.0153706	0.3457	-0.0193	0,981(0,9662-0,9958)	0.0077	0.01251	0.4063
rs34140293	4	151255983	Imputed	uc.147	Yes	No	No	No	1	GT	G	G/GT	GT	0.3293	-0.031	0,969(0,9566-0,9825)	0.0068	5.76e-06	0.00150008	0.3297	-0.0483	0,953(0,9294-0,9769)	0.0127	0.0001501	0.0838703	0.329	-0.0202	0,98(0,9646-0,9957)	0.0081	0.01213	0.402818
rs6535728	4	151257534	Imputed	uc.147	Yes	No	No	Yes	1	T	C	C/T	T	0.3462	-0.0325	0,968(0,9558-0,9804)	0.0065	5.71e-07	0.000220305	0.3462	-0.0502	0,951(0,9291-0,9735)	0.0119	2.352e-05	0.0165196	0.3458	-0.0194	0,981(0,9661-0,9957)	0.0077	0.01212	0.402583
rs7653994	4	151259617	Imputed	uc.147	Yes	No	No	Yes	1	T	C	C/T	T	0.3469	-0.0325	0,968(0,9558-0,9804)	0.0065	5.67e-07	0.000219954	0.3468	-0.0492	0,952(0,93-0,9745)	0.0119	3.369e-05	0.0231603	0.3465	-0.0198	0,98(0,9657-0,9953)	0.0077	0.01073	0.38852
rs6852979	4	151260886	Imputed	uc.147	Yes	No	No	Yes	1	C	T	T/C	C	0.3561	-0.0306	0,97(0,9576-0,9823)	0.0065	2.53e-06	0.000756689	0.356	-0.0484	0,953(0,9308-0,9752)	0.0119	4.566e-05	0.0300997	0.3554	-0.0183	0,982(0,967-0,997)	0.0078	0.01833	0.461932
rs34120926	4	151278816	Imputed	uc.147	Yes	No	No	No	2	T	A	T/A	A	0.3903	0.0241	1,024(1,0118-1,0371)	0.0063	0.0001424	0.0192227	0.3902	0.0525	1,054(1,0304-1,0779)	0.0115	4.987e-06	0.00449855	0.3907	0.0158	1,016(1,0009-1,0312)	0.0076	0.03651	0.568124
rs13128588	4	151281390	Imputed	uc.147	Yes	No	No	Yes	2	C	T	C/T	T	0.3695	0.023	1,023(1,0105-1,0362)	0.0064	0.0003314	0.0381825	0.3694	0.0517	1,053(1,0294-1,0773)	0.0116	8.671e-06	0.00714462	0.3697	0.0152	1,015(1,0003-1,0306)	0.0076	0.04644	0.608089
rs34497958	4	151476908	Imputed	uc.148/149	Yes	No	No	No	2	A	AAC	A/AAC	AAC	0.3824	0.023	1,023(1,0099-1,0368)	0.0067	0.0005997	0.0577035	0.3819	0.0565	1,058(1,0327-1,0842)	0.0124	5.611e-06	0.00499329	0.3825	0.0179	1,018(1,0024-1,0339)	0.0079	0.02393	0.497384
rs56197583	5	173336792	Imputed	uc.184	Yes	Yes	No	Yes	1	G	A	G/A	A	0.3175	-0.0322	0,968(0,9557-0,9811)	0.0067	1.418e-06	0.000472623	0.3169	-0.0331	0,967(0,9446-0,9909)	0.0122	0.006764	0.542865	0.3183	-0.0301	0,97(0,9553-0,9857)	0.008	0.000163	0.0352198
rs17695092	5	173337853	Imputed	uc.184	Yes	Yes	Yes	Yes	1	T	G	T/G	G	0.3149	-0.0315	0,969(0,9563-0,9818)	0.0067	2.644e-06	0.000784833	0.3143	-0.0313	0,969(0,9463-0,9926)	0.0122	0.01058	0.597763	0.3157	-0.0292	0,971(0,9561-0,9866)	0.008	0.0002578	0.045956
rs7736263	5	173339222	Imputed	uc.184	Yes	Yes	No	Yes	1	G	T	G/T	T	0.3175	-0.0323	0,968(0,9556-0,981)	0.0067	1.35e-06	0.000457834	0.3169	-0.0334	0,967(0,9443-0,9906)	0.0122	0.006185	0.53653	0.3182	-0.0301	0,97(0,9553-0,9857)	0.008	0.0001581	0.0348411
rs112299234	5	173339531	Imputed	uc.184	Yes	Yes	No	Yes	1	T	C	T/C	C	0.3186	-0.0326	0,968(0,9553-0,9807)	0.0067	1.038e-06	0.000371657	0.3179	-0.0351	0,966(0,9427-0,9889)	0.0122	0.00402	0.473394	0.3194	-0.0301	0,97(0,9553-0,9857)	0.008	0.0001626	0.0352198
rs72812804	5	173340496	Imputed	uc.184	Yes	Yes	No	Yes	1	T	G	T/G	G	0.3175	-0.0322	0,968(0,9557-0,9811)	0.0067	1.428e-06	0.00047376	0.3169	-0.0331	0,967(0,9446-0,9909)	0.0122	0.006738	0.542865	0.3183	-0.0301	0,97(0,9553-0,9857)	0.008	0.0001612	0.035104
rs72812805	5	173344153	Imputed	uc.184	Yes	Yes	No	Yes	1	T	C	T/C	C	0.3175	-0.0322	0,968(0,9557-0,9811)	0.0067	1.436e-06	0.000474041	0.3169	-0.0331	0,967(0,9446-0,9909)	0.0122	0.006771	0.542865	0.3182	-0.0301	0,97(0,9553-0,9857)	0.008	0.0001612	0.035104
rs55946741	5	173345023	Imputed	uc.184	Yes	Yes	No	Yes	1	A	G	A/G	G	0.3181	-0.032	0,969(0,9559-0,9813)	0.0067	1.667e-06	0.000535724	0.3176	-0.0331	0,967(0,9446-0,9909)	0.0122	0.00675	0.542865	0.3188	-0.0297	0,971(0,9556-0,9861)	0.008	0.0001938	0.0388061
rs10516107	5	173348156	Imputed	uc.184	Yes	Yes	No	Yes	1	G	A	G/A	A	0.3175	-0.0322	0,968(0,9557-0,9811)	0.0067	1.465e-06	0.000479502	0.3169	-0.033	0,968(0,9447-0,991)	0.0122	0.006832	0.542865	0.3182	-0.0301	0,97(0,9553-0,9857)	0.008	0.0001636	0.0352198
rs75738222	5	173349404	Imputed	uc.184	Yes	No	No	Yes	1	C	T	C/T	T	0.3175	-0.0322	0,968(0,9557-0,9811)	0.0067	1.412e-06	0.000472476	0.3168	-0.0331	0,967(0,9446-0,9909)	0.0122	0.006698	0.542865	0.3182	-0.0301	0,97(0,9553-0,9857)	0.008	0.0001633	0.0352198
rs1484803	5	173349840	Imputed	uc.184	Yes	No	No	Yes	1	A	G	A/G	G	0.3175	-0.0322	0,968(0,9557-0,9811)	0.0067	1.496e-06	0.000487581	0.3169	-0.033	0,968(0,9447-0,991)	0.0122	0.00687	0.542865	0.3182	-0.0301	0,97(0,9553-0,9857)	0.008	0.0001633	0.0352198
rs966544	5	173350405	Imputed	uc.184	Yes	No	No	Yes	1	A	G	A/G	G	0.3175	-0.0322	0,968(0,9557-0,9811)	0.0067	1.466e-06	0.000479502	0.3169	-0.033	0,968(0,9447-0,991)	0.0122	0.006868	0.542865	0.3182	-0.0301	0,97(0,9553-0,9857)	0.008	0.0001632	0.0352198
rs72812811	5	173350990	Imputed	uc.184	Yes	Yes	No	Yes	1	G	A	G/A	A	0.3175	-0.0322	0,968(0,9557-0,9811)	0.0067	1.465e-06	0.000479502	0.3169	-0.033	0,968(0,9447-0,991)	0.0122	0.00688	0.542865	0.3182	-0.0301	0,97(0,9553-0,9857)	0.008	0.0001631	0.0352198
rs17695555	5	173351081	Imputed	uc.184	Yes	Yes	No	Yes	1	C	T	C/T	T	0.3175	-0.0322	0,968(0,9557-0,9811)	0.0067	1.466e-06	0.000479502	0.3169	-0.033	0,968(0,9447-0,991)	0.0122	0.006882	0.542865	0.3182	-0.0301	0,97(0,9553-0,9857)	0.008	0.0001631	0.0352198
rs17763083	5	173351488	Imputed	uc.184	Yes	Yes	No	Yes	1	C	T	C/T	T	0.3175	-0.0322	0,968(0,9557-0,9811)	0.0067	1.463e-06	0.000479502	0.3169	-0.033	0,968(0,9447-0,991)	0.0122	0.006883	0.542865	0.3182	-0.0301	0,97(0,9553-0,9857)	0.008	0.0001625	0.0352198
rs747472	5	173353514	Imputed	uc.184	Yes	Yes	No	Yes	1	T	C	T/C	C	0.3174	-0.0322	0,968(0,9557-0,9811)	0.0067	1.419e-06	0.000472623	0.3168	-0.033	0,968(0,9447-0,991)	0.0122	0.006865	0.542865	0.3182	-0.0301	0,97(0,9553-0,9857)	0.008	0.0001587	0.0349454
rs72812816	5	173356638	Imputed	uc.184	Yes	No	No	Yes	1	G	A	G/A	A	0.3174	-0.0323	0,968(0,9556-0,981)	0.0067	1.405e-06	0.000471276	0.3168	-0.033	0,968(0,9447-0,991)	0.0122	0.006861	0.542865	0.3182	-0.0301	0,97(0,9553-0,9857)	0.008	0.0001608	0.0350999
rs72812817	5	173356748	Imputed	uc.184	Yes	No	No	Yes	1	A	G	A/G	G	0.3185	-0.0327	0,968(0,9552-0,9806)	0.0067	9.96e-07	0.000360975	0.3179	-0.0351	0,966(0,9427-0,9889)	0.0122	0.004005	0.473243	0.3193	-0.0301	0,97(0,9553-0,9857)	0.008	0.0001599	0.0350698
rs72812818	5	173356752	Imputed	uc.184	Yes	No	No	Yes	1	G	C	G/C	C	0.3185	-0.0327	0,968(0,9552-0,9806)	0.0067	9.96e-07	0.000360975	0.3179	-0.0351	0,966(0,9427-0,9889)	0.0122	0.004005	0.473243	0.3193	-0.0301	0,97(0,9553-0,9857)	0.008	0.0001599	0.0350698
rs113932433	5	173357206	Imputed	uc.184	Yes	No	No	Yes	1	G	A	G/A	A	0.3174	-0.0323	0,968(0,9556-0,981)	0.0067	1.393e-06	0.000467819	0.3168	-0.033	0,968(0,9447-0,991)	0.0122	0.006845	0.542865	0.3182	-0.0301	0,97(0,9553-0,9857)	0.008	0.0001604	0.0350999
rs56281418	5	173357810	Imputed	uc.184	Yes	No	No	Yes	1	T	C	T/C	C	0.3174	-0.0323	0,968(0,9556-0,981)	0.0067	1.387e-06	0.00046694	0.3168	-0.033	0,968(0,9447-0,991)	0.0122	0.006838	0.542865	0.3182	-0.0301	0,97(0,9553-0,9857)	0.008	0.0001602	0.0350999
rs6864691	5	173358154	Imputed	uc.184	Yes	No	No	Yes	1	G	A	G/A	A	0.4088	0.0297	1,03(1,0175-1,0429)	0.0063	2.552e-06	0.000762443	0.4092	0.0314	1,032(1,0089-1,0554)	0.0115	0.006357	0.540364	0.4081	0.0265	1,027(1,0119-1,0421)	0.0075	0.0004374	0.0648686
rs7705507	5	173358337	Imputed	uc.184	Yes	No	No	Yes	1	C	T	C/T	T	0.3175	-0.0323	0,968(0,9556-0,981)	0.0067	1.38e-06	0.00046572	0.3169	-0.033	0,968(0,9447-0,991)	0.0122	0.006909	0.542865	0.3182	-0.0301	0,97(0,9553-0,9857)	0.008	0.0001612	0.035104
rs6861681	5	173362458	Imputed	uc.184	Yes	No	No	Yes	1	G	A	G/A	A	0.3174	-0.0322	0,968(0,9557-0,9811)	0.0067	1.432e-06	0.00047376	0.3168	-0.033	0,968(0,9447-0,991)	0.0122	0.006989	0.544118	0.3182	-0.0301	0,97(0,9553-0,9857)	0.008	0.0001639	0.0352198
rs72812826	5	173362726	Imputed	uc.184	Yes	No	No	Yes	1	C	T	C/T	T	0.3174	-0.0322	0,968(0,9557-0,9811)	0.0067	1.432e-06	0.00047376	0.3168	-0.033	0,968(0,9447-0,991)	0.0122	0.006987	0.544118	0.3182	-0.0301	0,97(0,9553-0,9857)	0.008	0.0001639	0.0352198
rs17076724	5	173363667	Imputed	uc.184	Yes	No	No	Yes	1	G	T	G/T	T	0.4094	0.0294	1,03(1,0172-1,0426)	0.0063	3.087e-06	0.00088585	0.4099	0.0295	1,03(1,007-1,0534)	0.0115	0.01025	0.596018	0.4087	0.0268	1,027(1,0122-1,0424)	0.0075	0.0003718	0.0581998
rs17076726	5	173363889	Imputed	uc.184	Yes	Yes	No	Yes	1	C	T	C/T	T	0.4094	0.0294	1,03(1,0172-1,0426)	0.0063	3.108e-06	0.00089095	0.4099	0.0294	1,03(1,0069-1,0533)	0.0115	0.01027	0.596176	0.4087	0.0268	1,027(1,0122-1,0424)	0.0075	0.0003738	0.0583613
rs56245789	5	173365310	Imputed	uc.184	Yes	Yes	No	Yes	1	T	C	T/C	C	0.3179	-0.0326	0,968(0,9553-0,9807)	0.0067	1.057e-06	0.000376506	0.3172	-0.0334	0,967(0,9443-0,9906)	0.0122	0.006244	0.537594	0.3186	-0.0306	0,97(0,9548-0,9852)	0.008	0.000126	0.030896
rs56196025	5	173365448	Imputed	uc.184	Yes	Yes	No	Yes	1	C	T	C/T	T	0.3174	-0.0322	0,968(0,9557-0,9811)	0.0067	1.431e-06	0.00047376	0.3168	-0.033	0,968(0,9447-0,991)	0.0122	0.006986	0.544118	0.3182	-0.0301	0,97(0,9553-0,9857)	0.008	0.0001639	0.0352198
rs56184817	5	173367586	Imputed	uc.184	Yes	No	No	Yes	1	T	C	T/C	C	0.3174	-0.0322	0,968(0,9557-0,9811)	0.0067	1.42e-06	0.000472623	0.3168	-0.033	0,968(0,9447-0,991)	0.0122	0.006884	0.542865	0.3182	-0.0301	0,97(0,9553-0,9857)	0.008	0.0001645	0.0352663
rs80348250	5	173372483	Imputed	uc.184	Yes	No	No	Yes	1	C	CT	C/CT	CT	0.3175	-0.0323	0,968(0,9556-0,981)	0.0067	1.693e-06	0.000542186	0.3168	-0.0332	0,967(0,9437-0,9915)	0.0126	0.008463	0.564259	0.3182	-0.0301	0,97(0,9553-0,9857)	0.008	0.0001631	0.0352198
rs72812832	5	173372625	Imputed	uc.184	Yes	No	No	Yes	1	G	A	G/A	A	0.3175	-0.0322	0,968(0,9557-0,9811)	0.0067	1.439e-06	0.000474041	0.3169	-0.0329	0,968(0,9448-0,9911)	0.0122	0.00704	0.544556	0.3182	-0.0301	0,97(0,9553-0,9857)	0.008	0.000165	0.0352913
rs2001570	8	106310369	Imputed	uc.245	No	-	-	-	1, 3	A	C	A/C	C	0.28	-0.0314	0,969(0,9559-0,9825)	0.007	6.758e-06	0.0017147	0.2797	0.0021	1,002(0,9775-1,0274)	0.0127	0.8706	0.993368	0.2798	-0.0378	0,963(0,9474-0,9787)	0.0083	5.772e-06	0.00266003
rs62525396	8	106310917	Imputed	uc.245	No	-	-	-	1, 3	C	T	C/T	T	0.2629	-0.0345	0,966(0,9526-0,9798)	0.0072	1.505e-06	0.000489936	0.2623	0.0066	1,007(0,9813-1,0326)	0.013	0.6117	0.972052	0.2627	-0.0426	0,958(0,9423-0,9746)	0.0086	6.64e-07	0.000400386
rs12545936	8	106314930	Imputed	uc.245	No	-	-	-	3	C	G	C/G	G	0.3339	-0.0262	0,974(0,9614-0,987)	0.0067	0.0001021	0.0147955	0.3334	0.0001	1(0,9763-1,0245)	0.0123	0.9916	0.999205	0.3342	-0.0357	0,965(0,9499-0,9802)	0.008	9.117e-06	0.00386706
rs10955390	8	106318728	Imputed	uc.245	No	-	-	-	3	T	C	T/C	C	0.3336	-0.0268	0,974(0,9609-0,9864)	0.0067	6.628e-05	0.0104646	0.3331	-0.0017	0,998(0,9747-1,0225)	0.0122	0.8887	0.994113	0.3339	-0.0358	0,965(0,9498-0,9801)	0.008	8.048e-06	0.00347231
rs10101839	8	106319151	Imputed	uc.245	No	-	-	-	3	A	G	A/G	G	0.3336	-0.0268	0,974(0,9609-0,9864)	0.0067	6.758e-05	0.0106	0.3331	-0.002	0,998(0,9744-1,0222)	0.0122	0.8683	0.993263	0.3339	-0.0357	0,965(0,9499-0,9802)	0.008	8.831e-06	0.00375152
rs35391335	8	106319605	Imputed	uc.245	No	-	-	-	3	T	A	T/A	A	0.1914	-0.0347	0,966(0,9507-0,9814)	0.0081	2.045e-05	0.00402092	0.1911	0.0164	1,017(0,9877-1,0462)	0.0147	0.2654	0.899826	0.1912	-0.0464	0,955(0,9367-0,973)	0.0097	1.875e-06	0.000973195
rs76128093	8	106320562	Imputed	uc.245	No	-	-	-	1, 3	C	G	G/C	C	0.4962	-0.0355	0,965(0,9533-0,9771)	0.0063	1.92e-08	1.12e-05	0.4954	-0.0168	0,983(0,9614-1,0058)	0.0115	0.144	0.839378	0.4959	-0.0445	0,956(0,9425-0,9706)	0.0075	3.84e-09	5.09377e-06
rs74339976	8	106321126	Imputed	uc.245	No	-	-	-	1, 3	G	C	C/G	G	0.4948	-0.0359	0,965(0,9529-0,9767)	0.0063	1.42e-08	8.52e-06	0.494	-0.017	0,983(0,9612-1,0056)	0.0115	0.1393	0.835906	0.4944	-0.0451	0,956(0,9418-0,9702)	0.0076	2.45e-09	3.46364e-06
rs6997729	8	106321616	Imputed	uc.245	No	-	-	-	3	C	G	C/G	G	0.3286	-0.028	0,972(0,9595-0,9854)	0.0068	3.604e-05	0.00655454	0.3282	-0.0025	0,998(0,9737-1,0218)	0.0123	0.8402	0.991201	0.3288	-0.0367	0,964(0,9488-0,9794)	0.0081	5.794e-06	0.00266204
rs2957467	8	106323556	Imputed	uc.245	No	-	-	-	1, 3	C	T	T/C	C	0.4522	-0.0334	0,967(0,9551-0,9794)	0.0064	2.07e-07	9.15e-05	0.4512	-0.0126	0,987(0,9651-1,0104)	0.0117	0.2809	0.906002	0.4515	-0.0432	0,958(0,9434-0,9723)	0.0077	1.79e-08	1.9147e-05
rs34640850	8	106325130	Imputed	uc.245	No	-	-	-	1, 3	A	G	A/G	G	0.1538	-0.0453	0,956(0,939-0,9727)	0.009	4.32e-07	0.000173631	0.1529	0.0131	1,013(0,9815-1,0459)	0.0162	0.4175	0.943003	0.1534	-0.0563	0,945(0,9255-0,9655)	0.0108	1.68e-07	0.00012714
rs2957468	8	106325360	Imputed	uc.245	No	-	-	-	1, 3	A	G	G/A	A	0.3331	-0.0359	0,965(0,9522-0,9775)	0.0067	1.04e-07	4.93e-05	0.3319	-0.0042	0,996(0,9723-1,0199)	0.0122	0.7325	0.981957	0.3322	-0.0454	0,956(0,9406-0,9709)	0.0081	1.85e-08	1.96582e-05
rs13281334	8	106327086	Imputed	uc.245	No	-	-	-	1, 3	T	C	T/C	C	0.1531	-0.0461	0,955(0,9382-0,9719)	0.009	2.8e-07	0.000118232	0.1523	0.0127	1,013(0,9811-1,0455)	0.0162	0.4315	0.94526	0.1528	-0.0573	0,944(0,9245-0,9645)	0.0108	1.05e-07	8.56078e-05
rs13255991	8	106328720	Imputed	uc.245	No	-	-	-	1, 3	C	T	C/T	T	0.1524	-0.0475	0,954(0,9369-0,9706)	0.009	1.36e-07	6.31e-05	0.1515	0.0125	1,013(0,9809-1,0452)	0.0162	0.4419	0.946933	0.1521	-0.0584	0,943(0,9235-0,9635)	0.0108	6.77e-08	5.86361e-05
rs2957440	8	106336304	Imputed	uc.245	No	-	-	-	1, 3	T	A	A/T	T	0.4693	-0.0355	0,965(0,9531-0,9773)	0.0064	2.68e-08	1.48e-05	0.4683	-0.012	0,988(0,9659-1,0108)	0.0116	0.3011	0.911379	0.4687	-0.046	0,955(0,9409-0,9694)	0.0076	1.71e-09	2.59287e-06
rs56128159	8	106336532	Imputed	uc.245	No	-	-	-	1, 3	T	G	T/G	G	0.1691	-0.0411	0,96(0,9437-0,976)	0.0086	1.784e-06	0.00056738	0.1685	0.0118	1,012(0,9814-1,0433)	0.0156	0.447	0.947737	0.1687	-0.0548	0,947(0,9278-0,966)	0.0103	1.18e-07	9.4914e-05
rs13264620	8	106341758	Imputed	uc.245	No	-	-	-	1, 3	T	A	T/A	A	0.1531	-0.0468	0,954(0,9376-0,9713)	0.009	1.81e-07	8.09e-05	0.1522	0.0115	1,012(0,98-1,0442)	0.0162	0.4787	0.955276	0.1527	-0.0584	0,943(0,9235-0,9635)	0.0108	5.85e-08	5.17563e-05
rs61051244	8	106342781	Imputed	uc.245	No	-	-	-	1, 3	C	CAT	CAT/C	C	0.3506	-0.0351	0,966(0,9527-0,9785)	0.0068	2.77e-07	#N/A	0.3491	-0.0068	0,993(0,9688-1,0183)	0.0127	0.5908	#N/A	0.3495	-0.0445	0,956(0,9414-0,9718)	0.0081	3.77e-08	#N/A
rs56351052	8	106343439	Imputed	uc.245	No	-	-	-	1, 3	A	C	A/C	C	0.1535	-0.0462	0,955(0,9382-0,9718)	0.009	2.5e-07	0.000107047	0.1526	0.0117	1,012(0,9801-1,0444)	0.0162	0.4698	0.954016	0.1531	-0.0577	0,944(0,9242-0,9641)	0.0108	8.51e-08	7.14576e-05
rs17210179	8	106345469	Imputed	uc.245	No	-	-	-	1, 3	C	T	C/T	T	0.1519	-0.0493	0,952(0,9353-0,9688)	0.009	4.67e-08	2.4e-05	0.1509	0.0085	1,009(0,9768-1,0413)	0.0163	0.6028	0.971503	0.1515	-0.0604	0,941(0,9217-0,9615)	0.0108	2.53e-08	2.56332e-05
rs35689024	8	106346022	Imputed	uc.245	No	-	-	-	1, 3	G	GA	G/GA	GA	0.1534	-0.047	0,954(0,9372-0,9713)	0.0091	2.16e-07	9.49e-05	0.1524	0.0131	1,013(0,9806-1,0469)	0.0167	0.4341	0.945672	0.153	-0.0576	0,944(0,9243-0,9642)	0.0108	9.12e-08	7.61146e-05
rs2957441	8	106347486	Imputed	uc.245	No	-	-	-	1, 3	T	C	C/T	T	0.4677	-0.0366	0,964(0,952-0,9762)	0.0064	1.02e-08	6.37e-06	0.4667	-0.0136	0,986(0,9643-1,0092)	0.0116	0.2433	0.891752	0.467	-0.0468	0,954(0,9402-0,9686)	0.0076	9.19e-10	1.49239e-06
rs5893739	8	106349980	Imputed	uc.245	No	-	-	-	1, 3	G	GT	GT/G	G	0.3502	-0.0352	0,965(0,9524-0,9786)	0.0069	2.8e-07	0.000118232	0.3485	-0.0032	0,997(0,9723-1,0219)	0.0127	0.7991	0.987707	0.3492	-0.0455	0,956(0,9405-0,9708)	0.0081	2.21e-08	2.29864e-05
rs2957442	8	106352238	Imputed	uc.245	No	-	-	-	1, 3	T	G	G/T	T	0.4705	-0.0356	0,965(0,953-0,9772)	0.0064	2.59e-08	1.45e-05	0.4695	-0.0132	0,987(0,9647-1,0096)	0.0116	0.2543	0.896592	0.4699	-0.0457	0,955(0,9412-0,9697)	0.0076	2.21e-09	3.18776e-06
rs2957443	8	106352436	Imputed	uc.245	No	-	-	-	1, 3	C	G	G/C	C	0.4706	-0.0356	0,965(0,953-0,9772)	0.0064	2.41e-08	1.38e-05	0.4696	-0.013	0,987(0,9649-1,0098)	0.0116	0.2617	0.898769	0.47	-0.0458	0,955(0,9411-0,9696)	0.0076	1.96e-09	2.89122e-06
rs2957444	8	106352880	Imputed	uc.245	No	-	-	-	1, 3	T	C	C/T	T	0.4704	-0.0356	0,965(0,953-0,9772)	0.0064	2.47e-08	1.4e-05	0.4694	-0.0132	0,987(0,9647-1,0096)	0.0116	0.2569	0.897431	0.4699	-0.0458	0,955(0,9411-0,9696)	0.0076	1.97e-09	2.89347e-06
rs2342787	8	106353624	Imputed	uc.245	No	-	-	-	1, 3	A	G	A/G	G	0.1535	-0.0475	0,954(0,9369-0,9706)	0.009	1.22e-07	5.73e-05	0.1525	0.0095	1,01(0,978-1,0421)	0.0162	0.5592	0.967033	0.1531	-0.0586	0,943(0,9233-0,9633)	0.0108	5.35e-08	4.79638e-05
rs2860297	8	106353650	Imputed	uc.245	No	-	-	-	1, 3	A	G	G/A	A	0.4696	-0.0359	0,965(0,9527-0,9769)	0.0064	1.87e-08	1.09e-05	0.4686	-0.0122	0,988(0,9657-1,0106)	0.0116	0.2944	0.909456	0.469	-0.0465	0,955(0,9405-0,9689)	0.0076	1.13e-09	1.81e-06
rs17282623	8	106355197	Imputed	uc.245	No	-	-	-	1, 3	C	G	C/G	G	0.1513	-0.0505	0,951(0,9341-0,9677)	0.009	2.15e-08	1.25e-05	0.1503	0.0074	1,007(0,9758-1,0401)	0.0163	0.6494	0.976234	0.1508	-0.0618	0,94(0,9202-0,9604)	0.0109	1.24e-08	1.39988e-05
rs2957446	8	106355864	Imputed	uc.245	No	-	-	-	1, 3	A	G	G/A	A	0.4683	-0.0354	0,965(0,9532-0,9774)	0.0064	3.09e-08	1.65e-05	0.4674	-0.0127	0,987(0,9652-1,0101)	0.0116	0.2756	0.904196	0.4677	-0.0459	0,955(0,941-0,9695)	0.0076	1.98e-09	2.89569e-06
rs2957447	8	106357374	Imputed	uc.245	No	-	-	-	1, 3	A	G	G/A	A	0.4677	-0.037	0,964(0,9517-0,9758)	0.0064	7.22e-09	4.62e-06	0.4667	-0.0139	0,986(0,964-1,0089)	0.0116	0.2313	0.886007	0.467	-0.0474	0,954(0,9396-0,968)	0.0076	5.88e-10	1.00173e-06
rs2957449	8	106357736	Imputed	uc.245	No	-	-	-	1, 3	T	C	C/T	T	0.4676	-0.0371	0,964(0,9516-0,9757)	0.0064	6.64e-09	4.27e-06	0.4666	-0.0139	0,986(0,964-1,0089)	0.0116	0.2309	0.885997	0.4669	-0.0475	0,954(0,9395-0,9679)	0.0076	5.24e-10	9.15242e-07
rs2941651	8	106357897	Imputed	uc.245	No	-	-	-	1, 3	G	A	A/G	G	0.4677	-0.0371	0,964(0,9516-0,9757)	0.0064	6.91e-09	4.43e-06	0.4667	-0.014	0,986(0,9639-1,0088)	0.0116	0.2282	0.884552	0.467	-0.0474	0,954(0,9394-0,9682)	0.0077	5.83e-10	9.99892e-07
rs2342788	8	106357992	Imputed	uc.245	No	-	-	-	1, 3	G	A	A/G	G	0.4679	-0.037	0,964(0,9517-0,9758)	0.0064	7.42e-09	4.72e-06	0.4669	-0.0141	0,986(0,9638-1,0087)	0.0116	0.2253	0.883183	0.4672	-0.0474	0,954(0,9394-0,9682)	0.0077	6.1e-10	1.03093e-06
rs12546444	8	106358620	Imputed	uc.245	No	-	-	-	1, 3	A	T	A/T	T	0.1001	-0.0717	0,931(0,911-0,9511)	0.011	7.45e-11	8.07e-08	0.0992	-0.0306	0,97(0,9326-1,0086)	0.02	0.1258	0.822542	0.0997	-0.0743	0,928(0,9047-0,9527)	0.0132	1.96e-08	2.07043e-05
rs2957451	8	106360530	Imputed	uc.245	No	-	-	-	1, 3	A	C	C/A	A	0.4677	-0.0368	0,964(0,9519-0,976)	0.0064	8.85e-09	5.55e-06	0.4668	-0.0135	0,987(0,9644-1,0093)	0.0116	0.2475	0.89343	0.4671	-0.0474	0,954(0,9394-0,9682)	0.0077	6.12e-10	1.03093e-06
rs35028737	8	106361393	Imputed	uc.245	No	-	-	-	1, 3	A	AT	AT/A	A	0.4684	-0.0372	0,963(0,9513-0,9758)	0.0065	8.43e-09	5.31e-06	0.4673	-0.013	0,987(0,9641-1,0106)	0.012	0.2783	0.905531	0.4678	-0.0471	0,954(0,9397-0,9685)	0.0077	7.56e-10	1.26433e-06
rs2035363	8	106361760	Imputed	uc.245	No	-	-	-	1, 3	T	G	G/T	T	0.4678	-0.0367	0,964(0,9519-0,9761)	0.0064	9.64e-09	6.02e-06	0.4668	-0.0136	0,986(0,9643-1,0092)	0.0116	0.2409	0.890404	0.4671	-0.047	0,954(0,9398-0,9686)	0.0077	8.21e-10	1.36617e-06
rs35033904	8	106362221	Imputed	uc.245	No	-	-	-	1, 3	A	G	A/G	G	0.1518	-0.0504	0,951(0,9342-0,9678)	0.009	2.23e-08	1.28e-05	0.1507	0.0067	1,007(0,9751-1,0394)	0.0163	0.6797	0.977411	0.1513	-0.0612	0,941(0,9209-0,9608)	0.0108	1.61e-08	1.72553e-05
rs1971958	8	106364851	Imputed	uc.245	No	-	-	-	1, 3	A	G	A/G	G	0.1611	-0.0442	0,957(0,9404-0,9734)	0.0088	4.88e-07	0.000192451	0.1603	0.0112	1,011(0,9802-1,0433)	0.0159	0.4791	0.955301	0.1604	-0.0559	0,946(0,9262-0,9655)	0.0106	1.21e-07	9.58513e-05
rs13273536	8	106365258	Imputed	uc.245	No	-	-	-	1, 3	T	C	T/C	C	0.1609	-0.0451	0,956(0,9396-0,9725)	0.0088	2.85e-07	0.00011999	0.1601	0.0101	1,01(0,9792-1,0421)	0.0159	0.5246	0.963195	0.1602	-0.0567	0,945(0,9254-0,9647)	0.0106	8.24e-08	6.93266e-05
rs2941655	8	106366330	Imputed	uc.245	No	-	-	-	1, 3	T	G	G/T	T	0.4771	-0.035	0,966(0,9536-0,9778)	0.0064	4.31e-08	2.23e-05	0.4764	-0.0117	0,988(0,9662-1,0111)	0.0116	0.3159	0.914981	0.4762	-0.046	0,955(0,9409-0,9694)	0.0076	1.85e-09	2.77329e-06
rs12544108	8	106367075	Imputed	uc.245	No	-	-	-	1, 3	G	A	G/A	A	0.1626	-0.0432	0,958(0,9415-0,9742)	0.0087	8.08e-07	0.000302539	0.1619	0.0115	1,012(0,9807-1,0434)	0.0158	0.466	0.952973	0.162	-0.055	0,946(0,9272-0,9662)	0.0105	1.72e-07	0.000129435
rs1021066	8	106368050	Imputed	uc.245	No	-	-	-	1, 3	T	G	G/T	T	0.4789	-0.0343	0,966(0,9542-0,9785)	0.0064	7.78e-08	3.77e-05	0.4782	-0.0107	0,989(0,9671-1,0121)	0.0116	0.357	0.926951	0.4781	-0.0455	0,956(0,9414-0,9699)	0.0076	2.6e-09	3.62871e-06
rs2957454	8	106368346	Imputed	uc.245	No	-	-	-	1, 3	T	G	G/T	T	0.4787	-0.0343	0,966(0,9542-0,9785)	0.0064	8.14e-08	3.93e-05	0.4781	-0.0109	0,989(0,9669-1,0119)	0.0116	0.3463	0.923555	0.478	-0.0454	0,956(0,9415-0,97)	0.0076	2.87e-09	3.93585e-06
rs71577973	8	106370483	Imputed	uc.245	No	-	-	-	1, 3	A	AT	A/AT	AT	0.1729	-0.041	0,96(0,9434-0,9765)	0.0088	3.061e-06	0.000880165	0.1719	0.0153	1,015(0,9837-1,0482)	0.0162	0.3462	0.923555	0.1723	-0.0538	0,948(0,9283-0,9673)	0.0105	2.66e-07	0.000190285
rs35551297	8	106371108	Imputed	uc.245	No	-	-	-	1, 3	G	A	G/A	A	0.1607	-0.0453	0,956(0,9394-0,9723)	0.0088	2.65e-07	0.000112851	0.1599	0.0103	1,01(0,9794-1,0423)	0.0159	0.5157	0.961403	0.16	-0.0571	0,944(0,9251-0,9643)	0.0106	6.6e-08	5.72662e-05
rs34668841	8	106371595	Imputed	uc.245	No	-	-	-	1, 3	C	CT	C/CT	CT	0.4866	0.0354	1,036(1,0227-1,0495)	0.0066	6.57e-08	3.26e-05	0.4875	0.0137	1,014(0,9898-1,0383)	0.0122	0.2618	0.898769	0.4872	0.0445	1,046(1,0296-1,0616)	0.0078	9.73e-09	1.11849e-05
rs2941657	8	106372180	Imputed	uc.245	No	-	-	-	1, 3	A	G	G/A	A	0.4767	-0.035	0,966(0,9536-0,9778)	0.0064	4.19e-08	2.18e-05	0.4761	-0.0126	0,987(0,9653-1,0102)	0.0116	0.2794	0.905867	0.4759	-0.0459	0,955(0,941-0,9695)	0.0076	1.85e-09	2.77329e-06
rs33992903	8	106372196	Imputed	uc.245	No	-	-	-	1, 3	C	T	C/T	T	0.1603	-0.0459	0,955(0,9388-0,9718)	0.0088	1.79e-07	8.07e-05	0.1595	0.0099	1,01(0,979-1,0419)	0.0159	0.5353	0.964373	0.1597	-0.058	0,944(0,9242-0,9635)	0.0106	4.27e-08	3.91808e-05
rs150957507	8	106373150	Imputed	uc.245	No	-	-	-	1, 3	C	T	C/T	T	0.1603	-0.0461	0,955(0,9386-0,9716)	0.0088	1.6e-07	7.3e-05	0.1595	0.0093	1,009(0,9784-1,0413)	0.0159	0.5583	0.967011	0.1596	-0.0581	0,944(0,9242-0,9634)	0.0106	4.06e-08	3.79653e-05
rs2035362	8	106376335	Imputed	uc.245	No	-	-	-	1, 3	G	T	G/T	T	0.1602	-0.0461	0,955(0,9386-0,9716)	0.0088	1.63e-07	7.41e-05	0.1594	0.0094	1,009(0,9785-1,0414)	0.0159	0.5552	0.966708	0.1596	-0.058	0,944(0,9242-0,9635)	0.0106	4.09e-08	3.81262e-05
rs1552108	8	106377021	Imputed	uc.245	No	-	-	-	1, 3	C	T	T/C	C	0.4805	-0.0341	0,966(0,9544-0,9787)	0.0064	9.12e-08	4.38e-05	0.4798	-0.0112	0,989(0,9666-1,0116)	0.0116	0.335	0.920106	0.4799	-0.045	0,956(0,9419-0,9703)	0.0076	3.93e-09	5.1728e-06
rs17211035	8	106377941	Imputed	uc.245	No	-	-	-	1, 3	G	T	G/T	T	0.1622	-0.0446	0,956(0,9402-0,9728)	0.0087	3.44e-07	0.000141954	0.1614	0.0099	1,01(0,9792-1,0417)	0.0158	0.532	0.964072	0.1616	-0.0567	0,945(0,9256-0,9645)	0.0105	6.9e-08	5.95401e-05
rs34465218	8	106378237	Imputed	uc.245	No	-	-	-	1, 3	A	C	A/C	C	0.1607	-0.0456	0,955(0,9391-0,972)	0.0088	2.15e-07	9.47e-05	0.1599	0.0088	1,009(0,9779-1,0408)	0.0159	0.5801	0.969813	0.1601	-0.0572	0,944(0,925-0,9642)	0.0106	6.11e-08	5.37218e-05
rs201748964	8	106379363	Imputed	uc.245	No	-	-	-	1, 3	T	G	T/G	G	0.3002	-0.0314	0,969(0,9559-0,9825)	0.007	7.457e-06	0.00185456	0.2997	-0.0036	0,996(0,9719-1,0215)	0.0127	0.7779	0.986523	0.3001	-0.0403	0,961(0,9448-0,9764)	0.0084	1.542e-06	0.000818826
rs17283426	8	106382318	Imputed	uc.245	No	-	-	-	1, 3	C	T	C/T	T	0.1606	-0.0463	0,955(0,9384-0,9714)	0.0088	1.46e-07	6.73e-05	0.1597	0.0088	1,009(0,9779-1,0408)	0.0159	0.5821	0.969906	0.1599	-0.0581	0,944(0,9242-0,9634)	0.0106	4.15e-08	3.8417e-05
rs118040725	8	128893530	Imputed	lncRNA-92	No	-	-	-	3	G	A	G/A	A	0.0242	0.0748	1,078(1,0364-1,1205)	0.0199	0.0001704	0.0222097	0.0245	0.0114	1,011(0,9418-1,0863)	0.0364	0.7544	0.983916	0.0239	0.1054	1,111(1,0611-1,1635)	0.0235	7.346e-06	0.00320623
rs117365854	8	128900609	Genotyped	lncRNA-92	No	-	-	-	3	T	G	T/G	G	0.0235	0.0776	1,081(1,0387-1,1243)	0.0202	0.0001205	0.0170066	0.0238	0.0196	1,02(0,9488-1,0961)	0.0368	0.5941	0.970988	0.0232	0.1076	1,114(1,0626-1,167)	0.0239	6.479e-06	0.00288554
rs4733833	8	129124831	Genotyped	lncRNA-92	No	-	-	-	1, 3	C	A	C/A	A	0.4133	-0.0291	0,971(0,9594-0,9834)	0.0063	4.111e-06	0.00113828	0.4129	-0.0066	0,993(0,9713-1,0161)	0.0115	0.5689	0.968737	0.4135	-0.0388	0,962(0,9479-0,9762)	0.0075	2.43e-07	0.000175121
rs16902652	8	129126637	Genotyped	lncRNA-92	No	-	-	-	1	G	A	G/A	A	0.1265	0.042	1,043(1,0243-1,0619)	0.0092	5.372e-06	0.00142184	0.1269	0.0167	1,017(0,9837-1,0511)	0.0169	0.3218	0.915837	0.1262	0.0395	1,04(1,0181-1,063)	0.011	0.0003351	0.0540166
rs62513187	8	129131491	Imputed	lncRNA-92	No	-	-	-	1, 3	C	T	C/T	T	0.3985	-0.0297	0,971(0,9586-0,983)	0.0064	3.507e-06	0.000993975	0.3984	-0.0045	0,996(0,9729-1,0186)	0.0117	0.6998	0.978755	0.3987	-0.0388	0,962(0,9477-0,9764)	0.0076	3.65e-07	0.000244169
rs6998944	8	129134367	Imputed	lncRNA-92	No	-	-	-	1, 3	G	A	G/A	A	0.4217	-0.028	0,972(0,9605-0,9845)	0.0063	8.731e-06	0.00211056	0.4213	-0.0074	0,993(0,9705-1,0153)	0.0115	0.5189	0.962008	0.4221	-0.0372	0,963(0,9494-0,9778)	0.0075	7.58e-07	0.000444443
rs2160766	8	129138663	Genotyped	lncRNA-92	No	-	-	-	1, 3	C	T	C/T	T	0.4234	-0.0284	0,972(0,9601-0,9841)	0.0063	5.681e-06	0.00149076	0.423	-0.0071	0,993(0,971-1,0154)	0.0114	0.5343	0.964267	0.424	-0.037	0,964(0,9496-0,9779)	0.0075	7.48e-07	0.000439572
rs7002884	8	129140680	Imputed	lncRNA-92	No	-	-	-	1, 3	A	G	A/G	G	0.4242	-0.0286	0,972(0,9599-0,9839)	0.0063	5.187e-06	0.00138751	0.4237	-0.0073	0,993(0,9708-1,0152)	0.0114	0.5252	0.963291	0.4247	-0.037	0,964(0,9496-0,9779)	0.0075	7.85e-07	0.000455495
rs17791557	8	129141162	Imputed	lncRNA-92	No	-	-	-	1, 3	T	C	T/C	C	0.4244	-0.0292	0,971(0,9593-0,9833)	0.0063	3.487e-06	0.000989322	0.424	-0.0076	0,992(0,9703-1,0151)	0.0115	0.5061	0.959393	0.4249	-0.0377	0,963(0,9489-0,9773)	0.0075	5.02e-07	0.000321744
rs62513189	8	129142246	Genotyped	lncRNA-92	No	-	-	-	1	T	C	T/C	C	0.1752	0.0379	1,039(1,0223-1,0552)	0.0081	2.975e-06	0.00086087	0.1749	0.0329	1,033(1,0039-1,0639)	0.0148	0.02642	0.687097	0.1747	0.0377	1,038(1,0191-1,0581)	0.0096	9.289e-05	0.0244049
rs35880503	8	129143192	Imputed	lncRNA-92	No	-	-	-	1, 3	AT	A	AT/A	A	0.2091	0.0372	1,038(1,0226-1,0535)	0.0076	9.92e-07	0.000360911	0.2098	0.0083	1,008(0,9808-1,0366)	0.0141	0.5561	0.966867	0.2093	0.0428	1,044(1,0255-1,0623)	0.009	1.838e-06	0.000957591
rs1499369	8	129143680	Genotyped	lncRNA-92	No	-	-	-	1, 3	G	A	G/A	A	0.1279	0.0568	1,058(1,0397-1,0775)	0.0091	5.41e-10	4.8e-07	0.1289	0.0353	1,036(1,003-1,07)	0.0165	0.03301	0.711297	0.1279	0.057	1,059(1,0363-1,0815)	0.0109	1.57e-07	0.000121018
rs34775686	8	129143778	Imputed	lncRNA-92	No	-	-	-	1, 3	CT	C	CT/C	C	0.2506	0.0352	1,036(1,0213-1,0505)	0.0072	1.048e-06	0.000374266	0.2512	-0.0015	0,999(0,9726-1,0251)	0.0134	0.913	0.995149	0.2505	0.0425	1,043(1,0262-1,0609)	0.0085	5.57e-07	0.00034851
rs72722742	8	129144290	Imputed	lncRNA-92	No	-	-	-	1, 3	A	G	A/G	G	0.1283	0.0567	1,058(1,0396-1,0774)	0.0091	5.33e-10	4.75e-07	0.1293	0.0363	1,037(1,004-1,0711)	0.0165	0.02813	0.689584	0.1282	0.0569	1,059(1,0362-1,0814)	0.0109	1.66e-07	0.000126622
rs12542995	8	129145022	Genotyped	lncRNA-92	No	-	-	-	1, 3	C	T	C/T	T	0.1279	0.0566	1,058(1,0395-1,0773)	0.0091	6.11e-10	5.39e-07	0.129	0.0353	1,036(1,003-1,07)	0.0165	0.0325	0.708158	0.1279	0.0566	1,058(1,0359-1,0811)	0.0109	1.93e-07	0.000143646
rs12676630	8	129145876	Imputed	lncRNA-92	No	-	-	-	1, 3	C	T	C/T	T	0.1279	0.0558	1,057(1,0387-1,0764)	0.0091	9.95e-10	8.48e-07	0.129	0.0349	1,036(1,0026-1,0696)	0.0165	0.03471	0.715638	0.1279	0.056	1,058(1,0352-1,0804)	0.0109	2.64e-07	0.000189417
rs2648829	8	129147911	Genotyped	lncRNA-92	No	-	-	-	1, 3	T	C	T/C	C	0.2025	0.0461	1,047(1,0317-1,0629)	0.0076	1.61e-09	1.29e-06	0.203	0.0285	1,029(1,0013-1,0573)	0.0139	0.04115	0.728489	0.2024	0.045	1,046(1,0275-1,0649)	0.0091	7.15e-07	0.000422216
rs12680075	8	129148524	Genotyped	lncRNA-92	No	-	-	-	1, 3	T	C	T/C	C	0.1273	0.056	1,058(1,0387-1,0768)	0.0092	1.03e-09	8.75e-07	0.1284	0.0365	1,037(1,004-1,0715)	0.0166	0.02767	0.688394	0.1272	0.056	1,058(1,0352-1,0804)	0.0109	2.87e-07	0.000199117
rs10505509	8	129148754	Genotyped	lncRNA-92	No	-	-	-	1, 3	G	A	G/A	A	0.1273	0.056	1,058(1,0387-1,0768)	0.0092	9.62e-10	8.22e-07	0.1284	0.0355	1,036(1,003-1,0704)	0.0166	0.03228	0.707441	0.1272	0.0563	1,058(1,0356-1,0808)	0.0109	2.37e-07	0.000171982
rs2648832	8	129150668	Genotyped	lncRNA-92	No	-	-	-	1, 3	A	C	A/C	C	0.244	0.0357	1,036(1,022-1,0509)	0.0071	5.54e-07	0.000215667	0.2449	0.001	1,001(0,9758-1,0268)	0.013	0.9366	0.997252	0.2438	0.0436	1,045(1,0273-1,0621)	0.0085	2.89e-07	0.000200279
rs2720681	8	129150989	Imputed	lncRNA-92	No	-	-	-	1, 3	C	A	A/C	C	0.4586	-0.0359	0,965(0,9531-0,9765)	0.0062	7.71e-09	4.88e-06	0.4578	0.0009	1,001(0,9788-1,0235)	0.0114	0.9373	0.997252	0.4592	-0.0434	0,958(0,9437-0,9715)	0.0074	5.18e-09	6.49779e-06
rs150429218	8	129155276	Imputed	lncRNA-92	No	-	-	-	1, 3	T	TTATG	T/TTATG	TTATG	0.1072	0.0602	1,062(1,0406-1,0839)	0.0104	6.74e-09	4.33e-06	0.1081	0.0388	1,04(1,0014-1,0792)	0.0191	0.04262	0.731432	0.1066	0.0566	1,058(1,0328-1,0843)	0.0124	5.326e-06	0.00247585
rs4733838	8	129155329	Genotyped	lncRNA-92	No	-	-	-	1, 3	G	A	G/A	A	0.4242	0.0341	1,035(1,0222-1,0473)	0.0062	4.88e-08	2.5e-05	0.4252	0.0143	1,014(0,992-1,0373)	0.0114	0.2102	0.875859	0.4236	0.0363	1,037(1,0218-1,0523)	0.0075	1.086e-06	0.00059499
rs2111567	8	129157016	Imputed	lncRNA-92	No	-	-	-	1, 3	A	G	A/G	G	0.4255	0.0343	1,035(1,0222-1,0478)	0.0063	4.06e-08	2.11e-05	0.4265	0.0143	1,014(0,992-1,0373)	0.0114	0.209	0.875393	0.4248	0.0369	1,038(1,0224-1,053)	0.0075	7.42e-07	0.000437036
rs2720690	8	129157361	Imputed	lncRNA-92	No	-	-	-	1, 3	G	T	T/G	G	0.4492	-0.0356	0,965(0,9534-0,9768)	0.0062	1.1e-08	6.79e-06	0.4483	0.0015	1,002(0,9794-1,0241)	0.0114	0.8965	0.994416	0.4497	-0.0435	0,957(0,9436-0,9714)	0.0074	4.84e-09	6.12422e-06
rs2254778	8	129157468	Imputed	lncRNA-92	No	-	-	-	1, 3	T	C	C/T	T	0.4492	-0.0355	0,965(0,9535-0,9769)	0.0062	1.21e-08	7.34e-06	0.4483	0.0015	1,002(0,9794-1,0241)	0.0114	0.8924	0.994284	0.4497	-0.0434	0,958(0,9437-0,9715)	0.0074	5.16e-09	6.49779e-06
rs759649	8	129159244	Imputed	lncRNA-92	No	-	-	-	1, 3	G	A	G/A	A	0.4332	0.0332	1,034(1,0213-1,0464)	0.0062	1e-07	4.78e-05	0.4342	0.015	1,015(0,9927-1,0381)	0.0114	0.1859	0.861245	0.4325	0.0355	1,036(1,0212-1,0513)	0.0074	1.805e-06	0.000945751
rs759650	8	129159249	Imputed	lncRNA-92	No	-	-	-	1, 3	T	C	C/T	T	0.4492	-0.0353	0,965(0,9537-0,9771)	0.0062	1.41e-08	8.46e-06	0.4483	0.001	1,001(0,9789-1,0236)	0.0114	0.9292	0.996515	0.4498	-0.0432	0,958(0,9439-0,9717)	0.0074	5.94e-09	7.29223e-06
rs2058885	8	129160655	Imputed	lncRNA-92	No	-	-	-	1, 3	T	A	A/T	T	0.4488	-0.0348	0,966(0,9541-0,9776)	0.0062	2.18e-08	1.26e-05	0.4479	0.0016	1,002(0,9795-1,0242)	0.0114	0.8901	0.994171	0.4493	-0.0428	0,958(0,9443-0,9721)	0.0074	8.2e-09	9.6304e-06
rs7814495	8	129161453	Genotyped	lncRNA-92	No	-	-	-	1, 3	G	C	G/C	C	0.1303	0.0552	1,057(1,0381-1,0758)	0.0091	1.18e-09	9.88e-07	0.1316	0.0409	1,042(1,009-1,0756)	0.0163	0.01216	0.616326	0.13	0.0567	1,058(1,0362-1,081)	0.0108	1.48e-07	0.000114872
rs7832803	8	129161640	Genotyped	lncRNA-92	No	-	-	-	1, 3	T	C	T/C	C	0.4444	0.0307	1,031(1,0187-1,0438)	0.0062	8.1e-07	0.000303102	0.4455	0.0073	1,007(0,9851-1,0301)	0.0114	0.5226	0.962699	0.4437	0.0331	1,034(1,0188-1,0488)	0.0074	7.972e-06	0.0034503
rs10956412	8	129162497	Genotyped	lncRNA-92	No	-	-	-	1, 3	A	C	A/C	C	0.1546	0.0559	1,057(1,0402-1,075)	0.0084	3.45e-11	4.06e-08	0.1557	0.0383	1,039(1,0083-1,0707)	0.0153	0.01219	0.616375	0.1542	0.0614	1,063(1,0425-1,0846)	0.0101	1e-09	1.6164e-06
rs12676304	8	129163295	Imputed	lncRNA-92	No	-	-	-	1, 3	A	C	A/C	C	0.2286	0.0498	1,051(1,0361-1,0662)	0.0073	8.63e-12	1.1e-08	0.2298	0.0311	1,032(1,005-1,0588)	0.0133	0.01931	0.66437	0.2284	0.0551	1,057(1,0388-1,0748)	0.0087	2.25e-10	4.42791e-07
rs2648840	8	129163424	Imputed	lncRNA-92	No	-	-	-	1, 3	C	T	T/C	C	0.4498	-0.0355	0,965(0,9535-0,9769)	0.0062	1.2e-08	7.33e-06	0.449	0.0005	1,001(0,9784-1,0231)	0.0114	0.968	0.998442	0.4504	-0.0439	0,957(0,9433-0,971)	0.0074	3.27e-09	4.40188e-06
rs17696147	5	173373143	Imputed	uc.184	Yes	No	No	Yes	1	T	C	T/C	C	0.3175	-0.0322	0,968(0,9557-0,9811)	0.0067	1.439e-06	0.000474041	0.3169	-0.0329	0,968(0,9448-0,9911)	0.0122	0.007041	0.544556	0.3182	-0.0301	0,97(0,9553-0,9857)	0.008	0.000165	0.0352913
rs55850761	5	173373488	Imputed	uc.184	Yes	No	No	Yes	1	A	C	A/C	C	0.3182	-0.0324	0,968(0,9555-0,9809)	0.0067	1.273e-06	0.000437635	0.3176	-0.0319	0,969(0,9457-0,992)	0.0122	0.009024	0.576588	0.319	-0.0305	0,97(0,9549-0,9853)	0.008	0.0001365	0.0322149
rs56163845	5	173373948	Imputed	uc.184	Yes	No	No	Yes	1	A	G	A/G	G	0.3175	-0.0323	0,968(0,9556-0,981)	0.0067	1.379e-06	0.00046572	0.3169	-0.033	0,968(0,9447-0,991)	0.0122	0.006833	0.542865	0.3182	-0.0301	0,97(0,9553-0,9857)	0.008	0.000159	0.0349835
rs72812840	5	173374655	Imputed	uc.184	Yes	No	No	Yes	1	A	G	A/G	G	0.3174	-0.0324	0,968(0,9555-0,9809)	0.0067	1.31e-06	0.000447568	0.3169	-0.033	0,968(0,9447-0,991)	0.0122	0.006958	0.543928	0.3182	-0.0303	0,97(0,9551-0,9855)	0.008	0.0001489	0.0334544
rs72812842	5	173374760	Imputed	uc.184	Yes	No	No	Yes	1	C	T	C/T	T	0.3174	-0.0323	0,968(0,9556-0,981)	0.0067	1.337e-06	0.000454882	0.3169	-0.033	0,968(0,9447-0,991)	0.0122	0.006829	0.542865	0.3182	-0.0302	0,97(0,9552-0,9856)	0.008	0.0001542	0.0343656
rs55924019	5	173375257	Imputed	uc.184	Yes	No	No	Yes	1	A	G	A/G	G	0.3174	-0.0323	0,968(0,9556-0,981)	0.0067	1.348e-06	0.000457718	0.3169	-0.033	0,968(0,9447-0,991)	0.0122	0.006999	0.544358	0.3182	-0.0302	0,97(0,9552-0,9856)	0.008	0.0001539	0.0343487
rs72371393	5	173377606	Imputed	uc.184	Yes	No	No	No	1	CAAAAT	C	CAAAAT/C	C	0.4155	0.0306	1,031(1,0182-1,0441)	0.0064	1.496e-06	0.883519	0.4164	0.0337	1,034(1,0106-1,0585)	0.0118	0.004234	0.941983	0.415	0.0252	1,026(1,0106-1,0407)	0.0075	0.0008089	0.878621
rs72812846	5	173377636	Imputed	uc.184	Yes	No	No	No	1	T	A	T/A	A	0.2962	-0.0309	0,97(0,9565-0,9828)	0.0069	8.062e-06	0.00197477	0.2956	-0.0357	0,965(0,9412-0,9893)	0.0127	0.004822	0.497404	0.2969	-0.0262	0,974(0,9586-0,9899)	0.0082	0.001473	0.13783
rs72812847	5	173377817	Imputed	uc.184	Yes	No	No	Yes	1	G	A	G/A	A	0.3174	-0.0324	0,968(0,9555-0,9809)	0.0067	1.303e-06	0.000445728	0.3168	-0.0332	0,967(0,9445-0,9908)	0.0122	0.006676	0.542865	0.3181	-0.0302	0,97(0,9552-0,9856)	0.008	0.0001548	0.0344715
rs59755656	5	173378180	Imputed	uc.184	Yes	No	No	Yes	1	A	G	A/G	G	0.3184	-0.0327	0,968(0,9552-0,9806)	0.0067	1.028e-06	0.000368554	0.3179	-0.0348	0,966(0,943-0,9892)	0.0122	0.004349	0.484443	0.3192	-0.03	0,97(0,9553-0,9858)	0.008	0.0001699	0.0358945
rs72812850	5	173378286	Imputed	uc.184	Yes	No	No	Yes	1	T	G	T/G	G	0.3174	-0.0324	0,968(0,9555-0,9809)	0.0067	1.281e-06	0.000439837	0.3168	-0.0332	0,967(0,9445-0,9908)	0.0122	0.006627	0.542865	0.3181	-0.0302	0,97(0,9552-0,9856)	0.008	0.0001528	0.0341639
rs77822827	5	173378316	Imputed	uc.184	Yes	No	No	Yes	1	T	TA	T/TA	TA	0.3156	-0.0321	0,968(0,9556-0,9814)	0.0068	2.094e-06	0.00065024	0.315	-0.0328	0,968(0,9441-0,9919)	0.0126	0.009358	0.580983	0.3164	-0.03	0,97(0,9553-0,9858)	0.008	0.0001786	0.0370522
rs72812852	5	173379347	Imputed	uc.184	Yes	No	No	Yes	1	G	T	G/T	T	0.3174	-0.0325	0,968(0,9554-0,9808)	0.0067	1.154e-06	0.0004079	0.3168	-0.0335	0,967(0,9442-0,9905)	0.0122	0.006194	0.536805	0.3181	-0.0304	0,97(0,955-0,9854)	0.008	0.0001394	0.0324531
rs17763772	5	173380934	Imputed	uc.184	Yes	No	No	Yes	1	A	G	A/G	G	0.3174	-0.0325	0,968(0,9554-0,9808)	0.0067	1.162e-06	0.000409678	0.3168	-0.0335	0,967(0,9442-0,9905)	0.0122	0.006142	0.535677	0.3181	-0.0304	0,97(0,955-0,9854)	0.008	0.0001419	0.0325854
rs1564823	5	173383194	Imputed	uc.184	Yes	No	Yes	Yes	1	C	A	C/A	A	0.3174	-0.0326	0,968(0,9553-0,9807)	0.0067	1.062e-06	0.0003778	0.3168	-0.0336	0,967(0,9441-0,9904)	0.0122	0.006036	0.534801	0.3182	-0.0305	0,97(0,9549-0,9853)	0.008	0.0001337	0.0319878
rs1976074	5	173384663	Imputed	uc.184	Yes	No	No	Yes	1	T	A	T/A	A	0.3173	-0.0325	0,968(0,9554-0,9808)	0.0067	1.172e-06	0.000412151	0.3168	-0.0334	0,967(0,9443-0,9906)	0.0122	0.006285	0.538771	0.3181	-0.0304	0,97(0,955-0,9854)	0.008	0.0001422	0.0325854
rs61679086	5	173385693	Imputed	uc.184	Yes	No	No	No	1	T	TA	T/TA	TA	0.3177	-0.0324	0,968(0,9553-0,9811)	0.0068	1.606e-06	0.000517929	0.3171	-0.0334	0,967(0,9436-0,9913)	0.0126	0.008152	0.558774	0.3184	-0.0302	0,97(0,9552-0,9856)	0.008	0.000154	0.0343487
rs34259285	5	173386153	Imputed	uc.184	Yes	No	No	Yes	1	AG	A	AG/A	A	0.3173	-0.0326	0,968(0,9551-0,9809)	0.0068	1.41e-06	0.000472379	0.3167	-0.0336	0,967(0,9434-0,9911)	0.0126	0.007704	0.552058	0.318	-0.0304	0,97(0,955-0,9854)	0.008	0.0001417	0.032579
rs17696407	5	173387335	Imputed	uc.184	Yes	No	No	Yes	1	C	A	C/A	A	0.3173	-0.0325	0,968(0,9554-0,9808)	0.0067	1.204e-06	0.000419133	0.3167	-0.0333	0,967(0,9444-0,9907)	0.0122	0.00655	0.542775	0.318	-0.0304	0,97(0,955-0,9854)	0.008	0.0001398	0.0324531
rs72812861	5	173387509	Imputed	uc.184	Yes	No	No	Yes	1	T	C	T/C	C	0.3172	-0.0326	0,968(0,9553-0,9807)	0.0067	1.179e-06	0.000414086	0.3167	-0.0333	0,967(0,9444-0,9907)	0.0122	0.006559	0.542775	0.318	-0.0305	0,97(0,9549-0,9853)	0.008	0.000137	0.0322738
5_173388948_CAAAA_CAAAAA	5	173388948	Imputed	uc.184	Yes	No	No	No	1	CAAAA	CAAAAA	CAAAA/CAAAAA	CAAAAA	0.3186	-0.0321	0,968(0,9556-0,9814)	0.0068	2.289e-06	0.000697455	0.3179	-0.0329	0,968(0,9438-0,992)	0.0127	0.009511	#N/A	0.3194	-0.0305	0,97(0,9549-0,9853)	0.008	0.0001478	#N/A
rs6890591	5	173392315	Imputed	uc.184	Yes	Yes	No	No	1	T	A	T/A	A	0.4105	-0.0285	0,972(0,9598-0,9842)	0.0064	9.893e-06	0.00230272	0.4099	-0.0255	0,975(0,9527-0,9974)	0.0117	0.02974	0.695098	0.411	-0.0245	0,976(0,9612-0,9906)	0.0077	0.001473	0.13783
rs6869166	5	173392403	Imputed	uc.184	Yes	Yes	No	No	1	A	G	A/G	G	0.4101	-0.0286	0,972(0,9597-0,9841)	0.0064	9.193e-06	0.00219532	0.4094	-0.0247	0,976(0,9535-0,9982)	0.0117	0.03545	0.717801	0.4105	-0.0249	0,975(0,9608-0,9902)	0.0077	0.001179	0.121069
rs67623241	5	173392638	Imputed	uc.184	Yes	Yes	No	No	1	C	G	C/G	G	0.4105	-0.029	0,971(0,9593-0,9837)	0.0064	6.857e-06	0.0017337	0.4098	-0.0255	0,975(0,9527-0,9974)	0.0117	0.02963	0.695056	0.4109	-0.0254	0,975(0,9603-0,9897)	0.0077	0.0009722	0.107071
rs56180201	5	173392960	Imputed	uc.184	Yes	No	No	No	1	G	T	G/T	T	0.4104	-0.0288	0,972(0,9595-0,9839)	0.0064	7.756e-06	0.00192052	0.4097	-0.0254	0,975(0,9528-0,9975)	0.0117	0.03033	0.697484	0.4108	-0.0251	0,975(0,9606-0,99)	0.0077	0.001114	0.117273
rs10073186	5	173393823	Imputed	uc.184	Yes	No	No	No	1	G	A	G/A	A	0.4104	-0.0287	0,972(0,9594-0,9842)	0.0065	8.788e-06	0.00212062	0.4098	-0.0253	0,975(0,9529-0,9976)	0.0117	0.03092	0.699687	0.4109	-0.0251	0,975(0,9606-0,99)	0.0077	0.001138	0.118624
rs377527229	6	100091541	Imputed	uc.201	Yes	No	No	No	1	CAAA	C	CAAA/C	C	0.2282	0.0341	1,035(1,0196-1,05)	0.0075	5.849e-06	0.00152183	0.229	0.0389	1,04(1,0117-1,0684)	0.0139	0.005303	0.511111	0.228	0.0312	1,032(1,0139-1,0498)	0.0089	0.0004737	0.0680197
rs10121771	9	13914040	Imputed	uc.250	Yes	No	No	Yes	1	G	A	G/A	A	0.1207	-0.0434	0,958(0,9397-0,9757)	0.0096	6.196e-06	0.00159706	0.1207	-0.0506	0,951(0,9184-0,984)	0.0176	0.004018	0.473394	0.1214	-0.0454	0,956(0,9345-0,9772)	0.0114	7.095e-05	0.0199098
rs7048311	9	13918105	Imputed	uc.250	Yes	No	No	Yes	1	T	C	T/C	C	0.1206	-0.043	0,958(0,9401-0,9761)	0.0096	7.12e-06	0.00178198	0.1206	-0.0495	0,952(0,9194-0,9851)	0.0176	0.004826	0.497404	0.1212	-0.0448	0,956(0,9351-0,9778)	0.0114	8.532e-05	0.022873
rs7032721	9	13918407	Imputed	uc.250	Yes	No	No	Yes	1	G	C	G/C	C	0.1206	-0.043	0,958(0,9401-0,9761)	0.0096	7.038e-06	0.00176626	0.1206	-0.0494	0,952(0,9197-0,985)	0.0175	0.004858	0.497404	0.1213	-0.0449	0,956(0,935-0,9777)	0.0114	8.403e-05	0.0226371
rs7032794	9	13918687	Imputed	uc.250	Yes	No	No	Yes	1	C	T	C/T	T	0.1207	-0.0431	0,958(0,94-0,976)	0.0096	6.782e-06	0.00171763	0.1206	-0.0494	0,952(0,9197-0,985)	0.0175	0.004841	0.497404	0.1213	-0.045	0,956(0,9349-0,9776)	0.0114	8.115e-05	0.0222299
rs7033235	9	13918818	Imputed	uc.250	Yes	No	No	Yes	1	G	A	G/A	A	0.1207	-0.043	0,958(0,9401-0,9761)	0.0096	6.921e-06	0.00174425	0.1206	-0.0493	0,952(0,9198-0,9851)	0.0175	0.004937	0.49991	0.1213	-0.0449	0,956(0,935-0,9777)	0.0114	8.294e-05	0.022453
rs17224925	9	13919181	Imputed	uc.250	Yes	No	No	Yes	1	T	G	T/G	G	0.1207	-0.043	0,958(0,9401-0,9761)	0.0096	6.973e-06	0.00175314	0.1206	-0.0491	0,952(0,92-0,9853)	0.0175	0.00511	0.506103	0.1213	-0.045	0,956(0,9349-0,9776)	0.0114	8.17e-05	0.022289
rs10114117	9	13919910	Imputed	uc.250	Yes	No	No	Yes	1	G	A	G/A	A	0.1206	-0.0436	0,957(0,9395-0,9755)	0.0096	5.361e-06	0.00142029	0.1205	-0.0501	0,951(0,9191-0,9843)	0.0175	0.004315	0.484228	0.1213	-0.0454	0,956(0,9345-0,9772)	0.0114	6.848e-05	0.0195343
rs79911086	9	13920505	Imputed	uc.250	Yes	No	No	Yes	1	G	A	G/A	A	0.1207	-0.0432	0,958(0,9399-0,9759)	0.0096	6.247e-06	0.0016087	0.1206	-0.049	0,952(0,9201-0,9854)	0.0175	0.005225	0.507509	0.1214	-0.0453	0,956(0,9346-0,9773)	0.0114	7.148e-05	0.0199774
rs10124185	9	13922665	Imputed	uc.250	Yes	No	No	Yes	1	C	T	C/T	T	0.1209	-0.0431	0,958(0,94-0,976)	0.0096	6.765e-06	0.0017149	0.1207	-0.0502	0,951(0,9188-0,9844)	0.0176	0.004249	0.481267	0.1215	-0.0448	0,956(0,9351-0,9778)	0.0114	8.89e-05	0.0236491
rs6474797	9	13923909	Imputed	uc.250	Yes	No	No	Yes	1	T	C	T/C	C	0.1211	-0.0428	0,958(0,9402-0,9763)	0.0096	8.054e-06	0.00197457	0.121	-0.0494	0,952(0,9195-0,9852)	0.0176	0.004909	0.498191	0.1217	-0.0446	0,956(0,9352-0,978)	0.0114	9.533e-05	0.0248515
rs10961302	9	13924663	Imputed	uc.250	Yes	No	No	Yes	1	T	C	T/C	C	0.1198	-0.0467	0,954(0,9364-0,9727)	0.0097	1.421e-06	0.000472623	0.1196	-0.0525	0,949(0,9163-0,9825)	0.0178	0.003106	0.439188	0.1204	-0.049	0,952(0,931-0,9739)	0.0115	2.154e-05	0.00743475
rs17191861	9	13925424	Imputed	uc.250	Yes	No	Yes	Yes	1	A	T	A/T	T	0.1208	-0.0458	0,955(0,9372-0,9736)	0.0097	2.107e-06	0.000653542	0.1206	-0.0536	0,948(0,9155-0,9813)	0.0177	0.002508	0.402957	0.1215	-0.0473	0,954(0,9325-0,9755)	0.0115	3.949e-05	0.0124053
rs2382429	9	13931696	Imputed	uc.250	Yes	No	Yes	Yes	1	T	C	T/C	C	0.1301	-0.0429	0,958(0,9407-0,9756)	0.0093	3.787e-06	0.00106243	0.1295	-0.0496	0,952(0,9204-0,9839)	0.017	0.003573	0.458082	0.1307	-0.0441	0,957(0,9364-0,9777)	0.011	6.562e-05	0.0188549
rs2890975	9	13931821	Imputed	uc.250	Yes	No	Yes	Yes	1	A	G	A/G	G	0.1296	-0.043	0,958(0,9406-0,9755)	0.0093	3.601e-06	0.00101777	0.1291	-0.0484	0,953(0,9213-0,9852)	0.0171	0.004543	0.491873	0.1304	-0.044	0,957(0,9364-0,978)	0.0111	6.978e-05	0.0197525
rs10116057	9	13932658	Imputed	uc.250	Yes	No	No	Yes	1	G	A	G/A	A	0.1302	-0.0431	0,958(0,9405-0,9754)	0.0093	3.309e-06	0.000944646	0.1297	-0.0509	0,95(0,9192-0,9826)	0.017	0.002794	0.420279	0.1309	-0.0441	0,957(0,9364-0,9777)	0.011	6.57e-05	0.0188558
rs17277062	9	13932961	Imputed	uc.250	Yes	No	No	Yes	1	G	A	G/A	A	0.1298	-0.0438	0,957(0,9399-0,9748)	0.0093	2.363e-06	0.000716051	0.1292	-0.05	0,951(0,9199-0,9837)	0.0171	0.00337	0.450251	0.1304	-0.0448	0,956(0,9356-0,9772)	0.0111	5.121e-05	0.0153534
rs2811719	9	21947472	Imputed	lncRNA-69	No	-	-	-	1	G	C	C/G	G	0.1331	0.0409	1,042(1,0231-1,0607)	0.0092	9.012e-06	0.00215957	0.1327	0.0645	1,067(1,0323-1,1021)	0.0167	0.0001157	0.0679501	0.1335	0.0263	1,027(1,0048-1,049)	0.011	0.01661	0.446678
rs10965197	9	21948666	Genotyped	lncRNA-69	No	-	-	-	1	T	C	C/T	T	0.417	0.0331	1,034(1,021-1,0465)	0.0063	1.18e-07	5.53e-05	0.4156	0.0471	1,048(1,0251-1,0719)	0.0114	3.662e-05	0.0249585	0.416	0.0283	1,029(1,0137-1,0439)	0.0075	0.00015	0.0336419
rs200321749	9	21949005	Imputed	lncRNA-69	No	-	-	-	1	CA	C	CA/C	C	0.2547	-0.0435	0,957(0,9431-0,972)	0.0077	1.72e-08	1.01e-05	0.2549	-0.0494	0,952(0,9253-0,979)	0.0144	0.0005969	0.210962	0.2557	-0.0349	0,966(0,9486-0,9831)	0.0091	0.0001265	0.0309088
rs2106117	9	21949527	Imputed	lncRNA-69	No	-	-	-	1, 2, 3	T	G	G/T	T	0.3553	0.0577	1,059(1,0458-1,0732)	0.0066	2.17e-18	4.92e-15	0.3561	0.0767	1,08(1,0546-1,1054)	0.012	1.63e-10	5.49365e-07	0.3554	0.0455	1,047(1,0305-1,0629)	0.0079	6.96e-09	8.38995e-06
rs2106118	9	21949528	Imputed	lncRNA-69	No	-	-	-	1, 2, 3	T	A	A/T	T	0.3553	0.0577	1,059(1,0458-1,0732)	0.0066	2.17e-18	4.92e-15	0.3561	0.0767	1,08(1,0546-1,1054)	0.012	1.63e-10	5.49365e-07	0.3554	0.0455	1,047(1,0305-1,0629)	0.0079	6.96e-09	8.38995e-06
rs2427852	9	21950432	Imputed	lncRNA-69	No	-	-	-	2	T	A	A/T	T	0.1012	0.0407	1,042(1,0205-1,063)	0.0104	8.888e-05	0.013149	0.1009	0.0857	1,089(1,0503-1,1302)	0.0187	4.78e-06	0.00434019	0.1014	0.025	1,025(1,0007-1,0505)	0.0124	0.04333	0.594581
rs2157716	9	21950446	Imputed	lncRNA-69	No	-	-	-	1, 3	C	T	C/T	T	0.2612	-0.0597	0,942(0,9285-0,9558)	0.0074	7.55e-16	1.48e-12	0.2618	-0.0582	0,943(0,9188-0,9688)	0.0135	1.576e-05	0.0116006	0.2617	-0.0532	0,948(0,932-0,9647)	0.0088	1.56e-09	2.38599e-06
rs2263145	9	21950452	Imputed	lncRNA-69	No	-	-	-	2	T	C	C/T	T	0.1061	0.0426	1,044(1,0231-1,0644)	0.0101	2.649e-05	0.00503633	0.1063	0.0852	1,089(1,0506-1,1287)	0.0183	3.076e-06	0.00289783	0.1064	0.0272	1,028(1,0035-1,0522)	0.0121	0.02448	0.501567
rs2427853	9	21950472	Imputed	lncRNA-69	No	-	-	-	2	T	C	C/T	T	0.1017	0.0401	1,041(1,0201-1,0621)	0.0103	0.0001072	0.0153891	0.1015	0.0844	1,088(1,0489-1,1287)	0.0187	6.177e-06	0.00543004	0.102	0.0249	1,025(1,0008-1,0502)	0.0123	0.04375	0.595808
rs2382894	9	21950523	Imputed	lncRNA-69	No	-	-	-	1, 2, 3	G	C	C/G	G	0.3565	0.0577	1,059(1,0458-1,0732)	0.0066	1.5e-18	3.5e-15	0.3572	0.0777	1,081(1,0559-1,1063)	0.0119	7.56e-11	2.60813e-07	0.3566	0.0459	1,047(1,0311-1,0631)	0.0078	4.59e-09	5.869e-06
rs2891092	9	21950782	Imputed	lncRNA-69	No	-	-	-	1, 2	A	G	G/A	A	0.2704	0.0361	1,037(1,0224-1,0513)	0.0071	3.23e-07	0.000134334	0.271	0.0607	1,063(1,0363-1,0896)	0.0128	2.132e-06	0.00225248	0.2706	0.0221	1,022(1,0057-1,0393)	0.0084	0.008815	0.366068
rs4503179	9	21950879	Imputed	lncRNA-69	No	-	-	-	1, 2	G	A	A/G	G	0.2705	0.0361	1,037(1,0224-1,0513)	0.0071	3.34e-07	0.000138029	0.2711	0.0608	1,063(1,0364-1,0897)	0.0128	2.034e-06	0.00221475	0.2707	0.022	1,022(1,0056-1,0392)	0.0084	0.008965	0.368239
rs12349081	9	21951902	Imputed	lncRNA-69	No	-	-	-	1, 3	C	A	C/A	A	0.088	0.0762	1,079(1,0564-1,1025)	0.0109	3.17e-12	4.21e-09	0.0883	0.0734	1,076(1,0352-1,1187)	0.0198	0.0002051	0.105137	0.0877	0.0772	1,08(1,0531-1,1081)	0.013	2.72e-09	3.7512e-06
rs148331870	9	21951929	Imputed	lncRNA-69	No	-	-	-	1, 3	G	GA	G/GA	GA	0.1879	-0.0598	0,942(0,9262-0,958)	0.0086	4.39e-12	5.77e-09	0.1873	-0.0595	0,942(0,9128-0,9726)	0.0162	0.0002348	0.117412	0.1892	-0.0508	0,95(0,9317-0,9697)	0.0102	5.82e-07	0.000360514
rs2518722	9	21952926	Imputed	lncRNA-69	No	-	-	-	1, 2	C	T	C/T	T	0.2622	0.0356	1,036(1,0221-1,0506)	0.007	3.62e-07	0.000149054	0.2628	0.0625	1,064(1,0383-1,0913)	0.0127	8.37e-07	0.00122636	0.2626	0.0191	1,019(1,0028-1,036)	0.0083	0.02235	0.487593
rs10757260	9	21953137	Genotyped	lncRNA-69	No	-	-	-	1, 2, 3	G	A	A/G	G	0.3641	0.0563	1,058(1,0447-1,0713)	0.0064	1.01e-18	2.55e-15	0.3648	0.077	1,08(1,0558-1,1049)	0.0116	3.23e-11	1.12822e-07	0.3642	0.0454	1,046(1,031-1,0622)	0.0076	2.38e-09	3.39182e-06
rs62556541	9	21954071	Genotyped	lncRNA-69	No	-	-	-	1, 3	G	T	G/T	T	0.0823	0.0782	1,081(1,0581-1,1051)	0.0111	1.63e-12	2.21e-09	0.0829	0.0718	1,074(1,0331-1,1174)	0.02	0.0003341	0.150198	0.0821	0.0815	1,085(1,0574-1,1131)	0.0131	5.3e-10	9.20774e-07
rs72244995	9	21954473	Imputed	lncRNA-69	No	-	-	-	1, 3	CT	C	CT/C	C	0.1004	0.0791	1,082(1,0596-1,1055)	0.0108	2.02e-13	3.03e-10	0.1008	0.0654	1,068(1,0267-1,11)	0.0199	0.001008	0.279614	0.1	0.0821	1,086(1,0589-1,1129)	0.0127	9.42e-11	2.18466e-07
rs10757261	9	21954953	Imputed	lncRNA-69	No	-	-	-	1, 2, 3	A	G	G/A	A	0.3581	0.0563	1,058(1,0447-1,0713)	0.0064	1.48e-18	3.49e-15	0.3591	0.0784	1,082(1,057-1,1066)	0.0117	1.66e-11	6.10576e-08	0.3581	0.0452	1,046(1,0308-1,0619)	0.0076	3.11e-09	4.21231e-06
rs12335859	9	21955460	Genotyped	lncRNA-69	No	-	-	-	1, 3	G	A	G/A	A	0.0869	0.0761	1,079(1,0565-1,1022)	0.0108	1.92e-12	2.59e-09	0.0872	0.0702	1,073(1,0323-1,1147)	0.0196	0.0003376	0.151033	0.0866	0.078	1,081(1,0543-1,1086)	0.0128	1.19e-09	1.89322e-06
rs12335941	9	21955669	Genotyped	lncRNA-69	No	-	-	-	1, 2, 3	G	A	A/G	G	0.3638	0.0571	1,059(1,0456-1,0721)	0.0064	3.71e-19	1.08e-15	0.3645	0.0775	1,081(1,0563-1,1054)	0.0116	2.36e-11	8.44936e-08	0.3639	0.046	1,047(1,0316-1,0628)	0.0076	1.41e-09	2.17663e-06
rs2027938	9	21956078	Imputed	lncRNA-69	No	-	-	-	1, 2	A	G	G/A	A	0.2378	0.046	1,047(1,0324-1,062)	0.0072	2.01e-10	2.09e-07	0.2383	0.0765	1,08(1,0521-1,1076)	0.0131	4.97e-09	1.55925e-05	0.2377	0.031	1,031(1,0142-1,049)	0.0086	0.0003259	0.0531229
rs9657608	9	21956230	Genotyped	lncRNA-69	No	-	-	-	1, 3	C	T	C/T	T	0.0918	0.076	1,079(1,057-1,1014)	0.0105	5.43e-13	7.73e-10	0.0921	0.0672	1,07(1,0302-1,1103)	0.0191	0.0004415	0.180051	0.0917	0.079	1,082(1,056-1,109)	0.0125	2.61e-10	4.99523e-07
rs2027939	9	21956492	Imputed	lncRNA-69	No	-	-	-	1	G	A	G/A	A	0.13	0.042	1,043(1,0245-1,0617)	0.0091	4.312e-06	0.00118208	0.13	0.0526	1,054(1,0205-1,0887)	0.0165	0.001458	0.326664	0.1294	0.0303	1,031(1,009-1,053)	0.0109	0.005489	0.29789
rs717326	9	21958524	Genotyped	lncRNA-69	No	-	-	-	1, 3	T	C	T/C	C	0.093	0.0758	1,079(1,0568-1,1012)	0.0105	4.89e-13	7e-10	0.0932	0.0695	1,072(1,0328-1,1126)	0.019	0.0002536	0.124115	0.0929	0.0783	1,081(1,0555-1,1081)	0.0124	2.91e-10	5.54541e-07
rs2518717	9	21959751	Genotyped	lncRNA-69	No	-	-	-	1, 2, 3	T	C	T/C	C	0.3496	0.0569	1,059(1,0451-1,0721)	0.0065	1.22e-18	2.93e-15	0.3509	0.0789	1,082(1,0576-1,1072)	0.0117	1.82e-11	6.59564e-08	0.3497	0.043	1,044(1,0283-1,0598)	0.0077	2.25e-08	2.33567e-05
rs148891771	9	21959860	Imputed	lncRNA-69	No	-	-	-	1, 3	G	A	G/A	A	0.088	0.0764	1,079(1,0568-1,1025)	0.0108	1.36e-12	1.88e-09	0.0885	0.0723	1,075(1,0347-1,1169)	0.0195	0.0002082	0.106425	0.0878	0.0784	1,082(1,0548-1,109)	0.0128	8.91e-10	1.45645e-06
rs2106115	9	21959900	Imputed	lncRNA-69	No	-	-	-	1, 2	C	T	C/T	T	0.2601	0.0357	1,036(1,0222-1,0507)	0.007	4.02e-07	0.000162284	0.2609	0.0638	1,066(1,0395-1,093)	0.0128	5.58e-07	0.000905375	0.2607	0.0183	1,018(1,0018-1,0354)	0.0084	0.02911	0.530742
rs2106116	9	21959966	Imputed	lncRNA-69	No	-	-	-	1, 2	C	T	C/T	T	0.2601	0.0357	1,036(1,0222-1,0507)	0.007	3.85e-07	0.000157303	0.2609	0.0639	1,066(1,0396-1,0931)	0.0128	5.41e-07	0.000884273	0.2607	0.0184	1,019(1,0019-1,0355)	0.0084	0.02848	0.52691
rs1985742	9	21961227	Imputed	lncRNA-69	No	-	-	-	1, 2, 3	A	T	A/T	T	0.3516	0.0588	1,061(1,0471-1,0742)	0.0065	8.1e-20	3.34e-16	0.3525	0.0783	1,081(1,0569-1,1065)	0.0117	2.7e-11	9.54777e-08	0.3521	0.0457	1,047(1,0311-1,0627)	0.0077	2.67e-09	3.6979e-06
rs7041637	9	21961866	Genotyped	lncRNA-69	No	-	-	-	1, 2, 3	C	A	C/A	A	0.2811	-0.0579	0,944(0,9311-0,9566)	0.0069	6.62e-17	1.37e-13	0.2818	-0.0561	0,945(0,9224-0,9691)	0.0126	8.803e-06	0.007189	0.2815	-0.0523	0,949(0,9337-0,9646)	0.0083	2.44e-10	4.74279e-07
rs184687008	9	21962012	Genotyped	lncRNA-69	No	-	-	-	2	T	A	T/A	A	0.0975	0.0397	1,04(1,0197-1,0617)	0.0103	0.0001265	0.0176103	0.0979	0.0836	1,087(1,0483-1,1276)	0.0186	6.936e-06	0.00602056	0.0979	0.0194	1,02(0,9953-1,0445)	0.0123	0.1151	0.751604
rs145546943	9	21962977	Imputed	lncRNA-69	No	-	-	-	1, 3	ATTGT	A	ATTGT/A	A	0.0832	0.0808	1,084(1,0608-1,108)	0.0111	4.12e-13	5.98e-10	0.0837	0.079	1,082(1,0396-1,1266)	0.0205	0.0001167	0.0683919	0.0829	0.0825	1,086(1,0585-1,1142)	0.0131	3.15e-10	5.91139e-07
rs2263146	9	21963048	Imputed	lncRNA-69	No	-	-	-	1, 2, 3	C	T	C/T	T	0.3491	0.0575	1,059(1,0458-1,0728)	0.0065	5.77e-19	1.56e-15	0.3504	0.0797	1,083(1,0582-1,1083)	0.0118	1.2e-11	4.46496e-08	0.3494	0.0437	1,045(1,029-1,0606)	0.0077	1.44e-08	1.56727e-05
rs140940119	9	21963889	Imputed	lncRNA-69	No	-	-	-	1, 2, 3	AT	A	AT/A	A	0.3303	0.0503	1,052(1,0369-1,0665)	0.0072	2.07e-12	2.77e-09	0.3304	0.0647	1,067(1,0396-1,0948)	0.0132	1.038e-06	0.00139765	0.3297	0.0411	1,042(1,0249-1,0593)	0.0084	1.06e-06	0.000583059
rs140938832	9	21964331	Imputed	lncRNA-69	No	-	-	-	1, 3	CA	C	CA/C	C	0.0829	0.0808	1,084(1,0606-1,1082)	0.0112	4.38e-13	6.32e-10	0.0834	0.0787	1,082(1,0393-1,1262)	0.0205	0.0001248	0.0723706	0.0826	0.0824	1,086(1,0584-1,1141)	0.0131	3.48e-10	6.48714e-07
rs67226702	9	21964463	Imputed	lncRNA-69	No	-	-	-	1, 3	T	A	T/A	A	0.1825	-0.0567	0,945(0,9293-0,9608)	0.0085	1.97e-11	2.38e-08	0.1816	-0.0577	0,944(0,9155-0,9732)	0.0156	0.0002187	0.110766	0.1839	-0.0454	0,956(0,9371-0,9745)	0.01	5.87e-06	0.0026703
rs77560034	9	21964866	Imputed	lncRNA-69	No	-	-	-	1, 3	G	C	G/C	C	0.083	0.0789	1,082(1,059-1,1057)	0.011	9.45e-13	1.32e-09	0.0836	0.0737	1,076(1,0351-1,1195)	0.02	0.0002223	0.112383	0.0828	0.0815	1,085(1,0574-1,1131)	0.0131	4.98e-10	8.76047e-07
rs3057314	9	21964882	Imputed	lncRNA-69	No	-	-	-	1, 2, 3	CAAAA	C	CAAAA/C	C	0.3185	0.0695	1,072(1,058-1,0861)	0.0067	7.16e-25	4.21e-21	0.3199	0.0867	1,091(1,0642-1,1176)	0.0125	3.86e-12	1.45917e-08	0.3181	0.0606	1,062(1,0459-1,0793)	0.008	2.88e-14	1.37064e-10
rs2188127	9	21965232	Genotyped	lncRNA-69	No	-	-	-	1	C	G	C/G	G	0.1282	0.0448	1,046(1,0271-1,0648)	0.0092	1.129e-06	0.000400088	0.1284	0.0484	1,05(1,016-1,0843)	0.0166	0.003652	0.46009	0.128	0.0333	1,034(1,0118-1,0564)	0.011	0.002397	0.186287
rs3731257	9	21966221	Genotyped	lncRNA-69	No	-	-	-	1, 3	G	A	G/A	A	0.2555	-0.0577	0,944(0,9309-0,9572)	0.0071	5.71e-16	1.13e-12	0.2564	-0.0491	0,952(0,9281-0,9767)	0.013	0.000151	0.0841443	0.2558	-0.0515	0,95(0,9341-0,9658)	0.0085	1.32e-09	2.057e-06
rs56018935	9	21966527	Genotyped	lncRNA-69	No	-	-	-	2	C	G	C/G	G	0.1051	0.0399	1,041(1,0205-1,0613)	0.01	6.685e-05	0.0105213	0.1054	0.0893	1,093(1,0555-1,1327)	0.018	6.75e-07	0.00105328	0.1057	0.0217	1,022(0,9984-1,0461)	0.0119	0.06856	0.669002
rs3088440	9	21968159	Imputed	lncRNA-69	No	-	-	-	1, 3	G	A	G/A	A	0.084	0.0722	1,075(1,0519-1,0983)	0.011	5.39e-11	5.93e-08	0.0844	0.069	1,071(1,0305-1,1141)	0.0199	0.0005208	0.198512	0.0838	0.0748	1,078(1,0504-1,1057)	0.0131	1.03e-08	1.17868e-05
rs2518719	9	21970427	Imputed	lncRNA-69	No	-	-	-	1	A	G	A/G	G	0.1341	0.0433	1,044(1,026-1,0628)	0.009	1.594e-06	0.000515263	0.1344	0.0461	1,047(1,0143-1,0812)	0.0163	0.004768	0.497404	0.1335	0.0333	1,034(1,0122-1,056)	0.0108	0.002014	0.166603
rs3731246	9	21971989	Imputed	lncRNA-69	No	-	-	-	2	C	G	C/G	G	0.1082	0.0323	1,033(1,013-1,0531)	0.0099	0.001109	0.0873957	0.1084	0.0789	1,082(1,045-1,1205)	0.0178	8.893e-06	0.00721978	0.1086	0.0161	1,016(0,993-1,04)	0.0118	0.1708	0.80225
rs2811708	9	21973422	Genotyped	lncRNA-69	No	-	-	-	1, 2	G	T	G/T	T	0.2593	0.0334	1,034(1,0199-1,0482)	0.007	1.85e-06	0.000585001	0.2598	0.0604	1,062(1,0361-1,089)	0.0127	1.981e-06	0.00220489	0.2595	0.0179	1,018(1,0014-1,035)	0.0084	0.03206	0.54761
rs3814960	9	21975017	Genotyped	lncRNA-69	No	-	-	-	1, 2, 3	C	T	T/C	C	0.3682	0.0546	1,056(1,043-1,0694)	0.0064	1.11e-17	2.39e-14	0.3688	0.0733	1,076(1,0519-1,1008)	0.0116	2.76e-10	8.96282e-07	0.3683	0.0455	1,047(1,0311-1,0623)	0.0076	2.22e-09	3.19273e-06
rs2518720	9	21978979	Genotyped	lncRNA-69	No	-	-	-	1, 2, 3	C	T	C/T	T	0.3486	0.0555	1,057(1,0439-1,0704)	0.0064	7.55e-18	1.65e-14	0.3496	0.0726	1,075(1,0509-1,1002)	0.0117	5.95e-10	1.88747e-06	0.3487	0.0436	1,045(1,0289-1,0604)	0.0077	1.34e-08	1.48377e-05
rs13297747	9	21980941	Imputed	lncRNA-69	No	-	-	-	1	G	C	G/C	C	0.1334	0.0444	1,045(1,0271-1,064)	0.009	8.03e-07	0.000301225	0.1337	0.0493	1,051(1,0175-1,0846)	0.0163	0.002458	0.399755	0.1329	0.0333	1,034(1,0122-1,056)	0.0108	0.001929	0.161802
rs7874405	9	21980944	Imputed	lncRNA-69	No	-	-	-	1, 2	C	T	T/C	C	0.2829	0.034	1,035(1,0209-1,0485)	0.0068	6.26e-07	0.000240235	0.283	0.0603	1,062(1,0367-1,0883)	0.0124	1.179e-06	0.00151367	0.2832	0.0216	1,022(1,0057-1,0382)	0.0081	0.007899	0.35202
rs36168473	9	21980969	Imputed	lncRNA-69	No	-	-	-	1, 2	AT	A	A/AT	AT	0.2835	0.0325	1,033(1,0192-1,0471)	0.0069	2.285e-06	0.000697006	0.284	0.057	1,059(1,0326-1,0853)	0.0127	7.818e-06	0.00659937	0.2837	0.0217	1,022(1,0058-1,0383)	0.0081	0.007605	0.346813
rs4074785	9	21981583	Genotyped	lncRNA-69	No	-	-	-	1, 3	G	A	G/A	A	0.083	0.075	1,078(1,0549-1,1014)	0.011	1e-11	1.25e-08	0.0834	0.063	1,065(1,0241-1,1076)	0.02	0.001606	0.335745	0.0828	0.0798	1,083(1,0556-1,1112)	0.0131	1.02e-09	1.6375e-06
rs5896958	9	21981630	Imputed	lncRNA-69	No	-	-	-	1, 2	C	CT	CT/C	C	0.3353	0.0401	1,041(1,0269-1,0551)	0.0069	6.2e-09	4.01e-06	0.3348	0.065	1,067(1,0407-1,0943)	0.0128	3.65e-07	0.000625094	0.3353	0.0283	1,029(1,0123-1,0454)	0.0082	0.0005348	0.0734693
rs35302371	9	21982478	Imputed	lncRNA-69	No	-	-	-	1	AT	A	AT/A	A	0.1346	0.0439	1,045(1,0266-1,0635)	0.009	1.241e-06	0.000428233	0.135	0.0493	1,051(1,0167-1,0855)	0.0167	0.003071	0.438499	0.1341	0.0331	1,034(1,0122-1,0556)	0.0107	0.001989	0.16503
rs3731222	9	21983914	Imputed	lncRNA-69	No	-	-	-	1	T	C	T/C	C	0.1332	0.0448	1,046(1,0275-1,0644)	0.009	6.41e-07	0.000245844	0.1336	0.0501	1,051(1,0183-1,0855)	0.0163	0.002098	0.376713	0.1327	0.0335	1,034(1,0124-1,0562)	0.0108	0.001823	0.156184
rs3731217	9	21984661	Genotyped	lncRNA-69	No	-	-	-	1	A	C	A/C	C	0.1347	0.0448	1,046(1,0275-1,0644)	0.009	5.68e-07	0.000219994	0.1351	0.0508	1,052(1,0192-1,0861)	0.0162	0.001668	0.338496	0.1342	0.0338	1,034(1,0129-1,0563)	0.0107	0.001595	0.143085
rs3731211	9	21986847	Genotyped	lncRNA-69	No	-	-	-	1, 2	T	A	A/T	T	0.2723	0.0348	1,035(1,0215-1,0495)	0.0069	4.71e-07	0.000186171	0.2724	0.0615	1,063(1,0377-1,0898)	0.0125	9.52e-07	0.00136108	0.2725	0.0206	1,021(1,0045-1,0374)	0.0082	0.01238	0.405436
rs3731204	9	21987584	Imputed	lncRNA-69	No	-	-	-	1	T	C	T/C	C	0.1333	0.0446	1,046(1,0273-1,0642)	0.009	7.51e-07	0.000283885	0.1337	0.049	1,05(1,0172-1,0843)	0.0163	0.002625	0.411925	0.1328	0.0329	1,033(1,0118-1,0556)	0.0108	0.002211	0.177013
rs3731198	9	21989477	Imputed	lncRNA-69	No	-	-	-	1	T	C	T/C	C	0.1331	0.0445	1,046(1,0272-1,0641)	0.009	7.86e-07	0.000296055	0.1334	0.0498	1,051(1,018-1,0852)	0.0163	0.00226	0.390438	0.1326	0.0326	1,033(1,0115-1,0552)	0.0108	0.002466	0.189411
rs7036656	9	21990457	Genotyped	lncRNA-69	No	-	-	-	1, 2	C	T	T/C	C	0.2724	0.034	1,035(1,0207-1,0487)	0.0069	8.39e-07	0.00031248	0.2725	0.062	1,064(1,0382-1,0904)	0.0125	7.57e-07	0.00116765	0.2726	0.0197	1,02(1,0036-1,0364)	0.0082	0.01675	0.447782
rs3731197	9	21991371	Imputed	lncRNA-69	No	-	-	-	1, 2, 3	C	T	T/C	C	0.3661	0.0539	1,055(1,0422-1,0687)	0.0064	2.99e-17	6.3e-14	0.3665	0.0735	1,076(1,0521-1,101)	0.0116	2.51e-10	8.2513e-07	0.3661	0.0443	1,045(1,0298-1,061)	0.0076	5.73e-09	7.09637e-06
rs2811710	9	21991923	Genotyped	lncRNA-69	No	-	-	-	1, 2, 3	C	T	C/T	T	0.3579	0.0543	1,056(1,0426-1,0691)	0.0064	2.71e-17	5.75e-14	0.3586	0.0741	1,077(1,0525-1,1019)	0.0117	2.17e-10	7.20336e-07	0.358	0.0424	1,043(1,0279-1,059)	0.0076	2.86e-08	2.85e-05
rs2811711	9	21993964	Imputed	lncRNA-69	No	-	-	-	1	T	C	T/C	C	0.1359	0.0442	1,045(1,0269-1,0638)	0.009	9.14e-07	0.000338679	0.1362	0.0514	1,053(1,0196-1,0869)	0.0163	0.001562	0.331915	0.1355	0.0313	1,032(1,0104-1,0537)	0.0107	0.003573	0.236322
rs78545330	9	21995941	Genotyped	lncRNA-69	No	-	-	-	2	T	A	T/A	A	0.0971	0.0421	1,043(1,022-1,0645)	0.0104	4.849e-05	0.00807846	0.0978	0.0881	1,092(1,0532-1,1324)	0.0185	1.853e-06	0.00213117	0.0973	0.0254	1,026(1,0013-1,0508)	0.0123	0.03989	0.580059
rs113646886	9	21996645	Imputed	lncRNA-69	No	-	-	-	2	CCT	C	CCT/C	C	0.0979	0.0409	1,042(1,0207-1,0632)	0.0104	8.534e-05	0.0127138	0.0984	0.0907	1,095(1,0551-1,1363)	0.0189	1.681e-06	0.00199144	0.0982	0.025	1,025(1,0009-1,0503)	0.0123	0.04243	0.591544
rs3218020	9	21997872	Imputed	lncRNA-69	No	-	-	-	1, 3	G	A	G/A	A	0.3461	-0.0547	0,947(0,9348-0,9589)	0.0065	4.87e-17	1.02e-13	0.3474	-0.0388	0,962(0,9398-0,9846)	0.0119	0.001066	0.285658	0.3466	-0.0535	0,948(0,9335-0,9625)	0.0078	6.19e-12	2.05832e-08
rs2811712	9	21998035	Genotyped	lncRNA-69	No	-	-	-	2	G	A	A/G	G	0.1066	0.0407	1,042(1,0215-1,0619)	0.0099	3.943e-05	0.00698647	0.107	0.0883	1,092(1,0551-1,1309)	0.0177	5.97e-07	0.000947382	0.1068	0.0293	1,03(1,0062-1,0538)	0.0118	0.01312	0.412714
rs3218018	9	21998139	Genotyped	lncRNA-69	No	-	-	-	1, 2	T	G	T/G	G	0.092	0.0484	1,05(1,028-1,0716)	0.0106	4.629e-06	0.00125527	0.0925	0.0983	1,103(1,0634-1,1447)	0.0188	1.79e-07	0.000351007	0.0922	0.0299	1,03(1,0052-1,0561)	0.0126	0.0178	0.457685
rs3218012	9	21998660	Genotyped	lncRNA-69	No	-	-	-	1	G	A	G/A	A	0.4375	-0.0286	0,972(0,9601-0,9837)	0.0062	4.555e-06	0.0012413	0.4386	-0.021	0,979(0,9576-1,0013)	0.0114	0.06516	0.765468	0.4379	-0.0251	0,975(0,9612-0,9895)	0.0074	0.0007387	0.090495
rs3218008	9	21998891	Imputed	lncRNA-69	No	-	-	-	2	AAC	A	AAC/A	A	0.0986	0.0411	1,042(1,0211-1,0632)	0.0103	7.088e-05	0.0109711	0.0991	0.0899	1,094(1,0545-1,1351)	0.0188	1.705e-06	0.00201124	0.099	0.0252	1,026(1,0013-1,0503)	0.0122	0.0389	0.575846
rs3218007	9	21999800	Genotyped	lncRNA-69	No	-	-	-	2	C	T	C/T	T	0.0987	0.0425	1,043(1,0228-1,0645)	0.0102	3.291e-05	0.00610105	0.0994	0.0913	1,096(1,0572-1,1354)	0.0182	5.68e-07	0.000917191	0.099	0.0254	1,026(1,0015-1,0505)	0.0122	0.03752	0.571131
rs3218005	9	22000247	Genotyped	lncRNA-69	No	-	-	-	2	T	C	T/C	C	0.0987	0.0425	1,043(1,0228-1,0645)	0.0102	3.301e-05	0.00610767	0.0994	0.0918	1,096(1,0577-1,136)	0.0182	4.75e-07	0.000794629	0.099	0.0254	1,026(1,0015-1,0505)	0.0122	0.03776	0.57118
rs3218002	9	22000841	Genotyped	lncRNA-69	No	-	-	-	2	G	A	G/A	A	0.0986	0.0433	1,044(1,0236-1,0653)	0.0102	2.328e-05	0.00450358	0.0993	0.0919	1,096(1,0578-1,1361)	0.0182	4.63e-07	0.000784735	0.0989	0.0264	1,027(1,0025-1,0516)	0.0122	0.03058	0.540765
rs3217992	9	22003223	Imputed	lncRNA-69	No	-	-	-	1, 3	C	T	C/T	T	0.3743	-0.0581	0,944(0,9318-0,9555)	0.0064	1.19e-19	4.48e-16	0.3751	-0.0444	0,957(0,9349-0,9788)	0.0117	0.0001396	0.0792873	0.3749	-0.0576	0,944(0,9301-0,9582)	0.0076	4.6e-14	1.78744e-10
rs34503303	9	22003298	Imputed	lncRNA-69	No	-	-	-	1, 3	C	CA	C/CA	CA	0.3741	-0.0581	0,944(0,9316-0,9557)	0.0065	2.51e-19	7.69e-16	0.3743	-0.0434	0,958(0,9353-0,9803)	0.012	0.0003	0.13988	0.3749	-0.0579	0,944(0,9298-0,9579)	0.0076	3.57e-14	1.56671e-10
rs10656724	9	22005111	Imputed	lncRNA-69	No	-	-	-	1	A	ATG	ATG/A	A	0.3153	0.04	1,041(1,0256-1,0562)	0.0075	1.03e-07	4.9e-05	0.3136	0.0475	1,049(1,0203-1,0778)	0.014	0.0006639	0.227364	0.3143	0.039	1,04(1,0218-1,0581)	0.0089	1.087e-05	0.00447064
rs3217986	9	22005330	Genotyped	lncRNA-69	No	-	-	-	1, 3	T	G	T/G	G	0.0833	0.0766	1,08(1,0566-1,1031)	0.011	3.27e-12	4.32e-09	0.0836	0.0628	1,065(1,0241-1,1072)	0.0199	0.001635	0.337667	0.0832	0.0811	1,084(1,0572-1,1125)	0.013	4.89e-10	8.68564e-07
rs2069426	9	22006273	Genotyped	lncRNA-69	No	-	-	-	1, 2	G	T	G/T	T	0.0918	0.0483	1,049(1,0279-1,0715)	0.0106	4.936e-06	0.00132938	0.0924	0.0965	1,101(1,0613-1,1429)	0.0189	3.1e-07	0.000540877	0.092	0.0299	1,03(1,0052-1,0561)	0.0126	0.01767	0.456943
rs974336	9	22006348	Genotyped	lncRNA-69	No	-	-	-	2	C	T	C/T	T	0.0986	0.0425	1,043(1,0228-1,0645)	0.0102	3.351e-05	0.00617535	0.0993	0.091	1,095(1,0569-1,135)	0.0182	6.12e-07	0.000965786	0.0989	0.0256	1,026(1,0017-1,0508)	0.0122	0.03604	0.565945
rs2069422	9	22008026	Imputed	lncRNA-69	No	-	-	-	1, 2	G	T	T/G	G	0.0999	0.0459	1,047(1,0262-1,0681)	0.0102	6.538e-06	0.00167427	0.1001	0.0939	1,098(1,06-1,1383)	0.0182	2.57e-07	0.000469981	0.1001	0.0334	1,034(1,0097-1,0588)	0.0121	0.005977	0.311047
rs2069417	9	22009987	Imputed	lncRNA-69	No	-	-	-	2	CA	C	CA/C	C	0.0981	0.0423	1,043(1,0222-1,0647)	0.0104	4.484e-05	0.00759411	0.0985	0.0919	1,096(1,0566-1,1374)	0.0188	1.06e-06	0.00141348	0.0984	0.0266	1,027(1,0027-1,0518)	0.0122	0.02961	0.533517
rs2069416	9	22010004	Imputed	lncRNA-69	No	-	-	-	1, 3	T	A	T/A	A	0.3385	-0.0512	0,95(0,9379-0,9625)	0.0066	1e-14	1.75e-11	0.3391	-0.0402	0,961(0,9377-0,984)	0.0123	0.001084	0.288539	0.3382	-0.0466	0,954(0,9398-0,9694)	0.0079	3.92e-09	5.1728e-06
rs495490	9	22010412	Genotyped	lncRNA-69	No	-	-	-	1	A	G	A/G	G	0.0994	0.049	1,05(1,0294-1,0714)	0.0102	1.753e-06	0.000560102	0.0994	0.0346	1,035(0,998-1,0739)	0.0187	0.06429	0.763911	0.0991	0.0437	1,045(1,02-1,07)	0.0122	0.0003405	0.0544421
rs76959412	9	22011083	Genotyped	lncRNA-69	No	-	-	-	1	G	C	G/C	C	0.0167	0.1155	1,122(1,0711-1,1763)	0.0239	1.42e-06	0.000472623	0.0168	0.1125	1,119(1,027-1,2194)	0.0438	0.01018	0.594578	0.0167	0.0869	1,091(1,0315-1,1535)	0.0285	0.002296	0.181037
rs575427	9	22011477	Imputed	lncRNA-69	No	-	-	-	1	A	G	A/G	G	0.0993	0.049	1,05(1,0294-1,0714)	0.0102	1.766e-06	0.000562303	0.0993	0.0337	1,034(0,9971-1,0729)	0.0187	0.07115	0.771843	0.099	0.0434	1,044(1,0197-1,0696)	0.0122	0.0003764	0.0586207
rs545226	9	22012422	Imputed	lncRNA-69	No	-	-	-	1, 3	G	A	A/G	G	0.4013	-0.0538	0,948(0,936-0,9594)	0.0063	1.71e-17	3.67e-14	0.4013	-0.0462	0,955(0,9336-0,9766)	0.0115	6.257e-05	0.0394318	0.4014	-0.0458	0,955(0,9413-0,9694)	0.0075	1.25e-09	1.95957e-06
rs77920300	9	22012441	Genotyped	lncRNA-69	No	-	-	-	1, 2	C	T	C/T	T	0.0919	0.0479	1,049(1,0275-1,0711)	0.0106	5.878e-06	0.00152793	0.0925	0.0965	1,101(1,0615-1,1426)	0.0188	3.01e-07	0.000529378	0.0922	0.029	1,029(1,0043-1,0552)	0.0126	0.02117	0.479582
rs36084073	9	22012789	Imputed	lncRNA-69	No	-	-	-	2	GA	G	GA/G	G	0.0986	0.041	1,042(1,021-1,0631)	0.0103	7.232e-05	0.0111037	0.0991	0.0886	1,093(1,0531-1,1337)	0.0188	2.458e-06	0.00244057	0.0989	0.0266	1,027(1,0023-1,0522)	0.0124	0.03157	0.546003
rs10811640	9	22013411	Genotyped	lncRNA-69	No	-	-	-	1	G	T	G/T	T	0.4461	-0.0291	0,971(0,9596-0,9832)	0.0062	3.057e-06	0.000879986	0.4474	-0.0264	0,974(0,9526-0,9958)	0.0113	0.01989	0.665493	0.4466	-0.025	0,975(0,9613-0,9896)	0.0074	0.000747	0.0911601
rs10757263	9	22013805	Genotyped	lncRNA-69	No	-	-	-	1	C	T	C/T	T	0.4462	-0.0294	0,971(0,9593-0,9829)	0.0062	2.317e-06	0.000703657	0.4474	-0.0269	0,973(0,9519-0,9955)	0.0114	0.01783	0.651649	0.4468	-0.0255	0,975(0,9608-0,9891)	0.0074	0.0005851	0.077899
rs10811641	9	22014137	Imputed	lncRNA-69	No	-	-	-	1, 3	C	G	C/G	G	0.3613	-0.057	0,945(0,9326-0,9567)	0.0065	1.03e-18	2.55e-15	0.3622	-0.0486	0,953(0,9308-0,9748)	0.0118	3.553e-05	0.0243358	0.3618	-0.0536	0,948(0,9336-0,9622)	0.0077	3.32e-12	1.1739e-08
rs10217269	9	22016173	Imputed	lncRNA-69	No	-	-	-	1, 3	C	T	C/T	T	0.0728	0.0775	1,081(1,0559-1,1059)	0.0118	4.94e-11	5.59e-08	0.0732	0.0672	1,07(1,0256-1,1153)	0.0214	0.001651	0.338496	0.0726	0.0839	1,088(1,0581-1,1178)	0.014	1.92e-09	2.86725e-06
rs10217281	9	22016617	Imputed	lncRNA-69	No	-	-	-	1	G	A	G/A	A	0.4447	-0.028	0,972(0,9606-0,9843)	0.0062	6.887e-06	0.00173944	0.4459	-0.025	0,975(0,9538-0,9973)	0.0114	0.02736	0.688375	0.4452	-0.0237	0,977(0,9625-0,9908)	0.0074	0.001426	0.135126
rs2106120	9	22017101	Genotyped	lncRNA-69	No	-	-	-	1	G	T	G/T	T	0.4465	-0.0286	0,972(0,9601-0,9837)	0.0062	4.484e-06	0.00122558	0.4478	-0.0256	0,975(0,9532-0,9967)	0.0114	0.02424	0.681498	0.4471	-0.0244	0,976(0,9618-0,9902)	0.0074	0.0009953	0.1085
rs139752189	9	22017332	Imputed	lncRNA-69	No	-	-	-	2	GA	G	GA/G	G	0.0921	0.0467	1,048(1,0261-1,07)	0.0107	1.171e-05	0.00262815	0.0925	0.0956	1,1(1,0593-1,143)	0.0194	7.98e-07	0.00120313	0.0924	0.0292	1,03(1,0045-1,0554)	0.0126	0.02039	0.475528
rs2106119	9	22017550	Genotyped	lncRNA-69	No	-	-	-	1	A	G	A/G	G	0.4474	-0.0289	0,972(0,9598-0,9834)	0.0062	3.484e-06	0.000989322	0.4487	-0.0263	0,974(0,9525-0,9961)	0.0114	0.02064	0.670342	0.448	-0.0246	0,976(0,9617-0,99)	0.0074	0.000921	0.103212
rs643319	9	22017836	Genotyped	lncRNA-69	No	-	-	-	1	C	A	C/A	A	0.4902	0.0309	1,031(1,0189-1,044)	0.0062	5.59e-07	0.000217191	0.4901	0.0276	1,028(1,0055-1,051)	0.0113	0.01429	0.625771	0.4898	0.0243	1,025(1,0098-1,0396)	0.0074	0.0009537	0.105803
rs7044859	9	22018781	Genotyped	lncRNA-69	No	-	-	-	1	T	A	T/A	A	0.4468	-0.0295	0,971(0,9592-0,9828)	0.0062	2.166e-06	0.000668089	0.4482	-0.0268	0,974(0,9522-0,9954)	0.0113	0.01821	0.65468	0.4474	-0.0254	0,975(0,9609-0,9892)	0.0074	0.0006266	0.0816526
rs10757264	9	22019732	Genotyped	lncRNA-69	No	-	-	-	1	A	G	A/G	G	0.4793	-0.0281	0,972(0,9605-0,9842)	0.0062	6.078e-06	0.00157381	0.4801	-0.0255	0,975(0,9535-0,9967)	0.0113	0.02428	0.681723	0.4796	-0.0214	0,979(0,9647-0,9931)	0.0074	0.003809	0.24494
rs490005	9	22020493	Imputed	lncRNA-69	No	-	-	-	1	G	A	A/G	G	0.4873	-0.0282	0,972(0,9605-0,9841)	0.0062	5.467e-06	0.00144145	0.4877	-0.0262	0,974(0,9528-0,996)	0.0113	0.02052	0.669043	0.4875	-0.0197	0,98(0,9664-0,9948)	0.0074	0.007578	0.3466
rs568447	9	22021615	Imputed	lncRNA-69	No	-	-	-	1, 3	G	A	A/G	G	0.424	-0.0556	0,946(0,9343-0,9577)	0.0063	8.96e-19	2.31e-15	0.4239	-0.0485	0,953(0,9316-0,9742)	0.0114	2.255e-05	0.0159193	0.4243	-0.0493	0,952(0,938-0,966)	0.0075	4.43e-11	1.19107e-07
rs567453	9	22021737	Imputed	lncRNA-69	No	-	-	-	1	G	C	G/C	C	0.4916	0.0306	1,031(1,0186-1,0437)	0.0062	8.41e-07	0.000312543	0.4917	0.0289	1,029(1,0068-1,0524)	0.0113	0.01069	0.598894	0.4914	0.0234	1,024(1,0089-1,0386)	0.0074	0.001577	0.142538
rs10965212	9	22023795	Genotyped	lncRNA-69	No	-	-	-	1	T	A	T/A	A	0.4708	-0.0321	0,968(0,9567-0,9802)	0.0062	2.46e-07	0.000105951	0.4715	-0.0312	0,969(0,9481-0,991)	0.0113	0.005829	0.530741	0.4713	-0.0294	0,971(0,957-0,9852)	0.0074	7.023e-05	0.0197962
rs504318	9	22024023	Imputed	lncRNA-69	No	-	-	-	1	A	T	A/T	T	0.4913	0.0308	1,031(1,0188-1,0439)	0.0062	6.72e-07	0.000256306	0.4915	0.0296	1,03(1,0075-1,0531)	0.0113	0.008784	0.569833	0.4911	0.0234	1,024(1,0089-1,0386)	0.0074	0.001562	0.141599
rs496892	9	22024351	Genotyped	lncRNA-69	No	-	-	-	1	C	T	C/T	T	0.4895	0.0314	1,032(1,0194-1,0445)	0.0062	4.07e-07	0.000163982	0.4895	0.0301	1,031(1,008-1,0536)	0.0113	0.007826	0.552549	0.4892	0.0243	1,025(1,0098-1,0396)	0.0074	0.001023	0.110603
rs647188	9	22024965	Imputed	lncRNA-69	No	-	-	-	1	T	G	T/G	G	0.0992	0.049	1,05(1,0292-1,0716)	0.0103	1.766e-06	0.000562303	0.0992	0.0346	1,035(0,998-1,0739)	0.0187	0.06445	0.764047	0.0989	0.0441	1,045(1,0204-1,0704)	0.0122	0.00031	0.0513045
rs10811643	9	22024966	Genotyped	lncRNA-69	No	-	-	-	1	A	G	A/G	G	0.4506	-0.0306	0,97(0,9581-0,9817)	0.0062	8.49e-07	0.000315128	0.4517	-0.0297	0,971(0,9495-0,9925)	0.0113	0.008798	0.569856	0.4512	-0.0258	0,975(0,9605-0,9888)	0.0074	0.0004913	0.0694277
rs10811644	9	22025067	Imputed	lncRNA-69	No	-	-	-	1	A	T	A/T	T	0.4505	-0.0305	0,97(0,9582-0,9818)	0.0062	9.43e-07	0.000346486	0.4516	-0.0294	0,971(0,9498-0,9928)	0.0113	0.009424	0.582231	0.4511	-0.0257	0,975(0,9606-0,9889)	0.0074	0.000511	0.0711197
rs7035484	9	22025240	Imputed	lncRNA-69	No	-	-	-	1	C	G	C/G	G	0.4505	-0.0305	0,97(0,9582-0,9818)	0.0062	9.28e-07	0.000343554	0.4516	-0.0294	0,971(0,9498-0,9928)	0.0113	0.009359	0.580983	0.4511	-0.0257	0,975(0,9606-0,9889)	0.0074	0.0005091	0.0710342
rs116729641	9	22025432	Imputed	lncRNA-69	No	-	-	-	1, 2	G	A	G/A	A	0.092	0.0489	1,05(1,0285-1,0722)	0.0106	3.621e-06	0.00102209	0.0926	0.0976	1,103(1,0626-1,1439)	0.0188	2.2e-07	0.000409754	0.0923	0.0304	1,031(1,0057-1,0566)	0.0126	0.01587	0.438786
rs10738604	9	22025493	Genotyped	lncRNA-69	No	-	-	-	1, 3	G	A	G/A	A	0.3568	-0.0558	0,946(0,9338-0,9579)	0.0065	6.61e-18	1.46e-14	0.3579	-0.0473	0,954(0,932-0,9761)	0.0118	5.904e-05	0.0375501	0.3574	-0.0527	0,949(0,9345-0,9631)	0.0077	8.64e-12	2.80708e-08
rs77284052	9	22025885	Genotyped	lncRNA-69	No	-	-	-	1, 2	C	T	C/T	T	0.092	0.0488	1,05(1,0284-1,0721)	0.0106	3.903e-06	0.0010911	0.0926	0.0974	1,102(1,0624-1,1437)	0.0188	2.29e-07	0.000423306	0.0923	0.0302	1,031(1,0055-1,0564)	0.0126	0.01641	0.444808
rs1591136	9	22026834	Imputed	lncRNA-69	No	-	-	-	1	G	C	G/C	C	0.4702	-0.0327	0,968(0,9561-0,9797)	0.0062	1.38e-07	6.41e-05	0.4711	-0.0316	0,969(0,9477-0,9906)	0.0113	0.005253	0.508602	0.4709	-0.0295	0,971(0,957-0,9851)	0.0074	6.53e-05	0.018802
rs598664	9	22027551	Genotyped	lncRNA-69	No	-	-	-	1, 2	C	T	T/C	C	0.1	0.0466	1,048(1,027-1,0689)	0.0102	4.8e-06	0.00129909	0.1002	0.0936	1,098(1,0596-1,138)	0.0182	2.77e-07	0.000495777	0.1002	0.034	1,035(1,0103-1,0594)	0.0121	0.005072	0.28847
rs7049105	9	22028801	Genotyped	lncRNA-69	No	-	-	-	1	A	G	A/G	G	0.4702	-0.0326	0,968(0,9562-0,9798)	0.0062	1.44e-07	6.65e-05	0.4711	-0.0311	0,969(0,9481-0,9911)	0.0113	0.005874	0.531625	0.4708	-0.0296	0,971(0,9569-0,985)	0.0074	6.139e-05	0.0178437
rs201049435	9	22029057	Imputed	lncRNA-69	No	-	-	-	1	TA	TAA	TA/TAA	TAA	0.4595	-0.034	0,967(0,9545-0,9788)	0.0064	8.34e-08	4.02e-05	0.4606	-0.0298	0,971(0,9484-0,9934)	0.0118	0.01167	0.609279	0.4603	-0.0326	0,968(0,9538-0,9823)	0.0075	1.386e-05	0.005444
rs10965215	9	22029445	Genotyped	lncRNA-69	No	-	-	-	1	G	A	G/A	A	0.467	-0.0328	0,968(0,956-0,9796)	0.0062	1.29e-07	6.02e-05	0.4677	-0.0309	0,97(0,9483-0,9913)	0.0113	0.006311	0.539325	0.4675	-0.0297	0,971(0,9568-0,9849)	0.0074	5.899e-05	0.0173101
rs4977753	9	22030027	Imputed	lncRNA-69	No	-	-	-	1	C	T	C/T	T	0.4688	-0.0327	0,968(0,9561-0,9797)	0.0062	1.43e-07	6.62e-05	0.4697	-0.0305	0,97(0,9487-0,9917)	0.0113	0.006945	0.543769	0.4694	-0.0298	0,971(0,9567-0,9848)	0.0074	5.603e-05	0.0165293
rs662463	9	22030438	Genotyped	lncRNA-69	No	-	-	-	1, 2	A	G	G/A	A	0.1001	0.0457	1,047(1,026-1,0679)	0.0102	7.335e-06	0.00183081	0.1004	0.0939	1,098(1,06-1,1383)	0.0182	2.5e-07	0.000459312	0.1004	0.0334	1,034(1,0093-1,0592)	0.0123	0.006623	0.327506
rs10115049	9	22032119	Genotyped	lncRNA-69	No	-	-	-	1	A	G	A/G	G	0.4694	-0.032	0,969(0,9568-0,9803)	0.0062	2.49e-07	0.000107031	0.4701	-0.0304	0,97(0,9488-0,9918)	0.0113	0.00711	0.546378	0.4701	-0.0287	0,972(0,9577-0,9859)	0.0074	0.0001044	0.0267667
rs1759417	9	22033389	Imputed	lncRNA-69	No	-	-	-	1	C	T	C/T	T	0.0996	0.0485	1,05(1,0289-1,0709)	0.0102	2.163e-06	0.00066791	0.0996	0.0332	1,034(0,9966-1,0723)	0.0187	0.0755	0.775552	0.0993	0.0436	1,045(1,0199-1,0698)	0.0122	0.0003508	0.0555739
rs79985856	9	22033824	Genotyped	lncRNA-69	No	-	-	-	1, 2	C	T	C/T	T	0.0921	0.0478	1,049(1,0274-1,071)	0.0106	6.124e-06	0.00158293	0.0927	0.0962	1,101(1,0611-1,1423)	0.0188	3.25e-07	0.000563689	0.0924	0.0295	1,03(1,0048-1,0557)	0.0126	0.01917	0.46798
rs79182326	9	22034267	Genotyped	lncRNA-69	No	-	-	-	1, 2	C	T	C/T	T	0.0921	0.0476	1,049(1,0272-1,0708)	0.0106	6.605e-06	0.00168517	0.0927	0.0964	1,101(1,0614-1,1425)	0.0188	2.99e-07	0.000529056	0.0924	0.029	1,029(1,0043-1,0552)	0.0126	0.02115	0.479582
rs2151280	9	22034719	Genotyped	lncRNA-69	No	-	-	-	1	G	A	G/A	A	0.4658	-0.0317	0,969(0,9571-0,9806)	0.0062	3.26e-07	0.00013521	0.4666	-0.0294	0,971(0,9498-0,9928)	0.0113	0.009239	0.579053	0.4663	-0.0289	0,972(0,9575-0,9857)	0.0074	9.396e-05	0.0245924
rs35975148	9	22037071	Imputed	lncRNA-69	No	-	-	-	1	T	A	T/A	A	0.1011	0.0509	1,052(1,0314-1,0735)	0.0102	5.64e-07	0.000218788	0.1011	0.0333	1,034(0,9968-1,0722)	0.0186	0.07362	0.772894	0.1009	0.0469	1,048(1,0235-1,0732)	0.0121	0.0001084	0.027486
rs12376000	9	22039426	Imputed	lncRNA-69	No	-	-	-	1	C	T	C/T	T	0.0987	0.0489	1,05(1,0291-1,0715)	0.0103	1.983e-06	0.000622069	0.0988	0.0341	1,035(0,9973-1,0735)	0.0188	0.06901	0.76951	0.0984	0.0434	1,044(1,0195-1,0698)	0.0123	0.0004021	0.0615131
rs76213463	9	22040839	Genotyped	lncRNA-69	No	-	-	-	1, 2	G	A	G/A	A	0.0921	0.0476	1,049(1,0272-1,0708)	0.0106	6.703e-06	0.00170728	0.0926	0.0977	1,103(1,0627-1,144)	0.0188	2.12e-07	0.000401187	0.0923	0.0285	1,029(1,0038-1,0546)	0.0126	0.0235	0.49425
rs80166549	9	22041155	Genotyped	lncRNA-69	No	-	-	-	1, 2	A	G	A/G	G	0.0923	0.0482	1,049(1,028-1,0712)	0.0105	4.815e-06	0.00130114	0.0928	0.098	1,103(1,0631-1,1444)	0.0188	1.86e-07	0.000358259	0.0925	0.0292	1,03(1,0045-1,0554)	0.0126	0.02021	0.474657
rs1360590	9	22041443	Genotyped	lncRNA-69	No	-	-	-	1	T	C	T/C	C	0.4708	-0.0321	0,968(0,9567-0,9802)	0.0062	2.4e-07	0.000104072	0.4716	-0.0305	0,97(0,9487-0,9917)	0.0113	0.007018	0.544545	0.4716	-0.0289	0,972(0,9575-0,9857)	0.0074	9.261e-05	0.0243545
rs17694493	9	22041998	Genotyped	lncRNA-69	No	-	-	-	1, 2	C	G	C/G	G	0.1385	0.0553	1,057(1,0386-1,0755)	0.0089	4.95e-10	4.46e-07	0.1387	0.0924	1,097(1,0629-1,1317)	0.016	7.22e-09	2.23863e-05	0.1388	0.0382	1,039(1,0176-1,0607)	0.0106	0.0003065	0.0509532
rs12352425	9	22042086	Genotyped	lncRNA-69	No	-	-	-	1, 3	G	A	G/A	A	0.0844	0.072	1,075(1,0519-1,0979)	0.0109	4.8e-11	5.5e-08	0.0846	0.0543	1,056(1,0154-1,0978)	0.0199	0.006301	0.539231	0.0843	0.0761	1,079(1,0519-1,1069)	0.013	4.38e-09	5.65417e-06
rs1333036	9	22043819	Genotyped	lncRNA-69	No	-	-	-	1	T	C	T/C	C	0.4693	-0.0318	0,969(0,957-0,9805)	0.0062	3.07e-07	0.000128131	0.4701	-0.0297	0,971(0,9495-0,9925)	0.0113	0.008658	0.567342	0.47	-0.0291	0,971(0,9573-0,9855)	0.0074	8.314e-05	0.0224631
rs1333035	9	22044059	Genotyped	lncRNA-69	No	-	-	-	2	G	A	A/G	G	0.1069	0.0408	1,042(1,0216-1,0621)	0.0099	3.727e-05	0.0067027	0.1072	0.0858	1,09(1,0524-1,1281)	0.0177	1.27e-06	0.00161547	0.107	0.0295	1,03(1,0064-1,054)	0.0118	0.01235	0.404962
rs1333034	9	22044122	Genotyped	lncRNA-69	No	-	-	-	1, 2	C	T	T/C	C	0.1002	0.0459	1,047(1,0262-1,0681)	0.0102	6.549e-06	0.00167553	0.1004	0.0936	1,098(1,0596-1,138)	0.0182	2.71e-07	0.000491949	0.1004	0.0325	1,033(1,0088-1,0578)	0.0121	0.007378	0.343531
rs10120806	9	22047945	Imputed	lncRNA-69	No	-	-	-	1	T	C	T/C	C	0.4714	-0.0308	0,97(0,958-0,9815)	0.0062	7.13e-07	0.000270331	0.4723	-0.028	0,972(0,9511-0,9942)	0.0113	0.01304	0.622873	0.4722	-0.0279	0,972(0,9585-0,9867)	0.0074	0.0001561	0.0345936
rs7027950	9	22048391	Genotyped	lncRNA-69	No	-	-	-	1	C	T	C/T	T	0.4704	-0.0301	0,97(0,9586-0,9822)	0.0062	1.192e-06	0.000417059	0.4711	-0.0264	0,974(0,9526-0,9958)	0.0113	0.01942	0.66437	0.471	-0.0277	0,973(0,9587-0,9869)	0.0074	0.0001837	0.0375739
rs7028268	9	22048414	Genotyped	lncRNA-69	No	-	-	-	1, 3	G	A	G/A	A	0.3787	-0.0533	0,948(0,9363-0,9601)	0.0064	7.49e-17	1.54e-13	0.3796	-0.0421	0,959(0,9372-0,9808)	0.0116	0.0002921	0.137356	0.3794	-0.0524	0,949(0,9349-0,9632)	0.0076	6.17e-12	2.05832e-08
rs7028570	9	22048683	Genotyped	lncRNA-69	No	-	-	-	1	G	A	G/A	A	0.4706	-0.03	0,97(0,9587-0,9823)	0.0062	1.286e-06	0.000440458	0.4713	-0.0259	0,974(0,9531-0,9963)	0.0113	0.02162	0.677164	0.4712	-0.0277	0,973(0,9587-0,9869)	0.0074	0.0001772	0.0369212
rs10757265	9	22048859	Genotyped	lncRNA-69	No	-	-	-	1	T	C	T/C	C	0.471	-0.0298	0,971(0,9589-0,9825)	0.0062	1.606e-06	0.000517929	0.4716	-0.0266	0,974(0,9524-0,9956)	0.0113	0.01843	0.65633	0.4716	-0.0271	0,973(0,9592-0,9875)	0.0074	0.0002434	0.0443335
rs10738605	9	22049130	Imputed	lncRNA-69	No	-	-	-	1	C	G	C/G	G	0.4642	-0.028	0,972(0,9606-0,9843)	0.0062	6.043e-06	0.386299	0.4649	-0.0269	0,973(0,9521-0,9953)	0.0113	0.01732	0.992486	0.4639	-0.0256	0,975(0,9605-0,9892)	0.0075	0.0006209	0.346972
rs10757266	9	22049555	Imputed	lncRNA-69	No	-	-	-	1	C	T	C/T	T	0.4713	-0.0298	0,971(0,9589-0,9825)	0.0062	1.539e-06	0.000498652	0.472	-0.0259	0,974(0,9531-0,9963)	0.0113	0.02165	0.67717	0.472	-0.0272	0,973(0,9592-0,9874)	0.0074	0.0002372	0.043665
rs10811645	9	22049656	Imputed	lncRNA-69	No	-	-	-	1	G	A	G/A	A	0.4736	-0.0311	0,969(0,9577-0,9812)	0.0062	5.15e-07	0.000201867	0.4745	-0.028	0,972(0,9511-0,9942)	0.0113	0.01319	0.622873	0.4743	-0.0286	0,972(0,9578-0,986)	0.0074	0.0001062	0.0270774
rs34360807	9	22049891	Imputed	lncRNA-69	No	-	-	-	1	TA	T	TA/T	T	0.4719	-0.0295	0,971(0,959-0,983)	0.0063	2.512e-06	0.000752937	0.4727	-0.025	0,975(0,9534-0,9977)	0.0116	0.03163	0.703529	0.4725	-0.0269	0,973(0,9594-0,9877)	0.0074	0.0002712	0.0475164
rs944799	9	22050613	Genotyped	lncRNA-69	No	-	-	-	1	A	G	A/G	G	0.4745	-0.0303	0,97(0,9584-0,982)	0.0062	1.013e-06	0.000365073	0.475	-0.0276	0,973(0,9515-0,9946)	0.0113	0.01472	0.630728	0.4751	-0.0276	0,973(0,9588-0,987)	0.0074	0.0001907	0.0384362
rs17694555	9	22051295	Genotyped	lncRNA-69	No	-	-	-	2	A	G	A/G	G	0.0878	0.0436	1,045(1,0227-1,0669)	0.0108	5.576e-05	0.00909748	0.0879	0.0985	1,104(1,0626-1,1461)	0.0193	3.46e-07	0.00059674	0.0881	0.0231	1,023(0,9978-1,0496)	0.0129	0.07384	0.680165
rs62560775	9	22052068	Genotyped	lncRNA-69	No	-	-	-	1, 3	A	G	A/G	G	0.0912	0.0622	1,064(1,0423-1,0865)	0.0106	4.69e-09	3.16e-06	0.0911	0.0437	1,045(1,0059-1,0849)	0.0193	0.02383	0.681498	0.091	0.0677	1,07(1,0439-1,0968)	0.0126	7.31e-08	6.22737e-05
rs10757267	9	22052810	Genotyped	lncRNA-69	No	-	-	-	1	G	C	G/C	C	0.4761	-0.0311	0,969(0,9577-0,9812)	0.0062	5.49e-07	0.000214217	0.4767	-0.0289	0,972(0,9502-0,9933)	0.0113	0.01055	0.597763	0.4767	-0.0285	0,972(0,9579-0,9861)	0.0074	0.0001136	0.0286206
rs10965219	9	22053687	Imputed	lncRNA-69	No	-	-	-	1	A	G	A/G	G	0.4762	-0.0311	0,969(0,9577-0,9812)	0.0062	5.22e-07	0.000203915	0.4768	-0.0281	0,972(0,951-0,9941)	0.0113	0.0128	0.620883	0.4768	-0.0286	0,972(0,9578-0,986)	0.0074	0.000111	0.0280419
rs7027048	9	22053709	Genotyped	lncRNA-69	No	-	-	-	1	A	G	A/G	G	0.4758	-0.0314	0,969(0,9574-0,9809)	0.0062	4e-07	0.000161991	0.4764	-0.029	0,971(0,9501-0,9932)	0.0113	0.01041	0.597143	0.4764	-0.0288	0,972(0,9576-0,9858)	0.0074	9.901e-05	0.025695
rs17756311	9	22053895	Genotyped	lncRNA-69	No	-	-	-	1, 2	G	A	G/A	A	0.0887	0.0505	1,052(1,03-1,0741)	0.0107	2.556e-06	0.000762813	0.0894	0.1059	1,112(1,0709-1,1541)	0.0191	3.03e-08	8.76967e-05	0.089	0.0304	1,031(1,0053-1,0571)	0.0128	0.01728	0.453348
rs74655961	9	22054164	Imputed	lncRNA-69	No	-	-	-	1, 2	A	G	A/G	G	0.0888	0.0503	1,052(1,0298-1,0739)	0.0107	2.794e-06	0.000819663	0.0894	0.1059	1,112(1,0709-1,1541)	0.0191	3.05e-08	8.76967e-05	0.0891	0.0299	1,03(1,0048-1,0565)	0.0128	0.0192	0.468179
rs17694572	9	22054356	Genotyped	lncRNA-69	No	-	-	-	1, 2	G	A	G/A	A	0.0888	0.0497	1,051(1,0291-1,0732)	0.0107	3.675e-06	0.00103416	0.0894	0.1052	1,111(1,0701-1,1533)	0.0191	3.74e-08	0.000106314	0.0891	0.0295	1,03(1,0044-1,0561)	0.0128	0.02119	0.479642
rs7874604	9	22054690	Imputed	lncRNA-69	No	-	-	-	1	T	C	T/C	C	0.4759	-0.0314	0,969(0,9574-0,9809)	0.0062	4.43e-07	0.000177654	0.4765	-0.0279	0,972(0,9512-0,9943)	0.0113	0.0135	0.623175	0.4765	-0.0287	0,972(0,9577-0,9859)	0.0074	0.0001034	0.0265597
rs115939893	9	22054821	Imputed	lncRNA-69	No	-	-	-	1, 2	G	A	G/A	A	0.0887	0.0504	1,052(1,0297-1,0742)	0.0108	2.786e-06	0.000818186	0.0893	0.1061	1,112(1,0709-1,1546)	0.0192	3.03e-08	8.76967e-05	0.089	0.0299	1,03(1,0048-1,0565)	0.0128	0.01954	0.471515
rs2383204	9	22055048	Imputed	lncRNA-69	No	-	-	-	1	A	G	A/G	G	0.4758	-0.0315	0,969(0,9573-0,9808)	0.0062	4.1e-07	0.00016495	0.4764	-0.028	0,972(0,9511-0,9942)	0.0113	0.01341	0.622873	0.4763	-0.0288	0,972(0,9576-0,9858)	0.0074	9.944e-05	0.0257573
rs397743274	9	22056246	Imputed	lncRNA-69	No	-	-	-	1, 2	T	TC	T/TC	TC	0.092	0.0473	1,048(1,0267-1,0707)	0.0107	9.786e-06	#N/A	0.0924	0.0999	1,105(1,0638-1,1479)	0.0194	2.73e-07	#N/A	0.0923	0.0298	1,03(1,0051-1,056)	0.0126	0.01822	#N/A
rs10120688	9	22056499	Genotyped	lncRNA-69	No	-	-	-	1	G	A	G/A	A	0.4786	-0.0305	0,97(0,9582-0,9818)	0.0062	8.4e-07	0.00031248	0.4792	-0.0229	0,977(0,956-0,9992)	0.0113	0.042	0.730069	0.479	-0.0281	0,972(0,9583-0,9865)	0.0074	0.0001399	0.0324531
rs77728904	9	22057530	Imputed	lncRNA-69	No	-	-	-	1, 2	A	C	A/C	C	0.0738	0.0576	1,059(1,0351-1,0841)	0.0118	1.019e-06	0.000365802	0.0747	0.1021	1,107(1,0628-1,154)	0.021	1.139e-06	0.00148821	0.0739	0.0336	1,034(1,0062-1,0629)	0.014	0.01684	0.448415
rs115574830	9	22059061	Imputed	lncRNA-69	No	-	-	-	1, 2	T	A	T/A	A	0.0839	0.0667	1,069(1,046-1,0925)	0.0111	1.88e-09	1.48e-06	0.0848	0.0991	1,104(1,0621-1,1479)	0.0198	5.77e-07	0.000923022	0.084	0.0431	1,044(1,0174-1,0714)	0.0132	0.001129	0.118311
rs77283072	9	22060833	Imputed	lncRNA-69	No	-	-	-	1, 2, 3	G	A	G/A	A	0.1612	0.0673	1,07(1,0522-1,0874)	0.0084	8.57e-16	1.67e-12	0.1621	0.0741	1,077(1,0455-1,1093)	0.0151	8.98e-07	0.00129159	0.1613	0.059	1,061(1,0404-1,0816)	0.0099	2.93e-09	3.98005e-06
rs1011970	9	22062134	Genotyped	lncRNA-69	No	-	-	-	1, 2, 3	G	T	G/T	T	0.1653	0.066	1,068(1,0512-1,0855)	0.0082	1.03e-15	1.99e-12	0.166	0.0748	1,078(1,0469-1,1094)	0.0148	4.67e-07	0.000786009	0.1655	0.0576	1,059(1,0391-1,0798)	0.0098	3.97e-09	5.17902e-06
rs191148638	9	22063007	Imputed	lncRNA-69	No	-	-	-	1	G	T	G/T	T	0.0734	0.0681	1,07(1,0437-1,0979)	0.0129	1.29e-07	6.02e-05	0.0731	0.0367	1,037(0,9907-1,0863)	0.0235	0.1181	0.817346	0.0728	0.0674	1,07(1,0381-1,1023)	0.0153	1.054e-05	0.00435448
rs10811647	9	22065002	Genotyped	lncRNA-69	No	-	-	-	1, 3	C	G	C/G	G	0.4196	-0.0456	0,955(0,9437-0,9673)	0.0063	3.46e-13	5.08e-10	0.4202	-0.0318	0,969(0,9471-0,9908)	0.0115	0.00555	0.521138	0.4201	-0.0469	0,954(0,9403-0,9683)	0.0075	3.55e-10	6.53503e-07
rs28557075	9	22066572	Genotyped	lncRNA-69	No	-	-	-	1, 3	G	A	G/A	A	0.0776	0.0529	1,054(1,031-1,0781)	0.0114	3.784e-06	0.00106243	0.0778	0.0326	1,033(0,9917-1,0763)	0.0209	0.1185	0.817736	0.0775	0.0611	1,063(1,0352-1,0915)	0.0135	6.385e-06	0.00286679
rs10811650	9	22067593	Genotyped	lncRNA-69	No	-	-	-	1, 3	A	G	A/G	G	0.4205	-0.0461	0,955(0,9432-0,9668)	0.0063	1.89e-13	2.89e-10	0.4211	-0.0324	0,968(0,9465-0,9902)	0.0115	0.00472	0.497404	0.4208	-0.0474	0,954(0,9398-0,9678)	0.0075	2.3e-10	4.50422e-07
rs16905599	9	22069144	Imputed	lncRNA-69	No	-	-	-	1, 3	G	A	G/A	A	0.0778	0.0538	1,055(1,032-1,0791)	0.0114	2.588e-06	0.000771529	0.078	0.0336	1,034(0,9927-1,0774)	0.0209	0.1072	0.808434	0.0777	0.0615	1,063(1,0357-1,0919)	0.0135	5.542e-06	0.00256332
rs10757269	9	22072264	Genotyped	lncRNA-69	No	-	-	-	1, 3	A	G	A/G	G	0.4827	-0.03	0,97(0,9587-0,9823)	0.0062	1.257e-06	0.000433213	0.4832	-0.0127	0,987(0,9654-1,0099)	0.0115	0.2685	0.90154	0.4831	-0.0367	0,964(0,9501-0,978)	0.0074	6.77e-07	0.000403934
rs9632884	9	22072301	Genotyped	lncRNA-69	No	-	-	-	1, 3	G	C	G/C	C	0.482	-0.0301	0,97(0,9586-0,9822)	0.0062	1.204e-06	0.000419133	0.4833	-0.0114	0,989(0,967-1,0108)	0.0113	0.3121	0.913327	0.4823	-0.0369	0,964(0,9499-0,9779)	0.0074	5.65e-07	0.000352297
rs9632885	9	22072638	Genotyped	lncRNA-69	No	-	-	-	1, 3	G	A	G/A	A	0.4737	-0.0293	0,971(0,9594-0,983)	0.0062	2.367e-06	0.000716477	0.4751	-0.0095	0,991(0,9688-1,0127)	0.0113	0.3983	0.93886	0.474	-0.0371	0,964(0,9497-0,9777)	0.0074	5.07e-07	0.000324067
rs10757270	9	22072719	Genotyped	lncRNA-69	No	-	-	-	1, 3	A	G	A/G	G	0.4206	-0.0426	0,958(0,9465-0,9702)	0.0063	1.12e-11	1.39e-08	0.4215	-0.0265	0,974(0,9523-0,9959)	0.0114	0.02045	0.668745	0.4207	-0.0441	0,957(0,9429-0,971)	0.0075	3.72e-09	4.96363e-06
rs10757271	9	22076795	Imputed	lncRNA-69	No	-	-	-	1, 3	A	G	A/G	G	0.4843	-0.029	0,971(0,9597-0,9833)	0.0062	2.974e-06	0.00086087	0.4849	-0.0109	0,989(0,9671-1,0117)	0.0115	0.3452	0.923315	0.4846	-0.0356	0,965(0,9511-0,9791)	0.0074	1.413e-06	0.000757609
rs10811652	9	22077085	Imputed	lncRNA-69	No	-	-	-	1, 3	A	C	A/C	C	0.4826	-0.0287	0,972(0,96-0,9836)	0.0062	3.643e-06	0.0010262	0.484	-0.0091	0,991(0,9692-1,0131)	0.0113	0.4195	0.943138	0.4829	-0.0355	0,965(0,9512-0,9792)	0.0074	1.517e-06	0.000807102
rs10116277	9	22081397	Genotyped	lncRNA-69	No	-	-	-	3	G	T	G/T	T	0.4767	-0.0267	0,974(0,9619-0,9856)	0.0062	1.578e-05	0.00333296	0.4781	-0.0046	0,995(0,9736-1,0177)	0.0113	0.6811	0.977662	0.477	-0.0342	0,966(0,9525-0,9805)	0.0074	3.318e-06	0.00164783
rs10965227	9	22081796	Genotyped	lncRNA-69	No	-	-	-	1, 3	A	G	A/G	G	0.2086	0.0512	1,053(1,037-1,0683)	0.0076	1.42e-11	1.73e-08	0.2085	0.0457	1,047(1,0188-1,0755)	0.0138	0.0009094	0.270497	0.2075	0.0552	1,057(1,0383-1,0756)	0.009	8.42e-10	1.39155e-06
rs6475606	9	22081850	Genotyped	lncRNA-69	No	-	-	-	3	C	T	C/T	T	0.4768	-0.0265	0,974(0,9621-0,9858)	0.0062	1.804e-05	0.0037047	0.4782	-0.0046	0,995(0,9736-1,0177)	0.0113	0.6822	0.977807	0.4769	-0.0342	0,966(0,9525-0,9805)	0.0074	3.688e-06	0.00179289
rs72652409	9	22083994	Imputed	lncRNA-69	No	-	-	-	1	C	A	C/A	A	0.0495	0.0635	1,066(1,0363-1,0956)	0.0142	7.74e-06	0.00191975	0.0495	0.0908	1,095(1,0415-1,1514)	0.0256	0.0003944	0.166841	0.0496	0.0337	1,034(1,0006-1,0691)	0.0169	0.0465	0.6085
rs1537370	9	22084310	Genotyped	lncRNA-69	No	-	-	-	3	C	T	C/T	T	0.4755	-0.0261	0,974(0,9625-0,9861)	0.0062	2.416e-05	0.00465425	0.4769	-0.0026	0,997(0,9756-1,0197)	0.0113	0.8173	0.989426	0.4756	-0.0339	0,967(0,9527-0,9808)	0.0074	4.325e-06	0.00206261
rs72652411	9	22085028	Genotyped	lncRNA-69	No	-	-	-	1	G	T	G/T	T	0.0477	0.0641	1,066(1,0363-1,0969)	0.0145	9.735e-06	0.0022794	0.0478	0.0884	1,092(1,0377-1,15)	0.0262	0.0007334	0.239923	0.0478	0.0363	1,037(1,0026-1,0725)	0.0172	0.03507	0.562162
rs1970112	9	22085598	Imputed	lncRNA-69	No	-	-	-	3	T	C	T/C	C	0.4677	-0.0248	0,976(0,9637-0,9874)	0.0062	6.749e-05	0.0105966	0.469	-0.0012	0,999(0,9769-1,0212)	0.0113	0.9165	0.995606	0.4677	-0.0334	0,967(0,9532-0,9813)	0.0074	6.87e-06	0.00302552
rs66478960	9	22086826	Genotyped	lncRNA-69	No	-	-	-	1, 3	G	A	G/A	A	0.1891	0.0533	1,055(1,0385-1,0712)	0.0079	1.34e-11	1.64e-08	0.1888	0.0418	1,043(1,0137-1,0725)	0.0144	0.003626	0.459081	0.1888	0.0566	1,058(1,0389-1,0779)	0.0094	1.46e-09	2.24431e-06
rs10738606	9	22088090	Genotyped	lncRNA-69	No	-	-	-	3	A	T	A/T	T	0.4807	-0.0259	0,974(0,9627-0,9863)	0.0062	2.837e-05	0.0053459	0.482	-0.0066	0,993(0,9717-1,0157)	0.0113	0.559	0.967011	0.4809	-0.0331	0,967(0,9537-0,9814)	0.0073	6.739e-06	0.00297732
rs10738607	9	22088094	Genotyped	lncRNA-69	No	-	-	-	3	A	G	A/G	G	0.4808	-0.0258	0,975(0,9628-0,9864)	0.0062	2.897e-05	0.0054478	0.482	-0.0065	0,994(0,9718-1,0158)	0.0113	0.5669	0.968685	0.481	-0.0331	0,967(0,9537-0,9814)	0.0073	6.715e-06	0.00297147
rs10757272	9	22088260	Genotyped	lncRNA-69	No	-	-	-	3	C	T	C/T	T	0.4794	-0.0267	0,974(0,9619-0,9856)	0.0062	1.528e-05	0.00325224	0.4808	-0.0078	0,992(0,9705-1,0145)	0.0113	0.4887	0.957105	0.4795	-0.0342	0,966(0,9525-0,9805)	0.0074	3.457e-06	0.00170156
rs9644859	9	22090521	Imputed	lncRNA-69	No	-	-	-	1, 3	G	A	G/A	A	0.4918	-0.0301	0,97(0,9586-0,9822)	0.0062	1.198e-06	0.000418628	0.4931	-0.0126	0,987(0,9658-1,0096)	0.0113	0.2638	0.89951	0.4921	-0.0352	0,965(0,9515-0,9795)	0.0074	1.729e-06	0.000907653
rs9644860	9	22090603	Imputed	lncRNA-69	No	-	-	-	1, 3	C	T	C/T	T	0.4918	-0.0302	0,97(0,9585-0,9821)	0.0062	1.079e-06	0.000383353	0.493	-0.0132	0,987(0,9653-1,009)	0.0113	0.2432	0.891622	0.492	-0.0353	0,965(0,9514-0,9794)	0.0074	1.703e-06	0.000897416
rs9644861	9	22090935	Imputed	lncRNA-69	No	-	-	-	1, 3	C	T	C/T	T	0.4931	-0.0305	0,97(0,9582-0,9818)	0.0062	8.28e-07	0.000309341	0.4945	-0.0136	0,986(0,9649-1,0086)	0.0113	0.2294	0.884966	0.4934	-0.0359	0,965(0,9508-0,9788)	0.0074	1.101e-06	0.000599639
rs9644862	9	22090936	Imputed	lncRNA-69	No	-	-	-	1, 3	T	G	T/G	G	0.4939	-0.0309	0,97(0,9579-0,9814)	0.0062	5.93e-07	0.000228161	0.4952	-0.0142	0,986(0,9643-1,008)	0.0113	0.2092	0.875393	0.4942	-0.0363	0,964(0,9505-0,9784)	0.0074	8.27e-07	0.000475976
rs10811653	9	22091069	Imputed	lncRNA-69	No	-	-	-	1, 3	C	T	C/T	T	0.4919	-0.0301	0,97(0,9586-0,9822)	0.0062	1.161e-06	0.000409678	0.4932	-0.0128	0,987(0,9657-1,0094)	0.0113	0.2554	0.896968	0.4921	-0.0353	0,965(0,9514-0,9794)	0.0074	1.671e-06	0.000882237
rs7866503	9	22091924	Imputed	lncRNA-69	No	-	-	-	1, 3	G	T	G/T	T	0.4928	-0.0307	0,97(0,9581-0,9816)	0.0062	7.06e-07	0.000268528	0.494	-0.0137	0,986(0,9648-1,0085)	0.0113	0.2236	0.882144	0.4931	-0.036	0,965(0,9508-0,9787)	0.0074	1.065e-06	0.000584645
rs2210538	9	22092257	Imputed	lncRNA-69	No	-	-	-	1, 3	G	A	G/A	A	0.4937	-0.0306	0,97(0,9581-0,9817)	0.0062	7.96e-07	0.000298818	0.495	-0.0139	0,986(0,9646-1,0083)	0.0113	0.2194	0.880082	0.4939	-0.0358	0,965(0,9509-0,9789)	0.0074	1.276e-06	0.000688163
rs141014318	9	22092924	Imputed	lncRNA-69	No	-	-	-	3	A	G	A/G	G	0.4818	-0.0262	0,974(0,9624-0,9861)	0.0062	2.269e-05	0.00441419	0.4831	-0.0074	0,993(0,9709-1,0149)	0.0113	0.5131	0.960726	0.482	-0.0337	0,967(0,9529-0,981)	0.0074	4.885e-06	0.00230579
rs144858577	9	22093299	Imputed	lncRNA-69	No	-	-	-	1, 3	A	T	A/T	T	0.4865	-0.0328	0,968(0,956-0,9796)	0.0062	1.31e-07	6.08e-05	0.4877	-0.0153	0,985(0,9632-1,0069)	0.0113	0.1765	0.858441	0.4869	-0.0386	0,962(0,9483-0,9762)	0.0074	2.07e-07	0.000153126
rs4977757	9	22094330	Imputed	lncRNA-69	No	-	-	-	1, 3	A	G	A/G	G	0.4936	-0.0301	0,97(0,9586-0,9822)	0.0062	1.17e-06	0.000411973	0.495	-0.013	0,987(0,9655-1,0092)	0.0113	0.2512	0.895557	0.4939	-0.0363	0,964(0,9505-0,9784)	0.0074	8.41e-07	0.000480794
rs10738608	9	22094796	Imputed	lncRNA-69	No	-	-	-	1, 3	A	C	A/C	C	0.4937	-0.0301	0,97(0,9586-0,9822)	0.0062	1.183e-06	0.000414436	0.4951	-0.0129	0,987(0,9656-1,0093)	0.0113	0.252	0.895762	0.494	-0.0364	0,964(0,9504-0,9783)	0.0074	8.33e-07	0.000478143
rs10757274	9	22096055	Genotyped	lncRNA-69	No	-	-	-	3	A	G	A/G	G	0.4825	-0.0267	0,974(0,9619-0,9856)	0.0062	1.586e-05	0.0033473	0.4838	-0.007	0,993(0,9713-1,0153)	0.0113	0.5319	0.964072	0.4827	-0.0341	0,966(0,9526-0,9806)	0.0074	3.674e-06	0.00178923
rs4977574	9	22098574	Genotyped	lncRNA-69	No	-	-	-	3	A	G	A/G	G	0.4824	-0.0267	0,974(0,9619-0,9856)	0.0062	1.543e-05	0.00327831	0.4837	-0.008	0,992(0,9703-1,0142)	0.0113	0.4773	0.955156	0.4825	-0.0342	0,966(0,9525-0,9805)	0.0074	3.397e-06	0.00167801
rs2891168	9	22098619	Genotyped	lncRNA-69	No	-	-	-	3	A	G	A/G	G	0.4823	-0.0266	0,974(0,962-0,9857)	0.0062	1.715e-05	0.00354105	0.4836	-0.0082	0,992(0,9701-1,014)	0.0113	0.4685	0.95386	0.4824	-0.0339	0,967(0,9527-0,9808)	0.0074	4.316e-06	0.00206236
rs1537371	9	22099568	Genotyped	lncRNA-69	No	-	-	-	1, 3	C	A	C/A	A	0.4944	-0.0298	0,971(0,9589-0,9825)	0.0062	1.433e-06	0.00047376	0.4958	-0.013	0,987(0,9655-1,0092)	0.0113	0.2501	0.894744	0.4945	-0.0355	0,965(0,9512-0,9792)	0.0074	1.462e-06	0.000780849
rs60850854	9	22099746	Imputed	lncRNA-69	No	-	-	-	3	TA	TAA	TA/TAA	TAA	0.4805	-0.0274	0,973(0,9612-0,9849)	0.0062	1.15e-05	0.00258733	0.4815	-0.0102	0,99(0,9676-1,0126)	0.0116	0.3789	0.932798	0.4807	-0.0337	0,967(0,9529-0,981)	0.0074	4.926e-06	0.00231722
rs1556516	9	22100176	Genotyped	lncRNA-69	No	-	-	-	1, 3	G	C	G/C	C	0.4948	-0.0299	0,971(0,9588-0,9824)	0.0062	1.285e-06	0.000440458	0.4962	-0.0135	0,987(0,965-1,0087)	0.0113	0.2307	0.885884	0.4949	-0.0355	0,965(0,9512-0,9792)	0.0074	1.395e-06	0.000749414
rs7859727	9	22102165	Imputed	lncRNA-69	No	-	-	-	1, 3	C	T	C/T	T	0.4833	-0.0281	0,972(0,9605-0,9842)	0.0062	5.437e-06	0.00143492	0.485	-0.01	0,99(0,9684-1,0122)	0.0113	0.3743	0.931444	0.4832	-0.036	0,965(0,9508-0,9787)	0.0074	1.06e-06	0.000583059
rs71956268	9	22103130	Imputed	lncRNA-69	No	-	-	-	1, 3	ATGTG	A	A/ATGTG	ATGTG	0.4719	0.0331	1,034(1,0208-1,0467)	0.0064	2.78e-07	0.000118056	0.4718	0.017	1,017(0,9935-1,0414)	0.012	0.1549	0.846939	0.4719	0.0359	1,037(1,0212-1,0521)	0.0076	2.401e-06	0.00123461
rs1537372	9	22103183	Imputed	lncRNA-69	No	-	-	-	1, 3	G	T	G/T	T	0.4308	-0.0392	0,962(0,9498-0,9735)	0.0063	3.8e-10	3.54e-07	0.4323	-0.0224	0,978(0,9562-0,9999)	0.0114	0.04932	0.744309	0.4309	-0.0415	0,959(0,9454-0,9736)	0.0075	2.58e-08	2.60855e-05
rs1537373	9	22103341	Genotyped	lncRNA-69	No	-	-	-	1, 3	T	G	T/G	G	0.4935	-0.0315	0,969(0,9573-0,9808)	0.0062	3.59e-07	0.000148041	0.4951	-0.0158	0,984(0,9628-1,0064)	0.0113	0.1617	0.849797	0.4937	-0.0368	0,964(0,95-0,978)	0.0074	5.73e-07	0.000356354
rs1333042	9	22103813	Genotyped	lncRNA-69	No	-	-	-	1, 3	A	G	A/G	G	0.4949	-0.0307	0,97(0,9581-0,9816)	0.0062	6.89e-07	0.000262159	0.4964	-0.0148	0,985(0,9637-1,0074)	0.0113	0.1902	0.86357	0.495	-0.0363	0,964(0,9505-0,9784)	0.0074	8.09e-07	0.00046642
rs7859362	9	22105927	Genotyped	lncRNA-69	No	-	-	-	3	T	C	C/T	T	0.4915	0.0269	1,027(1,0149-1,0398)	0.0062	1.323e-05	0.00292179	0.49	0.0093	1,009(0,9872-1,0319)	0.0113	0.4098	0.941781	0.4913	0.0331	1,034(1,0188-1,0488)	0.0074	7.073e-06	0.00310501
rs6475609	9	22106271	Imputed	lncRNA-69	No	-	-	-	3	A	G	G/A	A	0.4915	0.0269	1,027(1,0149-1,0398)	0.0062	1.35e-05	0.00296954	0.49	0.0093	1,009(0,9872-1,0319)	0.0113	0.4114	0.9419	0.4913	0.0331	1,034(1,0188-1,0488)	0.0074	7.182e-06	0.00314287
rs1333043	9	22106731	Imputed	lncRNA-69	No	-	-	-	3	T	A	A/T	T	0.4914	0.0268	1,027(1,0148-1,0397)	0.0062	1.48e-05	0.00317702	0.49	0.0092	1,009(0,9871-1,0318)	0.0113	0.4152	0.942812	0.4912	0.033	1,034(1,0187-1,0487)	0.0074	7.675e-06	0.00333221
rs1412834	9	22110131	Genotyped	lncRNA-69	No	-	-	-	3	T	C	C/T	T	0.491	0.0272	1,028(1,0152-1,0401)	0.0062	1.098e-05	0.00248248	0.4896	0.0098	1,01(0,9877-1,0325)	0.0113	0.3862	0.934896	0.4909	0.0334	1,034(1,0191-1,0491)	0.0074	5.833e-06	0.00266468
rs112917455	9	22111584	Imputed	lncRNA-69	No	-	-	-	1, 3	T	TATTTG	TATTTG/T	T	0.4884	0.0293	1,03(1,0173-1,0423)	0.0062	2.617e-06	0.000777655	0.4873	0.013	1,013(0,9903-1,0364)	0.0116	0.2616	0.89875	0.488	0.0347	1,035(1,0204-1,0504)	0.0074	2.469e-06	0.00126486
rs7341786	9	22112241	Genotyped	lncRNA-69	No	-	-	-	1, 3	A	C	C/A	A	0.4881	0.028	1,028(1,016-1,041)	0.0062	5.734e-06	0.00149755	0.4866	0.0089	1,009(0,9868-1,0315)	0.0113	0.4286	0.944982	0.4879	0.035	1,036(1,0207-1,0507)	0.0074	2.004e-06	0.0010382
rs7341791	9	22112427	Genotyped	lncRNA-69	No	-	-	-	1, 3	A	G	G/A	A	0.4881	0.0279	1,028(1,0159-1,0409)	0.0062	6.35e-06	0.00163218	0.4866	0.0089	1,009(0,9868-1,0315)	0.0113	0.4307	0.94515	0.4879	0.0347	1,035(1,0204-1,0504)	0.0074	2.416e-06	0.00124001
rs10511701	9	22112599	Genotyped	lncRNA-69	No	-	-	-	3	T	C	C/T	T	0.498	0.0251	1,025(1,013-1,038)	0.0062	4.786e-05	0.00800248	0.4963	0.0049	1,005(0,9829-1,0274)	0.0113	0.6667	0.976689	0.4978	0.0338	1,034(1,0195-1,0495)	0.0074	4.317e-06	0.00206236
rs10733376	9	22114469	Genotyped	lncRNA-69	No	-	-	-	3	G	C	C/G	G	0.491	0.0271	1,027(1,0151-1,04)	0.0062	1.187e-05	0.0026619	0.4896	0.0087	1,009(0,9866-1,0313)	0.0113	0.4422	0.946933	0.4907	0.0334	1,034(1,0191-1,0491)	0.0074	5.822e-06	0.00266468
rs2383206	9	22115026	Genotyped	lncRNA-69	No	-	-	-	3	A	G	G/A	A	0.4933	0.0264	1,027(1,0143-1,0393)	0.0062	1.912e-05	0.00383002	0.492	0.0068	1,007(0,9848-1,0294)	0.0113	0.5487	0.965839	0.4933	0.0327	1,033(1,0184-1,0483)	0.0074	9.174e-06	0.00388527
rs944797	9	22115286	Genotyped	lncRNA-69	No	-	-	-	3	T	C	C/T	T	0.4933	0.0265	1,027(1,0145-1,0394)	0.0062	1.846e-05	0.0037609	0.4919	0.0068	1,007(0,9848-1,0294)	0.0113	0.5473	0.965698	0.4932	0.0328	1,033(1,0185-1,0484)	0.0074	8.616e-06	0.00368285
rs1004638	9	22115589	Genotyped	lncRNA-69	No	-	-	-	3	A	T	T/A	A	0.4905	0.0273	1,028(1,0153-1,0402)	0.0062	1.007e-05	0.00233213	0.4889	0.0096	1,01(0,9875-1,0323)	0.0113	0.3963	0.93832	0.4903	0.0335	1,034(1,0192-1,0492)	0.0074	5.27e-06	0.00245395
rs2383207	9	22115959	Genotyped	lncRNA-69	No	-	-	-	1, 3	A	G	G/A	A	0.4906	0.0276	1,028(1,0156-1,0406)	0.0062	8.02e-06	0.00196798	0.489	0.01	1,01(0,9879-1,0327)	0.0113	0.3765	0.932204	0.4904	0.0339	1,034(1,0196-1,0496)	0.0074	4.292e-06	0.00205754
rs1537374	9	22116046	Genotyped	lncRNA-69	No	-	-	-	1, 3	A	G	G/A	A	0.4903	0.0275	1,028(1,0155-1,0404)	0.0062	8.359e-06	0.00204571	0.4888	0.0096	1,01(0,9875-1,0323)	0.0113	0.3927	0.937403	0.4902	0.0338	1,034(1,0195-1,0495)	0.0074	4.546e-06	0.00216055
rs1537375	9	22116071	Genotyped	lncRNA-69	No	-	-	-	3	T	C	T/C	C	0.4994	-0.0245	0,976(0,964-0,9877)	0.0062	7.264e-05	0.0111342	0.4989	0.0052	1,005(0,9832-1,0277)	0.0113	0.6471	0.975966	0.4996	-0.0328	0,968(0,9538-0,9819)	0.0074	8.358e-06	0.00358366
rs1537376	9	22116220	Genotyped	lncRNA-69	No	-	-	-	3	T	C	C/T	T	0.4932	0.0266	1,027(1,0146-1,0395)	0.0062	1.676e-05	0.00348397	0.4919	0.0069	1,007(0,9849-1,0295)	0.0113	0.5411	0.964668	0.4932	0.0329	1,033(1,0186-1,0485)	0.0074	7.958e-06	0.00344965
rs72654280	9	22121357	Genotyped	lncRNA-69	No	-	-	-	1	T	C	T/C	C	0.0755	0.0598	1,062(1,0371-1,0867)	0.0119	4.69e-07	0.000185409	0.0754	0.084	1,088(1,043-1,1342)	0.0214	8.814e-05	0.0534708	0.076	0.0375	1,038(1,0101-1,0671)	0.014	0.007593	0.346667
rs35831924	9	22122059	Imputed	lncRNA-69	No	-	-	-	1, 3	A	AT	A/AT	AT	0.4874	-0.0346	0,966(0,954-0,9782)	0.0064	5.58e-08	2.83e-05	0.4885	-0.0171	0,983(0,9606-1,006)	0.0118	0.1496	0.843043	0.4881	-0.0373	0,963(0,9493-0,9777)	0.0075	7.06e-07	0.00041918
rs10738610	9	22123766	Imputed	lncRNA-69	No	-	-	-	3	A	C	A/C	C	0.4896	-0.027	0,973(0,9616-0,9853)	0.0062	1.267e-05	0.00282068	0.4909	-0.0087	0,991(0,9696-1,0135)	0.0113	0.4409	0.946863	0.4896	-0.0347	0,966(0,952-0,98)	0.0074	2.299e-06	0.00118436
rs1333046	9	22124123	Genotyped	lncRNA-69	No	-	-	-	3	T	A	T/A	A	0.4902	-0.0265	0,974(0,9621-0,9858)	0.0062	1.808e-05	0.00370811	0.4915	-0.008	0,992(0,9703-1,0142)	0.0113	0.4791	0.955301	0.4902	-0.0346	0,966(0,9521-0,9801)	0.0074	2.663e-06	0.0013542
rs7857118	9	22124140	Genotyped	lncRNA-69	No	-	-	-	1, 3	A	T	T/A	A	0.4958	0.0308	1,031(1,0188-1,0439)	0.0062	6.72e-07	0.000256306	0.4943	0.0152	1,015(0,9931-1,0381)	0.0113	0.1795	0.859646	0.4956	0.0368	1,037(1,0225-1,0526)	0.0074	6.09e-07	0.000374526
rs10757277	9	22124450	Genotyped	lncRNA-69	No	-	-	-	1, 3	A	G	A/G	G	0.4759	-0.0277	0,973(0,9609-0,9846)	0.0062	7.757e-06	0.00192052	0.4772	-0.007	0,993(0,9713-1,0153)	0.0113	0.5338	0.964267	0.4759	-0.0362	0,964(0,9506-0,9785)	0.0074	9.1e-07	0.000511877
rs10811656	9	22124472	Genotyped	lncRNA-69	No	-	-	-	1, 3	C	T	C/T	T	0.4746	-0.028	0,972(0,9606-0,9843)	0.0062	6.401e-06	0.00164223	0.4758	-0.0096	0,99(0,9688-1,0126)	0.0113	0.3993	0.93902	0.4753	-0.0365	0,964(0,9503-0,9782)	0.0074	7.83e-07	0.00045535
rs10757278	9	22124477	Genotyped	lncRNA-69	No	-	-	-	1, 3	A	G	A/G	G	0.476	-0.0277	0,973(0,9609-0,9846)	0.0062	7.813e-06	0.00193092	0.4773	-0.0071	0,993(0,9712-1,0152)	0.0113	0.5323	0.964147	0.476	-0.0362	0,964(0,9506-0,9785)	0.0074	9.19e-07	0.000515663
rs1333047	9	22124504	Genotyped	lncRNA-69	No	-	-	-	1, 3	A	T	A/T	T	0.4893	-0.0318	0,969(0,957-0,9805)	0.0062	2.73e-07	0.000116038	0.4909	-0.014	0,986(0,9645-1,0082)	0.0113	0.2149	0.877486	0.4894	-0.0385	0,962(0,9484-0,9763)	0.0074	1.73e-07	0.000129435
rs10757279	9	22124630	Genotyped	lncRNA-69	No	-	-	-	1, 3	A	G	A/G	G	0.4759	-0.0275	0,973(0,9611-0,9848)	0.0062	8.669e-06	0.00209924	0.4773	-0.0066	0,993(0,9717-1,0157)	0.0113	0.5576	0.967002	0.4759	-0.0362	0,964(0,9506-0,9785)	0.0074	8.96e-07	0.000505952
rs4977575	9	22124744	Genotyped	lncRNA-69	No	-	-	-	1, 3	C	G	C/G	G	0.4901	-0.0312	0,969(0,9576-0,9811)	0.0062	4.68e-07	0.000185398	0.4918	-0.0139	0,986(0,9646-1,0083)	0.0113	0.2188	0.879682	0.4895	-0.0391	0,962(0,9476-0,9759)	0.0075	1.62e-07	0.000124372
rs1333048	9	22125347	Genotyped	lncRNA-69	No	-	-	-	1, 3	A	C	A/C	C	0.4916	-0.0279	0,972(0,9607-0,9844)	0.0062	6.754e-06	0.0017147	0.4929	-0.0114	0,989(0,967-1,0108)	0.0113	0.3134	0.914113	0.4917	-0.0359	0,965(0,9508-0,9788)	0.0074	1.089e-06	0.000595452
rs1333049	9	22125503	Genotyped	lncRNA-69	No	-	-	-	3	G	C	G/C	C	0.4764	-0.0269	0,973(0,9617-0,9854)	0.0062	1.385e-05	0.00303203	0.4778	-0.0057	0,994(0,9725-1,0166)	0.0113	0.6154	0.972439	0.4761	-0.0369	0,964(0,9497-0,978)	0.0075	7.61e-07	0.000445081
rs17277138	9	13933371	Imputed	uc.250	Yes	No	No	Yes	1	C	A	C/A	A	0.1297	-0.0441	0,957(0,9396-0,9745)	0.0093	2.009e-06	0.000628084	0.1292	-0.0503	0,951(0,9198-0,9832)	0.017	0.003178	0.442788	0.1304	-0.0453	0,956(0,9351-0,9767)	0.0111	4.179e-05	0.0130095
rs957690	9	13934663	Imputed	uc.250	Yes	No	No	Yes	1	T	G	T/G	G	0.1555	-0.0388	0,962(0,9457-0,9785)	0.0087	7.19e-06	0.00179624	0.1553	-0.0503	0,951(0,9218-0,981)	0.0159	0.001539	0.331915	0.1566	-0.0375	0,963(0,9439-0,9828)	0.0103	0.0002659	0.0469259
rs150886532	9	13935646	Imputed	uc.250	Yes	No	No	Yes	1	TG	T	TG/T	T	0.1299	-0.0428	0,958(0,9406-0,9759)	0.0094	5.003e-06	0.00134611	0.1295	-0.0451	0,956(0,9235-0,9895)	0.0176	0.01056	0.597763	0.1306	-0.0463	0,955(0,9342-0,9758)	0.0111	3.039e-05	0.00980319
rs17192270	9	13936438	Imputed	uc.250	Yes	No	Yes	Yes	1	C	A	C/A	A	0.1304	-0.0425	0,958(0,9411-0,976)	0.0093	5.348e-06	0.00141821	0.1298	-0.0499	0,951(0,92-0,9837)	0.0171	0.003628	0.459081	0.1311	-0.0431	0,958(0,9372-0,9789)	0.0111	0.0001076	0.0273585
rs17277411	9	13937412	Imputed	uc.250	Yes	No	No	Yes	1	A	C	A/C	C	0.1295	-0.0457	0,955(0,9381-0,9729)	0.0093	1.001e-06	0.000362054	0.1289	-0.0543	0,947(0,9157-0,9796)	0.0172	0.001557	0.331915	0.1302	-0.0467	0,954(0,9338-0,9754)	0.0111	2.726e-05	0.00893973
rs77858226	9	13937786	Imputed	uc.250	Yes	No	No	Yes	1	G	A	G/A	A	0.1295	-0.0457	0,955(0,9381-0,9729)	0.0093	9.75e-07	0.00035686	0.1289	-0.0544	0,947(0,9157-0,9795)	0.0172	0.00152	0.331104	0.1302	-0.0467	0,954(0,9338-0,9754)	0.0111	2.678e-05	0.00881372
rs74769021	9	13937790	Imputed	uc.250	Yes	No	No	Yes	1	T	C	T/C	C	0.1295	-0.0458	0,955(0,938-0,9728)	0.0093	9.33e-07	0.000344296	0.1289	-0.0544	0,947(0,9157-0,9795)	0.0172	0.001534	0.331915	0.1302	-0.0468	0,954(0,9337-0,9753)	0.0111	2.62e-05	0.00864343
rs143991967	9	13938905	Imputed	uc.250	Yes	No	No	Yes	1	C	CT	C/CT	CT	0.1324	-0.0416	0,959(0,9417-0,9771)	0.0094	9.448e-06	0.00223495	0.132	-0.0442	0,957(0,9243-0,9903)	0.0176	0.01228	0.61742	0.133	-0.0455	0,956(0,935-0,9765)	0.0111	4.145e-05	0.0129621
rs77457752	9	13942940	Imputed	uc.250	Yes	Yes	No	Yes	1	G	A	G/A	A	0.1294	-0.0462	0,955(0,9376-0,9724)	0.0093	7.95e-07	0.000298818	0.1287	-0.0538	0,948(0,9162-0,9801)	0.0172	0.001742	0.344443	0.1301	-0.0474	0,954(0,9332-0,9747)	0.0111	2.123e-05	0.00735533
rs75573141	9	13952740	Imputed	uc.250	Yes	No	No	Yes	1	A	G	A/G	G	0.1301	-0.0455	0,956(0,9383-0,9731)	0.0093	1.015e-06	0.0003652	0.1294	-0.0539	0,948(0,9163-0,9798)	0.0171	0.001647	0.338212	0.1309	-0.0463	0,955(0,9342-0,9758)	0.0111	3.104e-05	0.00996629
rs76226003	9	13954578	Imputed	uc.250	Yes	No	No	Yes	1	C	T	C/T	T	0.1287	-0.0457	0,955(0,9379-0,9731)	0.0094	1.203e-06	0.000419133	0.128	-0.0531	0,948(0,9167-0,981)	0.0173	0.002128	0.378473	0.1295	-0.0451	0,956(0,9351-0,9771)	0.0112	5.697e-05	0.0167708
rs76944045	9	13955046	Imputed	uc.250	Yes	No	No	Yes	1	A	G	A/G	G	0.1288	-0.046	0,955(0,9376-0,9728)	0.0094	1.002e-06	0.000362054	0.1281	-0.0541	0,947(0,9158-0,98)	0.0173	0.001758	0.345872	0.1296	-0.0455	0,956(0,9348-0,9767)	0.0112	4.828e-05	0.0146169
rs77169261	9	13955094	Imputed	uc.250	Yes	No	No	Yes	1	G	A	G/A	A	0.1287	-0.046	0,955(0,9376-0,9728)	0.0094	1.004e-06	0.000362302	0.1281	-0.0536	0,948(0,9162-0,9805)	0.0173	0.001941	0.363729	0.1295	-0.0456	0,955(0,9347-0,9766)	0.0112	4.69e-05	0.0142469
rs77632161	9	13955370	Imputed	uc.250	Yes	No	No	Yes	1	C	A	C/A	A	0.1287	-0.046	0,955(0,9376-0,9728)	0.0094	1.016e-06	0.0003652	0.128	-0.0536	0,948(0,9162-0,9805)	0.0173	0.001965	0.364759	0.1295	-0.0457	0,955(0,9346-0,9765)	0.0112	4.568e-05	0.0139222
rs56001972	9	13956131	Imputed	uc.250	Yes	No	No	Yes	1	C	A	C/A	A	0.1286	-0.0461	0,955(0,9375-0,9727)	0.0094	9.88e-07	0.00035993	0.128	-0.0539	0,948(0,9159-0,9802)	0.0173	0.001884	0.360329	0.1294	-0.0458	0,955(0,9345-0,9764)	0.0112	4.541e-05	0.0138552
rs56241626	9	13956182	Imputed	uc.250	Yes	No	No	Yes	1	T	C	T/C	C	0.1285	-0.0455	0,956(0,9381-0,9733)	0.0094	1.384e-06	0.000466499	0.1278	-0.0527	0,949(0,917-0,9814)	0.0173	0.002373	0.395133	0.1293	-0.0451	0,956(0,9351-0,9771)	0.0112	6.027e-05	0.0176108
rs56390403	9	13956429	Imputed	uc.250	Yes	No	No	Yes	1	T	C	T/C	C	0.1285	-0.0456	0,955(0,938-0,9732)	0.0094	1.389e-06	0.000467044	0.1278	-0.0527	0,949(0,917-0,9814)	0.0173	0.002375	0.395133	0.1292	-0.0451	0,956(0,9351-0,9771)	0.0112	6.037e-05	0.0176214
rs56333536	9	13956440	Imputed	uc.250	Yes	No	No	Yes	1	G	C	G/C	C	0.1286	-0.0461	0,955(0,9375-0,9727)	0.0094	1.044e-06	0.000373321	0.1279	-0.0536	0,948(0,9162-0,9805)	0.0173	0.001993	0.365715	0.1294	-0.0458	0,955(0,9345-0,9764)	0.0112	4.662e-05	0.0141774
rs75100207	9	13956891	Imputed	uc.250	Yes	No	No	Yes	1	G	A	G/A	A	0.1284	-0.0455	0,956(0,9379-0,9735)	0.0095	1.476e-06	0.000482201	0.1277	-0.0525	0,949(0,917-0,9818)	0.0174	0.00249	0.401394	0.1292	-0.045	0,956(0,9351-0,9774)	0.0113	6.381e-05	0.0184307
rs75149224	9	13957353	Imputed	uc.250	Yes	No	No	Yes	1	A	G	A/G	G	0.1283	-0.0452	0,956(0,9382-0,9738)	0.0095	1.821e-06	0.00057845	0.1276	-0.0522	0,949(0,9173-0,9821)	0.0174	0.002699	0.416901	0.129	-0.0445	0,956(0,9355-0,9779)	0.0113	7.845e-05	0.0216406
rs56045419	9	13957545	Imputed	uc.250	Yes	No	No	Yes	1	C	T	C/T	T	0.1279	-0.0443	0,957(0,939-0,9746)	0.0095	2.969e-06	0.00086087	0.1273	-0.0517	0,95(0,9178-0,9826)	0.0174	0.003022	0.434232	0.1287	-0.0435	0,957(0,9365-0,9789)	0.0113	0.0001161	0.0290898
rs55964819	9	13957768	Imputed	uc.250	Yes	No	No	Yes	1	T	C	T/C	C	0.1284	-0.0449	0,956(0,9385-0,9741)	0.0095	2.194e-06	0.000674464	0.1277	-0.0521	0,949(0,9174-0,9822)	0.0174	0.002739	0.418397	0.1291	-0.0438	0,957(0,9362-0,9786)	0.0113	0.0001011	0.0260415
rs56021345	9	13957797	Imputed	uc.250	Yes	No	No	Yes	1	A	T	A/T	T	0.1281	-0.0451	0,956(0,9383-0,9739)	0.0095	1.975e-06	0.000620971	0.1275	-0.0521	0,949(0,9174-0,9822)	0.0174	0.00277	0.420279	0.1289	-0.0444	0,957(0,9356-0,978)	0.0113	8.216e-05	0.0223514
rs566850392	9	13958217	Imputed	uc.250	Yes	No	No	No	1	T	TTA	T/TTA	TTA	0.1283	-0.0424	0,958(0,9406-0,9767)	0.0096	9.202e-06	0.00219557	0.1279	-0.0437	0,957(0,9241-0,9916)	0.018	0.01503	#N/A	0.1289	-0.0445	0,956(0,9355-0,9779)	0.0113	8.309e-05	#N/A
rs117495602	9	13958273	Imputed	uc.250	Yes	No	No	No	1	T	C	T/C	C	0.1279	-0.0452	0,956(0,9382-0,9738)	0.0095	1.965e-06	0.000619237	0.1272	-0.0523	0,949(0,9172-0,982)	0.0174	0.002721	0.418114	0.1287	-0.0446	0,956(0,9354-0,9778)	0.0113	7.938e-05	0.0218535
rs75060888	9	13959598	Imputed	uc.250	Yes	No	No	Yes	1	G	A	G/A	A	0.1276	-0.0464	0,955(0,937-0,9726)	0.0095	1.154e-06	0.0004079	0.1271	-0.0525	0,949(0,9169-0,982)	0.0175	0.002768	0.420279	0.1284	-0.0458	0,955(0,9341-0,9768)	0.0114	5.548e-05	0.0164197
rs78997547	9	13963124	Imputed	uc.250	Yes	No	No	Yes	1	T	C	T/C	C	0.1364	-0.0426	0,958(0,9412-0,9757)	0.0092	3.905e-06	0.0010911	0.1361	-0.0598	0,942(0,9111-0,9739)	0.017	0.0004189	0.173616	0.137	-0.0327	0,968(0,9472-0,9889)	0.011	0.00296	0.211636
rs10886511	10	121307823	Imputed	uc.313	Yes	Yes	No	No	1	G	A	A/G	G	0.3257	0.0329	1,033(1,0186-1,0485)	0.0074	7.84e-06	0.00193413	0.3263	0.0205	1,021(0,9943-1,0479)	0.0134	0.1257	0.822531	0.3254	0.0327	1,033(1,0156-1,0512)	0.0088	0.0001946	0.038938
rs10787979	10	121307837	Imputed	uc.313	Yes	Yes	No	No	1	G	A	A/G	G	0.2805	0.0364	1,037(1,0221-1,0522)	0.0074	7.71e-07	0.000290916	0.2801	0.0353	1,036(1,0091-1,0635)	0.0134	0.008341	0.56175	0.2802	0.038	1,039(1,021-1,0568)	0.0088	1.436e-05	0.00549196
rs10510057	10	121311048	Imputed	uc.313	Yes	Yes	Yes	Yes	1	G	C	G/C	C	0.2292	0.0361	1,037(1,0214-1,0523)	0.0076	2.006e-06	0.000628084	0.2289	0.0353	1,036(1,0083-1,0643)	0.0138	0.01043	0.597143	0.2287	0.0394	1,04(1,0218-1,0589)	0.0091	1.378e-05	0.00542802
rs11528321	10	121311308	Imputed	uc.313	Yes	Yes	No	Yes	1, 3	C	T	C/T	T	0.2314	0.037	1,038(1,0224-1,0533)	0.0076	9.96e-07	0.000360975	0.2309	0.0363	1,037(1,0095-1,0652)	0.0137	0.008083	0.556672	0.2309	0.0408	1,042(1,0234-1,0602)	0.009	5.823e-06	0.00266468
rs7087527	10	121311498	Imputed	uc.313	Yes	Yes	No	Yes	1, 3	A	G	A/G	G	0.2374	0.0366	1,037(1,0221-1,0526)	0.0075	1.057e-06	0.000376506	0.2367	0.0333	1,034(1,0067-1,0618)	0.0136	0.01445	0.626747	0.237	0.0414	1,042(1,024-1,0608)	0.009	4.151e-06	0.00199688
rs7071853	10	121311606	Imputed	uc.313	Yes	Yes	No	Yes	1, 3	T	C	T/C	C	0.2334	0.0373	1,038(1,0229-1,0534)	0.0075	7.26e-07	0.000275072	0.2331	0.0339	1,034(1,0071-1,0626)	0.0137	0.01303	0.622873	0.2329	0.0415	1,042(1,0241-1,0609)	0.009	3.72e-06	0.00180527
rs2917939	10	121313621	Imputed	uc.313	Yes	No	No	Yes	1	G	A	G/A	A	0.3333	0.0308	1,031(1,0178-1,0449)	0.0067	4.521e-06	0.00123325	0.3329	0.024	1,024(1,0001-1,0491)	0.0122	0.04865	0.743774	0.3332	0.034	1,035(1,0185-1,0509)	0.008	2.219e-05	0.00758669
rs10787980	10	121314170	Imputed	uc.313	Yes	No	No	Yes	1	C	T	C/T	T	0.3333	0.0308	1,031(1,0178-1,0449)	0.0067	4.604e-06	0.00125218	0.3329	0.024	1,024(1,0001-1,0491)	0.0122	0.04928	0.744309	0.3332	0.034	1,035(1,0185-1,0509)	0.008	2.13e-05	0.00737033
rs4752328	10	121315856	Imputed	uc.313	Yes	No	No	Yes	1	A	G	A/G	G	0.3262	0.0303	1,031(1,0173-1,0444)	0.0067	6.925e-06	0.00174425	0.3262	0.0236	1,024(0,9997-1,0487)	0.0122	0.05395	0.752439	0.326	0.0338	1,034(1,0183-1,0507)	0.008	2.637e-05	0.00868914
rs2917928	10	121315890	Imputed	uc.313	Yes	No	No	Yes	1	A	G	A/G	G	0.3335	0.0308	1,031(1,0178-1,0449)	0.0067	4.459e-06	0.00121996	0.3331	0.024	1,024(1,0001-1,0491)	0.0122	0.04933	0.744309	0.3333	0.0343	1,035(1,0188-1,0513)	0.008	1.854e-05	0.00660569
rs10886512	10	121316070	Imputed	uc.313	Yes	No	No	Yes	1, 3	G	C	G/C	C	0.2313	0.0366	1,037(1,0221-1,0526)	0.0075	1.267e-06	0.000436115	0.2309	0.0346	1,035(1,0078-1,0634)	0.0137	0.01153	0.60888	0.2309	0.0411	1,042(1,0237-1,0605)	0.009	4.975e-06	0.00233629
rs10749324	10	121316744	Imputed	uc.313	Yes	No	Yes	Yes	1	C	A	A/C	C	0.3335	0.0308	1,031(1,0178-1,0449)	0.0067	4.615e-06	0.00125394	0.3331	0.0239	1,024(1-1,049)	0.0122	0.04993	0.745262	0.3334	0.0343	1,035(1,0188-1,0513)	0.008	1.832e-05	0.00653574
rs6585553	10	121318515	Imputed	uc.313	Yes	No	No	Yes	1	G	C	G/C	C	0.3263	0.0303	1,031(1,0173-1,0444)	0.0067	6.858e-06	0.0017337	0.3263	0.0233	1,024(0,9994-1,0483)	0.0122	0.05664	0.757606	0.3261	0.0339	1,034(1,0184-1,0508)	0.008	2.49e-05	0.00837465
rs7911359	10	121318579	Imputed	uc.313	Yes	No	No	Yes	1	C	T	C/T	T	0.3271	0.0307	1,031(1,0177-1,0448)	0.0067	5.295e-06	0.00140821	0.327	0.0249	1,025(1,001-1,05)	0.0122	0.04214	0.730181	0.3269	0.0339	1,034(1,0184-1,0508)	0.008	2.358e-05	0.00801859
rs4636576	10	121319048	Imputed	uc.313	Yes	No	No	Yes	1	T	C	T/C	C	0.3318	0.0309	1,031(1,0179-1,045)	0.0067	4.444e-06	0.00121706	0.3314	0.0233	1,024(0,9994-1,0483)	0.0122	0.0571	0.757753	0.3317	0.0344	1,035(1,0189-1,0514)	0.008	1.782e-05	0.00640229
rs11199016	10	121319164	Imputed	uc.313	Yes	No	No	Yes	1, 3	G	C	G/C	C	0.2311	0.0367	1,037(1,022-1,053)	0.0076	1.183e-06	0.000414436	0.2306	0.0365	1,037(1,0091-1,066)	0.014	0.009178	0.577993	0.2307	0.0412	1,042(1,0238-1,0606)	0.009	4.898e-06	0.00230798
rs142644550	10	121319695	Imputed	uc.313	Yes	No	No	No	1	A	G	A/G	G	0.3346	0.0305	1,031(1,0175-1,0446)	0.0067	5.559e-06	0.00146292	0.3342	0.0226	1,023(0,9987-1,0476)	0.0122	0.06406	0.763862	0.3345	0.0338	1,034(1,0183-1,0507)	0.008	2.496e-05	0.00838462
rs2917925	10	121321322	Imputed	uc.313	Yes	No	No	Yes	1	T	C	T/C	C	0.3333	0.0309	1,031(1,0179-1,045)	0.0067	4.106e-06	0.00113804	0.333	0.0239	1,024(1-1,049)	0.0122	0.04988	0.74512	0.3332	0.0342	1,035(1,0187-1,0511)	0.008	1.915e-05	0.00675332
rs35860998	10	121321424	Imputed	uc.313	Yes	No	No	No	1	C	CA	C/CA	CA	0.3292	0.0314	1,032(1,018-1,0459)	0.0069	5.081e-06	0.00136047	0.329	0.0233	1,024(0,9982-1,0496)	0.0128	0.06892	0.769437	0.3291	0.035	1,036(1,0193-1,0522)	0.0081	1.657e-05	0.00602825
rs4751741	10	121322445	Imputed	uc.313	Yes	No	No	Yes	1	A	G	A/G	G	0.3333	0.0309	1,031(1,0179-1,045)	0.0067	4.117e-06	0.0011388	0.333	0.0239	1,024(1-1,049)	0.0122	0.05013	0.745574	0.3332	0.0342	1,035(1,0187-1,0511)	0.008	1.888e-05	0.00668223
rs78912120	10	121323039	Imputed	uc.313	Yes	No	No	No	1, 3	GA	G	GA/G	G	0.2459	0.036	1,037(1,0213-1,0522)	0.0076	2.264e-06	0.00069213	0.2451	0.0292	1,03(1,0014-1,0587)	0.0142	0.03903	0.724449	0.2456	0.0416	1,042(1,0242-1,061)	0.009	3.79e-06	0.00183601
rs10886513	10	121323173	Imputed	uc.313	Yes	No	No	Yes	1	T	C	T/C	C	0.3333	0.0309	1,031(1,0179-1,045)	0.0067	4.022e-06	0.00111925	0.333	0.0238	1,024(0,9999-1,0489)	0.0122	0.0507	0.746601	0.3332	0.0343	1,035(1,0188-1,0513)	0.008	1.86e-05	0.00661853
rs11199019	10	121323204	Imputed	uc.313	Yes	No	No	No	1	A	G	G/A	A	0.4021	0.0293	1,03(1,0167-1,0429)	0.0065	5.716e-06	0.00149594	0.4022	0.0267	1,027(1,0038-1,0509)	0.0117	0.02269	0.679005	0.4021	0.0292	1,03(1,0142-1,0453)	0.0077	0.0001474	0.0332527
rs4752331	10	121323976	Imputed	uc.313	Yes	No	Yes	Yes	1	A	G	A/G	G	0.3388	0.0323	1,033(1,0194-1,0465)	0.0067	1.221e-06	0.000423796	0.3389	0.0287	1,029(1,005-1,0538)	0.0121	0.01764	0.648961	0.3387	0.0341	1,035(1,0188-1,0508)	0.0079	1.717e-05	0.00620565
rs10787981	10	121324768	Imputed	uc.313	Yes	No	No	Yes	1	A	G	A/G	G	0.3459	0.0325	1,033(1,0198-1,0465)	0.0066	9.44e-07	0.00034654	0.3456	0.0293	1,03(1,0056-1,0544)	0.0121	0.01517	0.633974	0.3458	0.0341	1,035(1,0188-1,0508)	0.0079	1.61e-05	0.00591075
rs10787982	10	121324883	Imputed	uc.313	Yes	No	No	Yes	1	C	G	C/G	G	0.3459	0.0325	1,033(1,0198-1,0465)	0.0066	9.42e-07	0.000346486	0.3456	0.0293	1,03(1,0056-1,0544)	0.0121	0.01517	0.633974	0.3458	0.0341	1,035(1,0188-1,0508)	0.0079	1.603e-05	0.00590127
rs9421351	10	121324896	Imputed	uc.313	Yes	No	No	Yes	1	T	A	T/A	A	0.3459	0.0325	1,033(1,0198-1,0465)	0.0066	9.42e-07	0.000346486	0.3456	0.0293	1,03(1,0056-1,0544)	0.0121	0.01517	0.633974	0.3458	0.0341	1,035(1,0188-1,0508)	0.0079	1.603e-05	0.00590127
rs10534611	10	121326116	Imputed	uc.313	Yes	No	No	Yes	1, 3	CTT	C	CTT/C	C	0.2457	0.0385	1,039(1,0243-1,0544)	0.0074	2.21e-07	9.68e-05	0.245	0.0433	1,044(1,0164-1,0729)	0.0138	0.001694	0.339821	0.2454	0.0406	1,041(1,0236-1,0596)	0.0088	3.819e-06	0.00184682
rs9421352	10	121327184	Imputed	uc.313	Yes	Yes	No	No	1, 3	A	T	A/T	T	0.2453	0.0389	1,04(1,0247-1,0549)	0.0074	1.31e-07	6.08e-05	0.2448	0.0438	1,045(1,0177-1,0726)	0.0134	0.001058	0.284353	0.245	0.0409	1,042(1,0239-1,0599)	0.0088	3.248e-06	0.00162475
rs60040182	10	121327243	Imputed	uc.313	Yes	Yes	No	No	1	G	GATTTATTTATTTATTTA	G/GATTTATTTATTTATTTA	GATTTATTTATTTATTTA	0.3476	0.0323	1,033(1,0194-1,0465)	0.0067	1.312e-06	0.000447697	0.3471	0.0289	1,029(1,0046-1,0546)	0.0124	0.01981	#N/A	0.3475	0.0347	1,035(1,0192-1,0517)	0.008	1.466e-05	#N/A
rs72840733	10	121327403	Imputed	uc.313	Yes	Yes	No	No	1	C	A	A/C	C	0.4167	0.0313	1,032(1,0189-1,0448)	0.0064	9.85e-07	0.000359239	0.4168	0.0331	1,034(1,0104-1,0574)	0.0116	0.00445	0.487451	0.4167	0.0298	1,03(1,015-1,0457)	0.0076	9.252e-05	0.024354
rs2917941	10	121328421	Imputed	uc.313	Yes	Yes	Yes	Yes	1	A	T	A/T	T	0.3479	0.0331	1,034(1,0204-1,0471)	0.0066	5.46e-07	0.000213036	0.3475	0.0314	1,032(1,0079-1,0565)	0.012	0.009064	0.577146	0.3478	0.0347	1,035(1,0194-1,0515)	0.0079	1.088e-05	0.00447064
rs3009877	10	121328495	Imputed	uc.313	Yes	Yes	Yes	Yes	1	G	A	G/A	A	0.3478	0.0332	1,034(1,0205-1,0472)	0.0066	5.18e-07	0.000202755	0.3474	0.0314	1,032(1,0079-1,0565)	0.012	0.009064	0.577146	0.3478	0.0348	1,035(1,0195-1,0516)	0.0079	1.055e-05	0.00435448
rs75611822	10	121329179	Imputed	uc.313	Yes	Yes	No	Yes	1	ACT	A	ACT/A	A	0.2326	0.0341	1,035(1,0196-1,05)	0.0075	5.063e-06	0.00135829	0.2328	0.0322	1,033(1,005-1,0612)	0.0139	0.02021	0.667849	0.2328	0.0337	1,034(1,0166-1,0523)	0.0088	0.0001302	0.0314815
rs10712346	10	121332690	Imputed	uc.313	Yes	Yes	No	Yes	1	AC	A	AC/A	A	0.4082	0.0298	1,03(1,0174-1,0433)	0.0064	3.905e-06	0.0010911	0.4082	0.0287	1,029(1,0052-1,0536)	0.012	0.01685	0.64389	0.408	0.0289	1,029(1,0141-1,0448)	0.0076	0.0001445	0.0328129
rs72040146	10	121332870	Imputed	uc.313	Yes	Yes	No	No	1	TAA	T	TAA/T	T	0.4104	0.0301	1,031(1,0177-1,0436)	0.0064	3.025e-06	0.000873124	0.4104	0.029	1,029(1,0055-1,0539)	0.012	0.01569	0.634563	0.4102	0.0292	1,03(1,0144-1,0451)	0.0076	0.0001247	0.0307165
rs3009879	10	121338507	Imputed	uc.313	Yes	Yes	Yes	Yes	1	C	T	C/T	T	0.4089	0.0298	1,03(1,0174-1,0433)	0.0064	3.064e-06	0.000880165	0.4092	0.0288	1,029(1,0061-1,0529)	0.0116	0.01319	0.622873	0.4087	0.0289	1,029(1,0141-1,0448)	0.0076	0.0001463	0.0331037
rs3816145	10	121347329	Imputed	uc.313	Yes	Yes	No	Yes	1	T	C	T/C	C	0.2294	0.0327	1,033(1,0184-1,0483)	0.0074	9.829e-06	0.00229139	0.2298	0.0319	1,032(1,0057-1,0599)	0.0134	0.01766	0.64935	0.2295	0.0331	1,034(1,016-1,0516)	0.0088	0.0001743	0.0364547
rs146020828	10	121347839	Imputed	uc.313	Yes	Yes	No	No	1	TTTTC	T	T/TTTTC	TTTTC	0.238	0.0356	1,036(1,0213-1,0514)	0.0074	1.449e-06	0.000476766	0.2382	0.0387	1,039(1,0119-1,0677)	0.0137	0.004694	0.497382	0.2385	0.0341	1,035(1,0172-1,0525)	0.0087	9.005e-05	0.0238481
rs1976651	11	1966403	Imputed	lncRNA-2	No	-	-	-	1, 3	C	T	C/T	T	0.4092	-0.0378	0,963(0,9511-0,9749)	0.0063	2.17e-09	1.67e-06	0.41	-0.0265	0,974(0,9521-0,996)	0.0115	0.02097	0.671344	0.4104	-0.0414	0,959(0,9454-0,9737)	0.0075	3.83e-08	3.61992e-05
rs3809101	11	1967271	Imputed	lncRNA-2	No	-	-	-	1, 3	C	T	C/T	T	0.4753	0.0395	1,04(1,0275-1,0532)	0.0063	2.6e-10	2.65e-07	0.4742	0.0299	1,03(1,0076-1,0536)	0.0114	0.008701	0.567915	0.4746	0.0418	1,043(1,0275-1,0581)	0.0075	2.07e-08	2.18373e-05
rs1877443	11	1968016	Imputed	lncRNA-2	No	-	-	-	1, 3	G	T	T/G	G	0.4418	-0.0357	0,965(0,9531-0,9769)	0.0063	1.45e-08	8.69e-06	0.4428	-0.0297	0,971(0,9491-0,9929)	0.0115	0.009677	0.584749	0.4429	-0.0358	0,965(0,9508-0,9791)	0.0075	1.875e-06	0.000973195
rs907601	11	1968455	Imputed	lncRNA-2	No	-	-	-	1	C	G	C/G	G	0.4829	-0.0328	0,968(0,9559-0,9798)	0.0063	1.69e-07	7.7e-05	0.4839	-0.0263	0,974(0,9525-0,9961)	0.0114	0.02126	0.673211	0.4837	-0.0323	0,968(0,9541-0,9826)	0.0075	1.582e-05	0.00587143
rs1618613	11	1969888	Genotyped	lncRNA-2	No	-	-	-	1, 3	G	A	A/G	G	0.4744	0.0376	1,038(1,0258-1,051)	0.0062	1.4e-09	1.15e-06	0.4733	0.0279	1,028(1,0058-1,0513)	0.0113	0.01394	0.623681	0.4736	0.0386	1,039(1,0244-1,0545)	0.0074	1.77e-07	0.000132452
rs1706873	11	1970731	Imputed	lncRNA-2	No	-	-	-	1	A	G	A/G	G	0.4279	-0.0321	0,968(0,9565-0,9804)	0.0063	3.23e-07	0.000134334	0.4288	-0.0253	0,975(0,9535-0,997)	0.0114	0.02699	0.688183	0.4292	-0.0322	0,968(0,9542-0,9827)	0.0075	1.579e-05	0.00586818
rs1308997	11	1971903	Imputed	lncRNA-2	No	-	-	-	1, 3	T	C	T/C	C	0.4746	0.0367	1,037(1,0249-1,0501)	0.0062	3.43e-09	2.45e-06	0.4734	0.0274	1,028(1,0053-1,0508)	0.0113	0.01561	0.634055	0.4738	0.0375	1,038(1,0233-1,0534)	0.0074	3.77e-07	0.000250578
rs217202	11	1971962	Imputed	lncRNA-2	No	-	-	-	1, 3	C	T	C/T	T	0.4749	-0.0389	0,962(0,9502-0,9736)	0.0062	4.57e-10	4.2e-07	0.4757	-0.0284	0,972(0,9505-0,994)	0.0114	0.01252	0.617894	0.476	-0.0401	0,961(0,9469-0,9747)	0.0074	6.52e-08	5.68284e-05
rs217203	11	1972456	Imputed	lncRNA-2	No	-	-	-	1, 3	G	C	G/C	C	0.4096	-0.036	0,965(0,9528-0,9766)	0.0063	1.09e-08	6.74e-06	0.4102	-0.0268	0,974(0,9519-0,9957)	0.0115	0.01957	0.66437	0.4107	-0.0373	0,963(0,9493-0,9777)	0.0075	6.35e-07	0.00038591
rs1635155	11	1972919	Genotyped	lncRNA-2	No	-	-	-	1, 3	G	T	G/T	T	0.4096	-0.036	0,965(0,9528-0,9766)	0.0063	1.12e-08	6.86e-06	0.4102	-0.0267	0,974(0,952-0,9958)	0.0115	0.01984	0.665191	0.4107	-0.0372	0,963(0,9494-0,9778)	0.0075	7.04e-07	0.000418655
rs217205	11	1973205	Imputed	lncRNA-2	No	-	-	-	1, 3	T	C	C/T	T	0.4744	0.0369	1,038(1,0251-1,0503)	0.0062	2.55e-09	1.9e-06	0.4732	0.0279	1,028(1,0058-1,0513)	0.0113	0.01343	0.622873	0.4736	0.0379	1,039(1,0237-1,0538)	0.0074	2.81e-07	0.000195307
rs217206	11	1974542	Imputed	lncRNA-2	No	-	-	-	1, 3	G	A	G/A	A	0.4325	-0.0348	0,966(0,9539-0,9778)	0.0063	2.62e-08	1.46e-05	0.4335	-0.0302	0,97(0,9488-0,9922)	0.0114	0.008066	0.555987	0.4335	-0.0336	0,967(0,953-0,9811)	0.0074	5.84e-06	0.00266468
rs217207	11	1974831	Imputed	lncRNA-2	No	-	-	-	1, 3	G	A	G/A	A	0.4641	-0.0371	0,964(0,9519-0,9754)	0.0062	2.34e-09	1.78e-06	0.465	-0.0277	0,973(0,9514-0,9945)	0.0113	0.01442	0.626529	0.4653	-0.0379	0,963(0,9489-0,9769)	0.0074	2.93e-07	0.000201828
rs217208	11	1974892	Imputed	lncRNA-2	No	-	-	-	1, 3	C	G	C/G	G	0.4533	-0.0376	0,963(0,9513-0,9751)	0.0063	1.92e-09	1.49e-06	0.4535	-0.0202	0,98(0,9583-1,0021)	0.0114	0.07708	0.778639	0.4546	-0.0408	0,96(0,946-0,9742)	0.0075	4.42e-08	4.03347e-05
rs757409	11	1975106	Genotyped	lncRNA-2	No	-	-	-	1, 3	T	C	T/C	C	0.2921	-0.0452	0,956(0,943-0,9688)	0.0069	4.37e-11	5.07e-08	0.2915	-0.0201	0,98(0,9564-1,0044)	0.0125	0.1072	0.808434	0.2929	-0.0506	0,951(0,9355-0,9661)	0.0082	5.5e-10	9.48672e-07
rs9735581	11	1976041	Imputed	lncRNA-2	No	-	-	-	1, 3	G	A	A/G	G	0.4693	-0.0363	0,964(0,9525-0,9763)	0.0063	8.55e-09	5.38e-06	0.4695	-0.0243	0,976(0,9542-0,9982)	0.0115	0.03487	0.716239	0.47	-0.0373	0,963(0,9493-0,9777)	0.0075	6.66e-07	0.000400656
rs11600982	11	1976306	Imputed	lncRNA-2	No	-	-	-	1, 3	G	A	G/A	A	0.4822	0.0379	1,039(1,0261-1,0513)	0.0062	1e-09	8.5e-07	0.4813	0.0303	1,031(1,0082-1,0538)	0.0113	0.007446	0.548815	0.4815	0.039	1,04(1,0248-1,055)	0.0074	1.2e-07	9.56073e-05
rs217213	11	1979118	Genotyped	lncRNA-2	No	-	-	-	1, 3	C	G	C/G	G	0.4175	-0.0453	0,956(0,944-0,9676)	0.0063	5.66e-13	8.01e-10	0.4177	-0.0293	0,971(0,9497-0,9931)	0.0114	0.01049	0.597143	0.4185	-0.0476	0,954(0,9396-0,9676)	0.0075	1.98e-10	3.96784e-07
rs2063550	11	1979223	Imputed	lncRNA-2	No	-	-	-	1, 3	G	C	C/G	G	0.4777	-0.0437	0,957(0,9457-0,9689)	0.0062	1.69e-12	2.29e-09	0.4781	-0.0325	0,968(0,9468-0,9897)	0.0113	0.003921	0.469476	0.4783	-0.0439	0,957(0,9433-0,971)	0.0074	2.49e-09	3.50654e-06
rs739905	11	1980360	Genotyped	lncRNA-2	No	-	-	-	1, 3	G	C	G/C	C	0.4908	0.0384	1,039(1,0266-1,0519)	0.0062	4.95e-10	4.46e-07	0.4902	0.0305	1,031(1,0086-1,0539)	0.0112	0.006636	0.542865	0.4902	0.0392	1,04(1,0252-1,055)	0.0073	9.49e-08	7.81896e-05
rs739906	11	1980568	Genotyped	lncRNA-2	No	-	-	-	1, 3	T	C	T/C	C	0.3862	-0.0439	0,957(0,9451-0,9691)	0.0064	5.31e-12	6.91e-09	0.3864	-0.0327	0,968(0,9461-0,9901)	0.0116	0.004716	0.497404	0.387	-0.0451	0,956(0,9418-0,9702)	0.0076	2.59e-09	3.62471e-06
rs739907	11	1980592	Imputed	lncRNA-2	No	-	-	-	1, 3	C	T	C/T	T	0.386	-0.0435	0,957(0,9455-0,9695)	0.0064	7.51e-12	9.65e-09	0.3863	-0.0321	0,968(0,9466-0,9907)	0.0116	0.005704	0.527032	0.3867	-0.0448	0,956(0,9421-0,9705)	0.0076	3.35e-09	4.48373e-06
rs217236	11	1981259	Imputed	lncRNA-2	No	-	-	-	1, 3	T	C	T/C	C	0.4198	-0.0447	0,956(0,9445-0,9682)	0.0063	1.07e-12	1.49e-09	0.42	-0.0295	0,971(0,9495-0,9929)	0.0114	0.01	0.591195	0.4208	-0.0469	0,954(0,9403-0,9683)	0.0075	3.52e-10	6.527e-07
rs4929956	11	1981785	Imputed	lncRNA-2	No	-	-	-	1, 3	G	T	T/G	G	0.4854	-0.0434	0,958(0,946-0,9692)	0.0062	2.44e-12	3.25e-09	0.4857	-0.0341	0,966(0,9453-0,9881)	0.0113	0.00247	0.400347	0.4858	-0.0418	0,959(0,9453-0,9731)	0.0074	1.39e-08	1.52747e-05
rs10769945	11	1985127	Imputed	lncRNA-2	No	-	-	-	1, 3	C	T	C/T	T	0.4859	0.0385	1,039(1,0267-1,052)	0.0062	4.63e-10	4.25e-07	0.4853	0.032	1,033(1,0099-1,0556)	0.0113	0.004466	0.487771	0.4856	0.038	1,039(1,0238-1,0539)	0.0074	2.4e-07	0.000173773
rs11042048	11	1986240	Imputed	lncRNA-2	No	-	-	-	1, 3	C	G	C/G	G	0.486	0.038	1,039(1,0262-1,0514)	0.0062	8.21e-10	7.09e-07	0.4854	0.031	1,031(1,0089-1,0546)	0.0113	0.006059	0.53518	0.4856	0.0376	1,038(1,0234-1,0535)	0.0074	3.42e-07	0.000229838
rs184267	11	1988576	Imputed	lncRNA-2	No	-	-	-	1, 3	G	A	G/A	A	0.3575	-0.0442	0,957(0,9447-0,969)	0.0065	1.2e-11	1.48e-08	0.3579	-0.0345	0,966(0,9438-0,9889)	0.0119	0.003681	0.460841	0.3589	-0.0465	0,955(0,9401-0,9693)	0.0078	2.36e-09	3.36933e-06
rs141532553	11	1989835	Imputed	lncRNA-2	No	-	-	-	1, 3	TCA	T	TCA/T	T	0.2179	-0.0567	0,945(0,9307-0,9592)	0.0077	2.16e-13	3.22e-10	0.2177	-0.0296	0,971(0,9438-0,9986)	0.0144	0.04018	0.726468	0.2183	-0.0625	0,939(0,9228-0,9563)	0.0091	8e-12	2.63012e-08
rs10840117	11	1990163	Imputed	lncRNA-2	No	-	-	-	1, 3	A	G	A/G	G	0.4935	0.0382	1,039(1,0264-1,0516)	0.0062	7.85e-10	6.79e-07	0.4929	0.0321	1,033(1,01-1,0557)	0.0113	0.004487	0.488963	0.4927	0.039	1,04(1,0248-1,055)	0.0074	1.33e-07	0.000105165
rs10840118	11	1990988	Imputed	lncRNA-2	No	-	-	-	1, 3	C	G	C/G	G	0.4923	0.0378	1,039(1,026-1,0512)	0.0062	1.16e-09	9.77e-07	0.4917	0.031	1,031(1,0089-1,0546)	0.0113	0.006096	0.535201	0.4915	0.0387	1,039(1,0245-1,0546)	0.0074	1.63e-07	0.000124372
rs112493	11	1991603	Imputed	lncRNA-2	No	-	-	-	1, 3	G	A	G/A	A	0.3563	-0.039	0,962(0,9496-0,9741)	0.0065	1.9e-09	1.48e-06	0.3562	-0.0204	0,98(0,9572-1,0029)	0.0119	0.08569	0.78851	0.3565	-0.0418	0,959(0,9447-0,9736)	0.0077	7.11e-08	6.0979e-05
rs91400	11	1991943	Imputed	lncRNA-2	No	-	-	-	1, 3	T	C	T/C	C	0.3568	-0.0392	0,962(0,9494-0,9739)	0.0065	1.59e-09	1.28e-06	0.3567	-0.0205	0,98(0,9571-1,0028)	0.0119	0.08415	0.786826	0.357	-0.042	0,959(0,9445-0,9735)	0.0077	6.13e-08	5.37442e-05
rs84000	11	1992462	Imputed	lncRNA-2	No	-	-	-	1, 3	G	A	A/G	G	0.3567	-0.0386	0,962(0,95-0,9745)	0.0065	2.87e-09	2.09e-06	0.3567	-0.0205	0,98(0,9573-1,0026)	0.0118	0.08302	0.785222	0.3569	-0.0411	0,96(0,9454-0,9743)	0.0077	1.15e-07	9.24464e-05
rs217719	11	1995223	Genotyped	lncRNA-2	No	-	-	-	1, 3	G	A	G/A	A	0.2242	-0.0549	0,947(0,9328-0,9606)	0.0075	1.84e-13	2.86e-10	0.2239	-0.0268	0,974(0,9479-0,9999)	0.0136	0.0489	0.743774	0.2243	-0.0597	0,942(0,9258-0,9586)	0.0089	2.05e-11	6.2144e-08
rs4930047	11	1995414	Imputed	lncRNA-2	No	-	-	-	1, 3	G	T	G/T	T	0.462	0.0347	1,035(1,0226-1,0482)	0.0063	3.43e-08	1.81e-05	0.4611	0.0284	1,029(1,0059-1,0523)	0.0115	0.01327	0.622873	0.461	0.0347	1,035(1,0202-1,0506)	0.0075	3.346e-06	0.00165875
rs11601242	11	1997188	Imputed	lncRNA-2	No	-	-	-	1, 3	A	G	A/G	G	0.4764	0.0347	1,035(1,0228-1,048)	0.0062	2.27e-08	1.3e-05	0.4754	0.0307	1,031(1,0086-1,0543)	0.0113	0.006693	0.542865	0.4756	0.0341	1,035(1,0198-1,0498)	0.0074	3.925e-06	0.00189145
rs112088979	11	1997572	Imputed	lncRNA-2	No	-	-	-	1, 3	-	GTCC		GTCC	0.4337	0.0378	1,039(1,025-1,0523)	0.0067	1.69e-08	9.97e-06	0.4336	0.0346	1,035(1,01-1,0611)	0.0126	0.006045	0.534806	0.4329	0.0378	1,039(1,0226-1,0547)	0.0079	1.811e-06	0.00094583
rs170102	11	1998031	Imputed	lncRNA-2	No	-	-	-	1, 3	G	A	G/A	A	0.3549	-0.0386	0,962(0,95-0,9745)	0.0065	2.77e-09	2.02e-06	0.3546	-0.0201	0,98(0,9577-1,003)	0.0118	0.09013	0.793194	0.3552	-0.0407	0,96(0,9457-0,9747)	0.0077	1.43e-07	0.000111468
rs739908	11	1998123	Imputed	lncRNA-2	No	-	-	-	1, 3	T	C	T/C	C	0.4896	0.0372	1,038(1,0254-1,0506)	0.0062	1.8e-09	1.43e-06	0.489	0.0321	1,033(1,01-1,0557)	0.0113	0.004422	0.486489	0.4889	0.0369	1,038(1,0226-1,0527)	0.0074	5.38e-07	0.000338919
rs83998	11	1998171	Imputed	lncRNA-2	No	-	-	-	1, 3	C	G	C/G	G	0.3548	-0.0387	0,962(0,9499-0,9744)	0.0065	2.56e-09	1.9e-06	0.3545	-0.0199	0,98(0,9579-1,0032)	0.0118	0.09247	0.794856	0.3551	-0.041	0,96(0,9455-0,9744)	0.0077	1.2e-07	9.57297e-05
rs739909	11	1998362	Imputed	lncRNA-2	No	-	-	-	1, 3	A	G	A/G	G	0.4905	0.0377	1,038(1,0259-1,0511)	0.0062	1.18e-09	9.88e-07	0.4899	0.0318	1,032(1,0097-1,0554)	0.0113	0.004827	0.497404	0.4898	0.0373	1,038(1,0231-1,0532)	0.0074	4.13e-07	0.000271844
rs739910	11	1998368	Imputed	lncRNA-2	No	-	-	-	1, 3	A	G	A/G	G	0.4905	0.0377	1,038(1,0259-1,0511)	0.0062	1.22e-09	1.01e-06	0.4899	0.0317	1,032(1,0096-1,0553)	0.0113	0.004965	0.500643	0.4898	0.0373	1,038(1,0231-1,0532)	0.0074	4.24e-07	0.000277833
rs83997	11	1998960	Imputed	lncRNA-2	No	-	-	-	1, 3	C	A	A/C	C	0.4766	0.0345	1,035(1,0226-1,0478)	0.0062	2.62e-08	1.46e-05	0.4757	0.0305	1,031(1,0084-1,0541)	0.0113	0.006883	0.542865	0.4759	0.0337	1,034(1,0194-1,0494)	0.0074	4.753e-06	0.00224732
rs217723	11	1999870	Imputed	lncRNA-2	No	-	-	-	1, 3	A	T	A/T	T	0.4896	0.0374	1,038(1,0256-1,0508)	0.0062	1.49e-09	1.21e-06	0.4889	0.0324	1,033(1,0103-1,0561)	0.0113	0.004046	0.474732	0.4889	0.0369	1,038(1,0226-1,0527)	0.0074	5.19e-07	0.000329195
rs217724	11	2001580	Imputed	lncRNA-2	No	-	-	-	1, 3	C	T	C/T	T	0.4762	0.0345	1,035(1,0226-1,0478)	0.0062	2.51e-08	1.41e-05	0.4753	0.031	1,031(1,0089-1,0546)	0.0113	0.006115	0.53526	0.4755	0.0336	1,034(1,0193-1,0493)	0.0074	5.244e-06	0.00244597
rs217725	11	2001828	Imputed	lncRNA-2	No	-	-	-	1, 3	A	G	A/G	G	0.4896	0.0373	1,038(1,0255-1,0507)	0.0062	1.67e-09	1.32e-06	0.489	0.0324	1,033(1,0103-1,0561)	0.0113	0.004091	0.474932	0.4889	0.0366	1,037(1,0223-1,0524)	0.0074	6.34e-07	0.00038591
rs10840138	11	2001895	Genotyped	lncRNA-2	No	-	-	-	1, 3	T	C	T/C	C	0.2262	-0.0551	0,946(0,9328-0,9602)	0.0074	1.3e-13	2.06e-10	0.2258	-0.0275	0,973(0,9473-0,9992)	0.0136	0.04244	0.73106	0.2264	-0.0599	0,942(0,9256-0,9584)	0.0089	1.59e-11	4.98286e-08
rs10840140	11	2002472	Imputed	lncRNA-2	No	-	-	-	1, 3	C	T	C/T	T	0.2261	-0.0551	0,946(0,9328-0,9602)	0.0074	1.27e-13	2.04e-10	0.2257	-0.0281	0,972(0,9467-0,9986)	0.0136	0.03813	0.722793	0.2262	-0.0596	0,942(0,9258-0,9587)	0.0089	1.98e-11	6.14617e-08
rs2735466	11	2002975	Imputed	lncRNA-2	No	-	-	-	1, 3	G	C	G/C	C	0.4897	0.0373	1,038(1,0255-1,0507)	0.0062	1.64e-09	1.31e-06	0.4891	0.0325	1,033(1,0104-1,0562)	0.0113	0.003923	0.469476	0.489	0.0367	1,037(1,0224-1,0525)	0.0074	6.37e-07	0.000386822
rs2668848	11	2003020	Imputed	lncRNA-2	No	-	-	-	1, 3	A	G	A/G	G	0.4765	0.0345	1,035(1,0226-1,0478)	0.0062	2.69e-08	1.48e-05	0.4756	0.0314	1,032(1,0093-1,055)	0.0113	0.005542	0.521138	0.4757	0.0332	1,034(1,0189-1,0489)	0.0074	6.56e-06	0.00291222
rs34344386	11	2003261	Imputed	lncRNA-2	No	-	-	-	1, 3	TAAG	T	TAAG/T	T	0.3548	-0.0393	0,961(0,9493-0,9738)	0.0065	1.9e-09	1.48e-06	0.3543	-0.0221	0,978(0,955-1,0018)	0.0122	0.0701	0.770645	0.3552	-0.0405	0,96(0,9459-0,9749)	0.0077	1.63e-07	0.000124372
rs217704	11	2003541	Genotyped	lncRNA-2	No	-	-	-	1, 3	T	C	T/C	C	0.4905	0.0369	1,038(1,0251-1,0503)	0.0062	2.46e-09	1.84e-06	0.4899	0.0325	1,033(1,0104-1,0562)	0.0113	0.003934	0.469476	0.4897	0.036	1,037(1,0217-1,0518)	0.0074	1.036e-06	0.000573284
rs217215	11	2003944	Imputed	lncRNA-2	No	-	-	-	1, 3	T	G	G/T	T	0.3538	-0.0386	0,962(0,95-0,9745)	0.0065	2.89e-09	2.09e-06	0.3536	-0.0208	0,979(0,9568-1,0025)	0.0119	0.07908	0.782351	0.354	-0.0402	0,961(0,9462-0,9752)	0.0077	2.11e-07	0.000154955
rs217216	11	2005102	Imputed	lncRNA-2	No	-	-	-	1, 3	T	C	C/T	T	0.3351	-0.0372	0,963(0,9511-0,976)	0.0066	2.06e-08	1.2e-05	0.335	-0.0248	0,976(0,9526-0,9989)	0.0121	0.04068	0.727625	0.3353	-0.0381	0,963(0,9478-0,9776)	0.0079	1.427e-06	0.000763633
rs172605	11	2005110	Imputed	lncRNA-2	No	-	-	-	1, 3	A	G	G/A	A	0.3357	-0.038	0,963(0,9503-0,9752)	0.0066	9.44e-09	5.91e-06	0.3357	-0.0272	0,973(0,9504-0,9965)	0.0121	0.02476	0.68379	0.3356	-0.0389	0,962(0,9471-0,9769)	0.0079	8.36e-07	0.000478813
rs71455916	11	2005794	Imputed	lncRNA-2	No	-	-	-	1, 3	C	A	C/A	A	0.2035	-0.0573	0,944(0,93-0,9589)	0.0078	1.61e-13	2.55e-10	0.2036	-0.0311	0,969(0,9428-0,9967)	0.0142	0.02778	0.689018	0.2034	-0.0619	0,94(0,923-0,9573)	0.0093	2.64e-11	7.63379e-08
rs55941855	11	2006183	Genotyped	lncRNA-2	No	-	-	-	1, 3	C	T	C/T	T	0.1247	-0.0454	0,956(0,9378-0,9738)	0.0096	2.247e-06	0.000687694	0.1234	-0.0379	0,963(0,9296-0,9972)	0.0179	0.03386	0.713861	0.1259	-0.0512	0,95(0,9293-0,9714)	0.0113	5.848e-06	0.00266468
rs217710	11	2007244	Imputed	lncRNA-2	No	-	-	-	1, 3	C	T	T/C	C	0.4839	-0.0352	0,965(0,9538-0,9772)	0.0062	1.65e-08	9.77e-06	0.4849	-0.0312	0,969(0,9479-0,9912)	0.0114	0.006079	0.53518	0.4841	-0.0341	0,966(0,9526-0,9806)	0.0074	4.349e-06	0.00207048
rs117875840	11	2007719	Imputed	lncRNA-2	No	-	-	-	1, 3	G	A	G/A	A	0.1244	-0.0466	0,954(0,9367-0,9726)	0.0096	1.239e-06	0.000428078	0.1231	-0.0398	0,961(0,9279-0,9953)	0.0179	0.02664	0.687556	0.1256	-0.0523	0,949(0,9283-0,9703)	0.0113	3.888e-06	0.0018769
rs149884907	11	2007876	Imputed	lncRNA-2	No	-	-	-	1	CACAG	C	CACAG/C	C	0.1091	0.0481	1,049(1,0275-1,0715)	0.0107	6.94e-06	0.00174643	0.1086	0.0326	1,033(0,9932-1,0747)	0.0201	0.1051	0.806713	0.1084	0.0549	1,056(1,0307-1,0828)	0.0126	1.352e-05	0.00539487
rs12806111	11	2008366	Imputed	lncRNA-2	No	-	-	-	1, 3	C	T	C/T	T	0.2051	-0.0577	0,944(0,9298-0,9583)	0.0077	9.66e-14	1.56e-10	0.2051	-0.0326	0,968(0,9415-0,995)	0.0141	0.02109	0.67168	0.2051	-0.0625	0,939(0,9226-0,9565)	0.0092	1.33e-11	4.21492e-08
rs170101	11	2008936	Imputed	lncRNA-2	No	-	-	-	1, 3	C	T	C/T	T	0.4983	0.035	1,036(1,0231-1,0483)	0.0062	1.85e-08	1.09e-05	0.4973	0.0354	1,036(1,0133-1,0592)	0.0113	0.001799	0.350195	0.4978	0.0327	1,033(1,0184-1,0483)	0.0074	9.99e-06	0.00418592
rs1706879	11	2009895	Imputed	lncRNA-2	No	-	-	-	1, 3	T	C	T/C	C	0.3595	-0.0428	0,958(0,946-0,9704)	0.0065	4.57e-11	5.27e-08	0.3603	-0.0382	0,963(0,9405-0,985)	0.0118	0.001259	0.309979	0.3596	-0.0427	0,958(0,9438-0,9728)	0.0077	3.45e-08	3.34163e-05
rs217718	11	2010414	Imputed	lncRNA-2	No	-	-	-	1, 3	G	A	A/G	G	0.3457	-0.0347	0,966(0,9537-0,9783)	0.0065	1.12e-07	5.26e-05	0.3464	-0.0222	0,978(0,9555-1,0011)	0.0119	0.06318	0.763066	0.3459	-0.0352	0,965(0,9508-0,9803)	0.0078	6.444e-06	0.00287949
rs12575654	11	2010968	Imputed	lncRNA-2	No	-	-	-	1, 3	G	A	G/A	A	0.2599	-0.0467	0,954(0,9412-0,9677)	0.0071	5.45e-11	5.97e-08	0.2594	-0.037	0,964(0,9394-0,9885)	0.013	0.004382	0.485767	0.2598	-0.0459	0,955(0,9394-0,9712)	0.0085	6.21e-08	5.42993e-05
rs11564745	11	2011205	Imputed	lncRNA-2	No	-	-	-	1, 3	G	A	G/A	A	0.2288	-0.0419	0,959(0,945-0,9732)	0.0075	2.41e-08	1.38e-05	0.2291	-0.0315	0,969(0,9433-0,9954)	0.0137	0.02172	0.677351	0.2285	-0.0408	0,96(0,9434-0,9769)	0.0089	5.223e-06	0.0024403
rs217714	11	2011512	Imputed	lncRNA-2	No	-	-	-	1	C	T	T/C	C	0.4995	-0.0352	0,965(0,9538-0,9772)	0.0062	1.48e-08	8.87e-06	0.4994	0.0352	1,036(1,0131-1,059)	0.0113	0.001933	0.363711	0.4998	-0.0326	0,968(0,954-0,9821)	0.0074	1.064e-05	0.00438508
rs184277	11	2012822	Genotyped	lncRNA-2	No	-	-	-	1	G	A	A/G	G	0.4905	-0.0325	0,968(0,9563-0,9799)	0.0062	1.76e-07	7.97e-05	0.4919	-0.0321	0,968(0,947-0,9903)	0.0114	0.004681	0.496598	0.491	-0.0288	0,972(0,9576-0,9858)	0.0074	0.0001008	0.0259885
rs60976394	11	2013541	Imputed	lncRNA-2	No	-	-	-	1, 3	C	T	T/C	C	0.3261	-0.0376	0,963(0,9507-0,9756)	0.0066	1.32e-08	7.94e-06	0.3265	-0.0226	0,978(0,9547-1,0011)	0.0121	0.06114	0.762612	0.3262	-0.0386	0,962(0,9474-0,9771)	0.0079	1.016e-06	0.000565035
rs59447588	11	2013545	Imputed	lncRNA-2	No	-	-	-	1, 3	C	G	G/C	C	0.3261	-0.0376	0,963(0,9507-0,9756)	0.0066	1.32e-08	7.94e-06	0.3265	-0.0226	0,978(0,9547-1,0011)	0.0121	0.06112	0.762612	0.3262	-0.0386	0,962(0,9474-0,9771)	0.0079	1.016e-06	0.000565035
rs59227248	11	2013555	Imputed	lncRNA-2	No	-	-	-	1, 3	-	ATCT		-	0.3261	-0.0381	0,963(0,9501-0,9753)	0.0067	1.68e-08	9.96e-06	0.3262	-0.0238	0,976(0,9525-1,0011)	0.0127	0.06107	0.7626	0.3264	-0.0382	0,963(0,9475-0,9777)	0.008	1.812e-06	0.00094583
rs36087701	11	2013586	Imputed	lncRNA-2	No	-	-	-	1, 3	AG	A	A/AG	AG	0.3259	-0.038	0,963(0,9502-0,9754)	0.0067	1.29e-08	7.78e-06	0.3259	-0.0231	0,977(0,9535-1,0014)	0.0125	0.06384	0.763594	0.3261	-0.0384	0,962(0,9475-0,9773)	0.0079	1.109e-06	0.000602807
rs3214201	11	2014529	Imputed	lncRNA-2	No	-	-	-	1, 3	-	CT	CT/-	-	0.3255	-0.0385	0,962(0,9495-0,9751)	0.0068	1.22e-08	7.38e-06	0.3256	-0.0241	0,976(0,9522-1,0008)	0.0127	0.05816	0.758443	0.3258	-0.0386	0,962(0,9472-0,9773)	0.008	1.384e-06	0.000744954
rs2285935	11	2014646	Genotyped	lncRNA-2	No	-	-	-	1, 3	G	A	A/G	G	0.4827	-0.0393	0,961(0,9498-0,9732)	0.0062	2.17e-10	2.25e-07	0.4836	-0.0413	0,96(0,9385-0,981)	0.0113	0.0002487	0.12215	0.4831	-0.0358	0,965(0,9509-0,9789)	0.0074	1.144e-06	0.000619393
rs217228	11	2014709	Genotyped	lncRNA-2	No	-	-	-	1, 3	T	C	C/T	T	0.3256	-0.0377	0,963(0,9506-0,9755)	0.0066	1.17e-08	7.13e-06	0.326	-0.0225	0,978(0,9548-1,0012)	0.0121	0.06225	0.763066	0.3257	-0.0386	0,962(0,9474-0,9771)	0.0079	9.61e-07	0.000537891
rs217229	11	2015252	Imputed	lncRNA-2	No	-	-	-	1, 3	A	G	G/A	A	0.3259	-0.0379	0,963(0,9504-0,9753)	0.0066	1.04e-08	6.46e-06	0.3263	-0.0228	0,977(0,9545-1,0009)	0.0121	0.05914	0.760551	0.326	-0.0388	0,962(0,9472-0,977)	0.0079	9.02e-07	0.000508357
rs217230	11	2015507	Imputed	lncRNA-2	No	-	-	-	1, 3	G	A	A/G	G	0.4453	-0.038	0,963(0,9509-0,9747)	0.0063	1.2e-09	9.94e-07	0.4465	-0.0259	0,974(0,9529-0,9965)	0.0114	0.02302	0.68005	0.4456	-0.0371	0,964(0,9497-0,9777)	0.0074	6.16e-07	0.000377763
rs217231	11	2015569	Imputed	lncRNA-2	No	-	-	-	1, 3	G	C	C/G	G	0.3258	-0.0378	0,963(0,9505-0,9754)	0.0066	1.1e-08	6.77e-06	0.3262	-0.0228	0,977(0,9545-1,0009)	0.0121	0.0591	0.760551	0.326	-0.0386	0,962(0,9474-0,9771)	0.0079	1.036e-06	0.000573284
rs217232	11	2015728	Imputed	lncRNA-2	No	-	-	-	1, 3	T	C	C/T	T	0.3257	-0.0382	0,963(0,9501-0,9751)	0.0066	8.22e-09	5.19e-06	0.326	-0.0226	0,978(0,9547-1,0011)	0.0121	0.06101	0.7626	0.3258	-0.039	0,962(0,947-0,9768)	0.0079	7.94e-07	0.000458442
rs217233	11	2015814	Imputed	lncRNA-2	No	-	-	-	1	A	C	C/A	A	0.3449	-0.0348	0,966(0,9536-0,9782)	0.0065	1.03e-07	4.88e-05	0.3456	-0.0232	0,977(0,9545-1,0001)	0.0119	0.0523	0.749201	0.3452	-0.0342	0,966(0,9515-0,9815)	0.0079	1.502e-05	0.00564278
rs217728	11	2015835	Imputed	lncRNA-2	No	-	-	-	1, 3	C	T	C/T	T	0.2588	-0.0459	0,955(0,9419-0,9685)	0.0071	1e-10	1.08e-07	0.2584	-0.0361	0,965(0,9403-0,9894)	0.013	0.00546	0.517199	0.2589	-0.0456	0,955(0,9396-0,9715)	0.0085	7.35e-08	6.24219e-05
rs3741219	11	2016619	Imputed	lncRNA-2	No	-	-	-	1, 3	A	G	G/A	A	0.4999	-0.0362	0,964(0,9528-0,9762)	0.0062	5.05e-09	3.33e-06	0.4989	0.035	1,036(1,0129-1,0588)	0.0113	0.001952	0.364	0.4997	0.0333	1,034(1,019-1,049)	0.0074	6.335e-06	0.00284898
rs2839704	11	2016659	Imputed	lncRNA-2	No	-	-	-	1, 3	T	C	T/C	C	0.3842	0.0348	1,035(1,0225-1,0485)	0.0064	5.87e-08	2.95e-05	0.3849	0.0315	1,032(1,0086-1,0559)	0.0117	0.007166	0.547368	0.3837	0.0366	1,037(1,0219-1,0528)	0.0076	1.666e-06	0.000881282
rs2839703	11	2016662	Imputed	lncRNA-2	No	-	-	-	1, 3	T	C	T/C	C	0.3853	0.0357	1,036(1,0234-1,0494)	0.0064	2.49e-08	1.41e-05	0.386	0.0312	1,032(1,0083-1,0556)	0.0117	0.007676	0.551483	0.3848	0.0374	1,038(1,0228-1,0537)	0.0076	9.62e-07	0.000537891
rs217727	11	2016908	Genotyped	lncRNA-2	No	-	-	-	1, 3	G	A	G/A	A	0.1929	-0.0598	0,942(0,9275-0,9567)	0.0079	3.93e-14	6.53e-11	0.193	-0.0309	0,97(0,9426-0,9973)	0.0144	0.0317	0.704405	0.193	-0.0663	0,936(0,9188-0,9533)	0.0094	2.07e-12	7.50995e-09
rs10840159	11	2016924	Imputed	lncRNA-2	No	-	-	-	1, 3	A	G	G/A	A	0.4998	-0.0358	0,965(0,9532-0,9766)	0.0062	7.3e-09	4.65e-06	0.499	0.0349	1,036(1,0128-1,0587)	0.0113	0.002027	0.369007	0.4997	0.0326	1,033(1,0183-1,0482)	0.0074	9.671e-06	0.00405841
rs2839702	11	2017017	Imputed	lncRNA-2	No	-	-	-	1	A	C	A/C	C	0.4994	0.0354	1,036(1,0235-1,0487)	0.0062	1.1e-08	6.79e-06	0.4981	0.0339	1,034(1,0118-1,0576)	0.0113	0.002688	0.4159	0.499	0.0323	1,033(1,018-1,0479)	0.0074	1.177e-05	0.00477945
rs2839701	11	2017110	Imputed	lncRNA-2	No	-	-	-	1	C	G	C/G	G	0.4962	0.0331	1,034(1,0212-1,0463)	0.0062	9.61e-08	4.6e-05	0.4951	0.0325	1,033(1,0104-1,0562)	0.0113	0.004022	0.473428	0.4957	0.0298	1,03(1,0154-1,0453)	0.0074	5.496e-05	0.0162833
rs3024270	11	2017439	Genotyped	lncRNA-2	No	-	-	-	1	C	G	G/C	C	0.4799	-0.033	0,968(0,9559-0,9794)	0.0062	9.91e-08	4.73e-05	0.4812	-0.0279	0,972(0,9512-0,9943)	0.0113	0.01353	0.623175	0.48	-0.0307	0,97(0,9558-0,9839)	0.0074	3.115e-05	0.00999
rs2067051	11	2018168	Imputed	lncRNA-2	No	-	-	-	1, 3	C	T	C/T	T	0.495	0.0366	1,037(1,0247-1,05)	0.0062	4.43e-09	3.03e-06	0.4941	0.0336	1,034(1,0113-1,0575)	0.0114	0.003189	0.443231	0.4945	0.0338	1,034(1,0195-1,0495)	0.0074	5.555e-06	0.00256504
rs2075745	11	2018336	Imputed	lncRNA-2	No	-	-	-	1, 3	A	T	T/A	A	0.4972	-0.0371	0,964(0,9519-0,9754)	0.0062	2.1e-09	1.62e-06	0.4983	-0.0357	0,965(0,9438-0,9865)	0.0113	0.001606	0.335745	0.4975	-0.0335	0,967(0,9531-0,9812)	0.0074	5.78e-06	0.00266003
rs2075744	11	2018449	Imputed	lncRNA-2	No	-	-	-	1, 3	A	G	G/A	A	0.497	-0.0373	0,963(0,9518-0,9752)	0.0062	1.9e-09	1.48e-06	0.4981	-0.0358	0,965(0,9437-0,9864)	0.0113	0.001543	0.331915	0.4973	-0.0336	0,967(0,953-0,9811)	0.0074	5.344e-06	0.00248005
rs2839698	11	2018853	Imputed	lncRNA-2	No	-	-	-	1, 3	G	A	A/G	G	0.4971	-0.0369	0,964(0,9521-0,9756)	0.0062	2.62e-09	1.93e-06	0.4983	-0.0356	0,965(0,9439-0,9866)	0.0113	0.001623	0.336702	0.4975	-0.0333	0,967(0,9533-0,9814)	0.0074	6.409e-06	0.0028729
rs2525881	11	2019333	Imputed	lncRNA-2	No	-	-	-	1, 3	T	C	C/T	T	0.4957	-0.0365	0,964(0,9525-0,9759)	0.0062	3.93e-09	2.76e-06	0.4968	-0.0353	0,965(0,9442-0,9869)	0.0113	0.001773	0.347781	0.4959	-0.0327	0,968(0,9539-0,982)	0.0074	9.581e-06	0.0040329
rs2251375	11	2019496	Imputed	lncRNA-2	No	-	-	-	1	C	A	C/A	A	0.3095	-0.0363	0,964(0,9518-0,9771)	0.0067	6.44e-08	3.2e-05	0.31	-0.0257	0,975(0,9516-0,9982)	0.0122	0.03598	0.718967	0.3097	-0.035	0,966(0,9506-0,9809)	0.008	1.204e-05	0.00487475
rs2158394	11	2019995	Imputed	lncRNA-2	No	-	-	-	1, 3	C	G	C/G	G	0.2255	-0.0492	0,952(0,9381-0,9661)	0.0075	4.18e-11	4.89e-08	0.2254	-0.0348	0,966(0,9404-0,9919)	0.0136	0.01059	0.597763	0.2257	-0.0491	0,952(0,9356-0,9688)	0.0089	3.38e-08	3.30475e-05
rs2071095	11	2020627	Imputed	lncRNA-2	No	-	-	-	1, 3	C	A	A/C	C	0.4977	-0.0369	0,964(0,9521-0,9756)	0.0062	2.67e-09	1.96e-06	0.4988	-0.0359	0,965(0,9436-0,9863)	0.0113	0.0015	0.330575	0.498	-0.0329	0,968(0,9537-0,9818)	0.0074	8.037e-06	0.00347231
rs11042167	11	2020901	Imputed	lncRNA-2	No	-	-	-	1, 3	G	A	A/G	G	0.4972	-0.0369	0,964(0,9521-0,9756)	0.0062	2.45e-09	1.84e-06	0.4982	-0.0356	0,965(0,9439-0,9866)	0.0113	0.001619	0.336702	0.4975	-0.0334	0,967(0,9532-0,9813)	0.0074	6.085e-06	0.00274998
rs4930098	11	2020955	Imputed	lncRNA-2	No	-	-	-	1, 3	G	C	C/G	G	0.4957	-0.0365	0,964(0,9525-0,9759)	0.0062	3.68e-09	2.61e-06	0.4969	-0.0354	0,965(0,9441-0,9868)	0.0113	0.001746	0.344494	0.496	-0.0327	0,968(0,9539-0,982)	0.0074	9.218e-06	0.00389793
rs2107425	11	2021075	Genotyped	lncRNA-2	No	-	-	-	1	C	T	C/T	T	0.3107	-0.0363	0,964(0,9518-0,9771)	0.0067	6.1e-08	3.05e-05	0.3112	-0.0253	0,975(0,952-0,9986)	0.0122	0.03798	0.722308	0.311	-0.0352	0,965(0,9504-0,9807)	0.008	1.044e-05	0.00432849
rs2071094	11	2021164	Imputed	lncRNA-2	No	-	-	-	1, 3	G	T	T/G	G	0.4984	-0.0368	0,964(0,9522-0,9757)	0.0062	2.74e-09	2e-06	0.4995	-0.0359	0,965(0,9436-0,9863)	0.0113	0.001507	0.330664	0.4986	-0.0332	0,967(0,9534-0,9815)	0.0074	6.664e-06	0.00295364
rs10732516	11	2021206	Imputed	lncRNA-2	No	-	-	-	1, 3	G	A	A/G	G	0.4972	-0.037	0,964(0,952-0,9755)	0.0062	2.37e-09	1.79e-06	0.4983	-0.0356	0,965(0,9439-0,9866)	0.0113	0.001622	0.336702	0.4976	-0.0334	0,967(0,9532-0,9813)	0.0074	5.945e-06	0.00269997
rs11042170	11	2021625	Imputed	lncRNA-2	No	-	-	-	1, 3	C	T	T/C	C	0.4973	-0.0369	0,964(0,9521-0,9756)	0.0062	2.41e-09	1.81e-06	0.4984	-0.0356	0,965(0,9439-0,9866)	0.0113	0.001636	0.337667	0.4976	-0.0334	0,967(0,9532-0,9813)	0.0074	6.053e-06	0.00274
rs2735970	11	2021815	Imputed	lncRNA-2	No	-	-	-	1	T	C	T/C	C	0.3113	-0.0359	0,965(0,9522-0,9775)	0.0067	7.96e-08	3.85e-05	0.3117	-0.0256	0,975(0,9517-0,9983)	0.0122	0.03622	0.719101	0.3115	-0.0348	0,966(0,9508-0,9811)	0.008	1.226e-05	0.00493172
rs4930101	11	2021859	Imputed	lncRNA-2	No	-	-	-	1, 3	G	T	T/G	G	0.4973	-0.0369	0,964(0,9521-0,9756)	0.0062	2.48e-09	1.86e-06	0.4984	-0.0362	0,964(0,9433-0,986)	0.0113	0.001366	0.31981	0.4976	-0.0331	0,967(0,9535-0,9816)	0.0074	7.172e-06	0.00314287
rs2525883	11	2021980	Imputed	lncRNA-2	No	-	-	-	1, 3	C	T	C/T	T	0.1973	-0.0556	0,946(0,9314-0,9607)	0.0079	1.58e-12	2.16e-09	0.1976	-0.0331	0,967(0,9401-0,9955)	0.0146	0.02358	0.681498	0.1976	-0.0606	0,941(0,924-0,9587)	0.0094	1.01e-10	2.29277e-07
rs10840167	11	2022023	Imputed	lncRNA-2	No	-	-	-	1, 3	G	T	T/G	G	0.4961	-0.0372	0,963(0,9518-0,9753)	0.0062	1.88e-09	1.48e-06	0.4973	-0.0357	0,965(0,9438-0,9865)	0.0113	0.001588	0.334862	0.4963	-0.0333	0,967(0,9533-0,9814)	0.0074	6.17e-06	0.00278384
rs2525886	11	2024451	Genotyped	lncRNA-2	No	-	-	-	1, 3	C	T	C/T	T	0.2252	-0.0492	0,952(0,9381-0,9661)	0.0075	4.22e-11	4.91e-08	0.2249	-0.0337	0,967(0,9414-0,993)	0.0136	0.01336	0.622873	0.2257	-0.0497	0,952(0,9351-0,9683)	0.0089	2.2e-08	2.29864e-05
rs4930103	11	2024544	Genotyped	lncRNA-2	No	-	-	-	1, 3	G	A	A/G	G	0.4712	-0.0382	0,963(0,9509-0,9743)	0.0062	6.6e-10	5.78e-07	0.4721	-0.0349	0,966(0,9445-0,9873)	0.0113	0.001986	0.365715	0.4715	-0.0343	0,966(0,9524-0,9804)	0.0074	3.265e-06	0.0016303
rs4929983	11	2024579	Genotyped	lncRNA-2	No	-	-	-	1, 3	C	T	T/C	C	0.4803	-0.0387	0,962(0,9504-0,9738)	0.0062	3.82e-10	3.55e-07	0.4812	-0.0357	0,965(0,9438-0,9865)	0.0113	0.001537	0.331915	0.4805	-0.0353	0,965(0,9514-0,9794)	0.0074	1.58e-06	0.000837394
rs4929984	11	2024683	Imputed	lncRNA-2	No	-	-	-	1	C	A	A/C	C	0.4888	-0.0355	0,965(0,9535-0,9769)	0.0062	1.04e-08	6.44e-06	0.49	-0.0344	0,966(0,945-0,9878)	0.0113	0.00234	0.393967	0.4893	-0.0308	0,97(0,9557-0,9838)	0.0074	3.051e-05	0.00983041
rs36114778	11	2025022	Imputed	lncRNA-2	No	-	-	-	1, 3	CA	C	C/CA	CA	0.47	-0.0372	0,963(0,9518-0,9753)	0.0062	2.74e-09	2e-06	0.4701	-0.0306	0,97(0,9481-0,9922)	0.0116	0.008609	0.567342	0.4707	-0.0343	0,966(0,9524-0,9804)	0.0074	3.375e-06	0.00167013
rs80047492	11	2025032	Imputed	lncRNA-2	No	-	-	-	1, 3	A	T	T/A	A	0.4746	-0.0375	0,963(0,9516-0,975)	0.0062	1.53e-09	1.23e-06	0.4754	-0.034	0,967(0,9454-0,9882)	0.0113	0.002662	0.414354	0.4749	-0.0337	0,967(0,9529-0,981)	0.0074	4.994e-06	0.00234123
rs59121562	11	2025034	Imputed	lncRNA-2	No	-	-	-	1, 3	A	T	T/A	A	0.4691	-0.0376	0,963(0,9515-0,9749)	0.0062	1.35e-09	1.11e-06	0.4701	-0.0324	0,968(0,9469-0,9898)	0.0113	0.004197	0.479311	0.4694	-0.0339	0,967(0,9527-0,9808)	0.0074	4.273e-06	0.00205199
rs34719843	11	2025976	Imputed	lncRNA-2	No	-	-	-	1, 3	GT	G	G/GT	GT	0.4806	-0.0378	0,963(0,9513-0,9747)	0.0062	1.43e-09	1.17e-06	0.4808	-0.0312	0,969(0,9475-0,9916)	0.0116	0.007419	0.548657	0.4811	-0.0359	0,965(0,9508-0,9788)	0.0074	1.096e-06	0.000598095
rs4930110	11	2026701	Imputed	lncRNA-2	No	-	-	-	1, 3	G	C	C/G	G	0.4968	-0.0373	0,963(0,9518-0,9752)	0.0062	1.65e-09	1.31e-06	0.498	-0.0363	0,964(0,9432-0,9859)	0.0113	0.001312	0.314094	0.4971	-0.0338	0,967(0,9528-0,9809)	0.0074	4.598e-06	0.00218151
rs2525887	11	2027064	Genotyped	lncRNA-2	No	-	-	-	1, 3	C	T	C/T	T	0.4173	-0.0412	0,96(0,9479-0,9716)	0.0063	4.91e-11	5.58e-08	0.418	-0.0262	0,974(0,9524-0,9963)	0.0115	0.02209	0.677434	0.4176	-0.0387	0,962(0,948-0,9763)	0.0075	2.16e-07	0.000158352
rs11042194	11	2028062	Genotyped	lncRNA-2	No	-	-	-	1, 3	G	A	G/A	A	0.4194	-0.042	0,959(0,9471-0,9708)	0.0063	2.47e-11	2.94e-08	0.4201	-0.0277	0,973(0,951-0,9949)	0.0115	0.01605	0.639066	0.4195	-0.0394	0,961(0,9473-0,9756)	0.0075	1.46e-07	0.000113571
rs10840177	11	2028103	Genotyped	lncRNA-2	No	-	-	-	1, 3	G	C	C/G	G	0.3078	0.0408	1,042(1,0277-1,0558)	0.0069	3.78e-09	2.68e-06	0.3069	0.029	1,029(1,0041-1,0554)	0.0127	0.02267	0.679005	0.3072	0.0428	1,044(1,0271-1,0606)	0.0082	1.73e-07	0.000129435
rs3890907	11	2028143	Imputed	lncRNA-2	No	-	-	-	1, 3	G	A	A/G	G	0.4836	-0.0397	0,961(0,9495-0,9728)	0.0062	1.68e-10	1.77e-07	0.4847	-0.0361	0,965(0,9434-0,9861)	0.0113	0.001466	0.327129	0.4835	-0.0368	0,964(0,95-0,978)	0.0074	6.17e-07	0.000377763
rs10840180	11	2028290	Imputed	lncRNA-2	No	-	-	-	1, 3	T	C	T/C	C	0.4712	-0.0416	0,959(0,9475-0,9712)	0.0063	3.23e-11	3.81e-08	0.4716	-0.0276	0,973(0,9511-0,995)	0.0115	0.0161	0.639066	0.4712	-0.0392	0,962(0,9477-0,9756)	0.0074	1.38e-07	0.000108176
rs4929987	11	2028591	Imputed	lncRNA-2	No	-	-	-	1, 3	C	G	G/C	C	0.4997	-0.0381	0,963(0,951-0,9744)	0.0062	9.03e-10	7.75e-07	0.4991	0.0372	1,038(1,015-1,0614)	0.0114	0.001067	0.285658	0.4997	-0.0346	0,966(0,9521-0,9801)	0.0074	3.011e-06	0.00151719
rs3858516	11	2030298	Imputed	lncRNA-2	No	-	-	-	1, 3	A	G	A/G	G	0.2219	-0.0501	0,951(0,9369-0,9656)	0.0077	6.92e-11	7.55e-08	0.2219	-0.0373	0,963(0,9373-0,9902)	0.014	0.007851	0.552549	0.2215	-0.0486	0,953(0,9357-0,9697)	0.0091	1.05e-07	8.53709e-05
rs4930125	11	2039274	Genotyped	lncRNA-2	No	-	-	-	1	T	G	G/T	T	0.458	0.0348	1,035(1,0227-1,0483)	0.0063	2.8e-08	1.53e-05	0.457	0.0226	1,023(1,0001-1,0462)	0.0115	0.04916	0.744309	0.4577	0.0326	1,033(1,0183-1,0482)	0.0074	1.108e-05	0.00454606
rs4930001	11	2043867	Imputed	lncRNA-2	No	-	-	-	1	G	A	G/A	A	0.3188	-0.0329	0,968(0,9541-0,9814)	0.0072	5.021e-06	0.00134833	0.3199	-0.0353	0,965(0,9403-0,991)	0.0134	0.008652	0.567342	0.3198	-0.0276	0,973(0,9563-0,9895)	0.0087	0.001448	0.136415
rs4751742	10	121349237	Imputed	uc.313	Yes	No	No	No	1	G	T	G/T	T	0.4157	0.0313	1,032(1,0189-1,0448)	0.0064	8.4e-07	0.00031248	0.4158	0.0326	1,033(1,0099-1,0569)	0.0116	0.004871	0.497424	0.4157	0.0302	1,031(1,0154-1,0461)	0.0076	7.033e-05	0.0197962
rs10886516	10	121359423	Imputed	uc.313	Yes	Yes	No	No	1	A	G	A/G	G	0.4087	0.0286	1,029(1,0162-1,042)	0.0064	7.104e-06	0.00178121	0.4087	0.0301	1,031(1,0074-1,0543)	0.0116	0.009604	0.583341	0.4085	0.0281	1,028(1,0133-1,0439)	0.0076	0.0002229	0.0420416
rs11199038	10	121361181	Imputed	uc.313	Yes	Yes	No	No	1	C	T	T/C	C	0.4177	0.0306	1,031(1,0182-1,0441)	0.0064	1.509e-06	0.00049066	0.4177	0.0329	1,033(1,0102-1,0572)	0.0116	0.004451	0.487451	0.4178	0.0295	1,03(1,0147-1,0454)	0.0076	9.809e-05	0.0254801
rs7075684	10	121361986	Imputed	uc.313	Yes	Yes	No	No	1	C	T	C/T	T	0.4087	0.0284	1,029(1,016-1,0418)	0.0064	8.615e-06	0.00209351	0.4087	0.0301	1,031(1,0074-1,0543)	0.0116	0.0094	0.582157	0.4084	0.0278	1,028(1,013-1,0436)	0.0076	0.0002612	0.0464421
rs12569630	10	121362660	Imputed	uc.313	Yes	Yes	Yes	No	1	A	G	G/A	A	0.4177	0.0304	1,031(1,018-1,0439)	0.0064	1.693e-06	0.000542186	0.4177	0.033	1,034(1,0103-1,0573)	0.0116	0.004305	0.484062	0.4177	0.0292	1,03(1,0144-1,0451)	0.0076	0.0001158	0.0290423
rs10718041	10	121363023	Imputed	uc.313	Yes	Yes	No	No	1	AT	A	AT/A	A	0.3804	0.0352	1,036(1,0221-1,0497)	0.0068	1.98e-07	8.78e-05	0.3792	0.0415	1,042(1,0171-1,0682)	0.0125	0.0009397	0.27393	0.3799	0.0343	1,035(1,0188-1,0513)	0.008	1.754e-05	0.00632283
rs10886518	10	121364054	Imputed	uc.313	Yes	No	No	Yes	1	T	C	T/C	C	0.3408	0.0294	1,03(1,0164-1,0434)	0.0067	9.94e-06	0.00230977	0.3406	0.0347	1,035(1,011-1,0602)	0.0121	0.004134	0.477166	0.341	0.0303	1,031(1,0149-1,0468)	0.0079	0.0001328	0.0318831
rs184531260	15	37499171	Imputed	uc.386	Yes	No	No	No	1	T	A	T/A	A	0.0113	-0.21	0,811(0,7474-0,8791)	0.0414	3.87e-07	0.000157805	0.0121	-0.3118	0,732(0,6324-0,8476)	0.0747	3.014e-05	0.0209518	0.011	-0.1977	0,821(0,7458-0,903)	0.0488	5.172e-05	0.0154679
rs58926146	2	60640503	Imputed	uc.61	Yes	No	No	Yes	1	C	T	C/T	T	0.2943	-0.0305	0,97(0,9571-0,983)	0.0068	7.869e-06	0.00193806	0.2932	-0.0449	0,956(0,9328-0,98)	0.0126	0.0003543	0.154742	0.2941	-0.0254	0,975(0,9596-0,9905)	0.0081	0.001847	0.157556
rs13028240	2	60641329	Imputed	uc.61	Yes	No	No	Yes	1	G	A	G/A	A	0.2946	-0.0308	0,97(0,9568-0,9827)	0.0068	6.141e-06	0.00158584	0.2935	-0.0454	0,956(0,9325-0,9793)	0.0125	0.0002983	0.139795	0.2943	-0.0256	0,975(0,9594-0,9903)	0.0081	0.001635	0.14512
rs67583803	2	60642545	Imputed	uc.61	Yes	No	No	Yes	1	G	A	G/A	A	0.2942	-0.0307	0,97(0,9569-0,9828)	0.0068	6.731e-06	0.00171226	0.2931	-0.0455	0,956(0,9322-0,9794)	0.0126	0.0002908	0.136978	0.2939	-0.0253	0,975(0,9597-0,9906)	0.0081	0.001863	0.15848
rs12463461	2	60642899	Imputed	uc.61	Yes	No	No	Yes	1	G	T	G/T	T	0.2924	-0.0306	0,97(0,9568-0,9831)	0.0069	7.952e-06	0.00195477	0.2914	-0.0451	0,956(0,9326-0,9798)	0.0126	0.0003485	0.152935	0.2921	-0.025	0,975(0,9598-0,9911)	0.0082	0.002234	0.178029
rs143919480	2	60646388	Imputed	uc.61	Yes	No	No	Yes	1	T	C	T/C	C	0.2942	-0.0304	0,97(0,9572-0,9831)	0.0068	8.914e-06	0.0021454	0.2931	-0.045	0,956(0,9327-0,9799)	0.0126	0.0003427	0.152037	0.2939	-0.0249	0,975(0,9599-0,9912)	0.0082	0.002259	0.179348
rs148217014	2	60646452	Imputed	uc.61	Yes	No	No	Yes	1	C	G	C/G	G	0.2946	-0.0304	0,97(0,9572-0,9831)	0.0068	8.555e-06	0.00208101	0.2935	-0.0456	0,955(0,9321-0,9793)	0.0126	0.0002832	0.134546	0.2942	-0.0247	0,976(0,96-0,9914)	0.0082	0.002442	0.188248
rs142184648	2	60647914	Imputed	uc.61	Yes	No	No	Yes	1	C	G	C/G	G	0.2941	-0.0304	0,97(0,9572-0,9831)	0.0068	8.485e-06	0.00207201	0.293	-0.045	0,956(0,9327-0,9799)	0.0126	0.0003459	0.152454	0.2938	-0.0249	0,975(0,9599-0,9912)	0.0082	0.002239	0.178273
rs4365447	2	60648415	Imputed	uc.61	Yes	No	No	Yes	1	G	T	G/T	T	0.294	-0.0303	0,97(0,9573-0,9832)	0.0068	8.988e-06	0.00215569	0.2929	-0.0448	0,956(0,9329-0,9801)	0.0126	0.000361	0.156924	0.2937	-0.0248	0,976(0,96-0,9913)	0.0082	0.002318	0.182147
rs13013119	2	60652061	Imputed	uc.61	Yes	No	No	Yes	1	C	T	C/T	T	0.294	-0.0302	0,97(0,9574-0,9833)	0.0068	9.98e-06	0.00231711	0.2929	-0.0448	0,956(0,9329-0,9801)	0.0126	0.00037	0.159829	0.2937	-0.0247	0,976(0,96-0,9914)	0.0082	0.002451	0.188678
rs36162000	2	60652809	Imputed	uc.61	Yes	No	No	Yes	1	C	T	C/T	T	0.2939	-0.0303	0,97(0,9573-0,9832)	0.0068	9.294e-06	0.00220988	0.2928	-0.0448	0,956(0,9329-0,9801)	0.0126	0.0003662	#N/A	0.2936	-0.0248	0,976(0,96-0,9913)	0.0082	0.002372	#N/A
rs7557990	2	60656370	Imputed	uc.61	Yes	No	No	Yes	1	G	A	G/A	A	0.2954	-0.031	0,969(0,9566-0,9825)	0.0068	5.717e-06	0.00149594	0.2943	-0.0456	0,955(0,9321-0,9793)	0.0126	0.0002795	0.133478	0.2952	-0.0257	0,975(0,9593-0,9902)	0.0081	0.001582	0.14266
rs7558101	2	60656492	Imputed	uc.61	Yes	No	No	Yes	1	G	A	G/A	A	0.2941	-0.0303	0,97(0,9573-0,9832)	0.0068	9.313e-06	0.0022125	0.293	-0.0448	0,956(0,9329-0,9801)	0.0126	0.0003627	0.157415	0.2938	-0.0247	0,976(0,96-0,9914)	0.0082	0.002418	0.187207
rs35355441	2	60660249	Imputed	uc.61	Yes	No	No	Yes	1	G	A	G/A	A	0.2938	-0.0304	0,97(0,9572-0,9831)	0.0068	8.984e-06	0.00215569	0.2926	-0.045	0,956(0,9327-0,9799)	0.0126	0.0003436	0.152037	0.2936	-0.0249	0,975(0,9599-0,9912)	0.0082	0.002296	0.181037
rs17402905	2	60660308	Imputed	uc.61	Yes	No	Yes	Yes	1	T	C	T/C	C	0.2939	-0.0302	0,97(0,9574-0,9833)	0.0068	9.729e-06	0.0022794	0.2927	-0.045	0,956(0,9327-0,9799)	0.0126	0.0003492	0.152999	0.2936	-0.0248	0,976(0,96-0,9913)	0.0082	0.002377	0.185411
rs17402912	2	60660522	Imputed	uc.61	Yes	No	No	Yes	1	A	G	A/G	G	0.2938	-0.0304	0,97(0,9572-0,9831)	0.0068	9.023e-06	0.00216033	0.2926	-0.045	0,956(0,9327-0,9799)	0.0126	0.0003463	0.152454	0.2935	-0.0249	0,975(0,9599-0,9912)	0.0082	0.0023	0.181197
rs80294091	16	52456796	Imputed	uc.401	No	-	-	-	1	C	G	C/G	G	0.0206	0.107	1,113(1,0626-1,1656)	0.0236	5.981e-06	0.00155178	0.0204	0.055	1,057(0,9715-1,149)	0.0428	0.1986	0.868467	0.0204	0.112	1,119(1,0588-1,1816)	0.028	6.177e-05	0.0179164
rs146618076	16	52464089	Imputed	uc.401	No	-	-	-	1	C	T	C/T	T	0.009	0.1681	1,183(1,1025-1,2695)	0.036	2.97e-06	0.00086087	0.0091	0.1812	1,199(1,058-1,3581)	0.0637	0.004458	0.487451	0.0089	0.1845	1,203(1,1065-1,3071)	0.0425	1.398e-05	0.00545236
rs149303397	16	52468490	Imputed	uc.401	No	-	-	-	1	T	C	T/C	C	0.0083	0.1732	1,189(1,1046-1,28)	0.0376	4.137e-06	0.00114319	0.0084	0.1905	1,21(1,0603-1,3804)	0.0673	0.00466	0.49511	0.0082	0.1889	1,208(1,1088-1,3159)	0.0437	1.55e-05	0.00579159
rs113555576	16	52474968	Imputed	uc.401	No	-	-	-	1	C	T	C/T	T	0.0167	-0.123	0,884(0,8385-0,9325)	0.0271	5.76e-06	0.00150008	0.0169	-0.0803	0,923(0,8355-1,0193)	0.0507	0.1132	0.812314	0.0167	-0.1258	0,882(0,828-0,9391)	0.0321	8.821e-05	0.0235563
rs62043285	16	52482782	Imputed	uc.401	No	-	-	-	1, 3	A	G	A/G	G	0.0472	0.0907	1,095(1,0607-1,1303)	0.0162	1.98e-08	1.15e-05	0.0471	0.0475	1,049(0,9903-1,1104)	0.0292	0.104	0.805365	0.0471	0.0949	1,1(1,0591-1,1415)	0.0191	6.42e-07	0.00038882
rs1076479	16	52512456	Imputed	uc.401	No	-	-	-	1, 3	C	T	T/C	C	0.4473	-0.0385	0,962(0,9499-0,9748)	0.0066	5.46e-09	3.56e-06	0.4449	-0.0147	0,985(0,9627-1,0087)	0.0119	0.2186	0.87954	0.4479	-0.0501	0,951(0,9365-0,966)	0.0079	1.81e-10	3.64408e-07
rs35086604	16	52514841	Imputed	uc.401	No	-	-	-	1, 3	GT	GTT	GT/GTT	GTT	0.2978	-0.0799	0,923(0,9105-0,9361)	0.0071	1.26e-29	1.94e-25	0.297	-0.052	0,949(0,9251-0,9742)	0.0132	7.682e-05	0.0473316	0.2983	-0.0858	0,918(0,9026-0,9332)	0.0085	4.34e-24	6.65775e-20
rs12921126	16	52515975	Imputed	uc.401	No	-	-	-	1, 3	T	G	T/G	G	0.2903	-0.0761	0,927(0,9143-0,9393)	0.0069	2.93e-28	3.1e-24	0.2895	-0.0513	0,95(0,9268-0,9737)	0.0126	4.703e-05	0.0308353	0.2907	-0.0816	0,922(0,9069-0,9366)	0.0082	3.14e-23	2.89014e-19
rs189851	16	52516533	Imputed	uc.401	No	-	-	-	1, 3	C	A	C/A	A	0.4359	-0.068	0,934(0,9228-0,9459)	0.0063	3.46e-27	2.28e-23	0.436	-0.0434	0,958(0,9362-0,9794)	0.0115	0.0001519	0.0843052	0.4363	-0.0728	0,93(0,9162-0,9436)	0.0075	2.28e-22	1.49898e-18
rs28558853	16	52516607	Imputed	uc.401	No	-	-	-	1, 3	A	C	A/C	C	0.2878	-0.0768	0,926(0,9136-0,9387)	0.0069	1.53e-28	1.92e-24	0.2868	-0.0513	0,95(0,9266-0,9739)	0.0127	5.13e-05	0.0334759	0.2882	-0.0832	0,92(0,9053-0,9353)	0.0083	7.79e-24	1.13212e-19
rs45440698	16	52517332	Imputed	uc.401	No	-	-	-	1, 3	C	T	C/T	T	0.286	-0.0764	0,926(0,914-0,9391)	0.0069	3.61e-28	3.56e-24	0.285	-0.0504	0,951(0,9275-0,9748)	0.0127	6.942e-05	0.0432549	0.2862	-0.0824	0,921(0,906-0,936)	0.0083	2.32e-23	2.52763e-19
rs140949904	16	52517605	Imputed	uc.401	No	-	-	-	1	C	T	C/T	T	0.0148	-0.134	0,875(0,8263-0,9257)	0.029	3.778e-06	0.00106206	0.0148	-0.0695	0,933(0,8393-1,0368)	0.0539	0.1972	0.867485	0.0149	-0.1452	0,865(0,8089-0,9246)	0.0341	2.005e-05	0.0069992
rs45622334	16	52517715	Imputed	uc.401	No	-	-	-	1, 3	A	AG	A/AG	AG	0.437	-0.0695	0,933(0,9214-0,9445)	0.0063	5.63e-28	4.86e-24	0.4369	-0.0465	0,955(0,9327-0,9769)	0.0118	7.653e-05	0.0472584	0.4373	-0.0732	0,929(0,9159-0,9432)	0.0075	1.28e-22	9.30115e-19
rs45464096	16	52517916	Imputed	uc.401	No	-	-	-	1, 3	C	A	C/A	A	0.286	-0.0763	0,927(0,9141-0,9392)	0.0069	4.54e-28	4.04e-24	0.285	-0.0511	0,95(0,9268-0,9741)	0.0127	5.5e-05	0.0355541	0.2863	-0.0822	0,921(0,9062-0,9362)	0.0083	3.14e-23	2.89014e-19
rs78593025	16	52518966	Imputed	uc.401	No	-	-	-	1, 3	C	T	C/T	T	0.4357	-0.0685	0,934(0,9223-0,9454)	0.0063	1.28e-27	8.89e-24	0.4357	-0.0437	0,957(0,9361-0,9789)	0.0114	0.0001347	0.0768205	0.436	-0.0731	0,93(0,9159-0,9433)	0.0075	1.39e-22	9.59545e-19
rs114704178	16	52518996	Imputed	uc.401	No	-	-	-	1, 3	T	C	T/C	C	0.2871	-0.0762	0,927(0,9142-0,9392)	0.0069	4.36e-28	4.04e-24	0.286	-0.051	0,95(0,9269-0,9742)	0.0127	5.631e-05	0.036224	0.2873	-0.082	0,921(0,9064-0,9364)	0.0083	3.42e-23	3.04632e-19
rs146391551	16	52519057	Imputed	uc.401	No	-	-	-	1, 3	ATGTG	A	ATGTG/A	A	0.2867	-0.0771	0,926(0,9132-0,9386)	0.007	2.88e-28	0.770379	0.2863	-0.0525	0,949(0,925-0,9733)	0.013	5.643e-05	0.986523	0.2871	-0.082	0,921(0,9062-0,9366)	0.0084	1.32e-22	0.875037
rs78338509	16	52520326	Imputed	uc.401	No	-	-	-	1, 3	A	G	A/G	G	0.0182	-0.1344	0,874(0,831-0,9198)	0.0259	2.02e-07	8.91e-05	0.0182	-0.0689	0,933(0,8491-1,0261)	0.0483	0.154	0.846057	0.0184	-0.1454	0,865(0,8143-0,9181)	0.0306	2.02e-06	0.00104453
rs10641032	16	52521217	Imputed	uc.401	No	-	-	-	1, 3	G	GA	G/GA	GA	0.43	-0.0699	0,932(0,9209-0,9443)	0.0064	6.35e-28	5.31e-24	0.4302	-0.0448	0,956(0,9343-0,9786)	0.0118	0.0001539	0.0847921	0.4304	-0.0734	0,929(0,9157-0,943)	0.0075	1.75e-22	1.1786e-18
rs43143	16	52522449	Imputed	uc.401	No	-	-	-	1, 3	C	T	C/T	T	0.4376	-0.0676	0,935(0,9232-0,9462)	0.0063	4.12e-27	2.65e-23	0.4375	-0.0422	0,959(0,9375-0,9803)	0.0114	0.0002116	0.107763	0.438	-0.0726	0,93(0,9164-0,9437)	0.0075	2.38e-22	1.52834e-18
rs187679	16	52522717	Imputed	uc.401	No	-	-	-	1, 3	T	C	T/C	C	0.4257	-0.0684	0,934(0,9224-0,9455)	0.0063	1.32e-27	8.89e-24	0.4256	-0.0414	0,959(0,9382-0,9811)	0.0114	0.0002894	0.136552	0.4261	-0.0749	0,928(0,9143-0,9416)	0.0075	1.33e-23	1.66932e-19
rs4784219	16	52523597	Imputed	uc.401	No	-	-	-	1, 3	T	A	T/A	A	0.4367	-0.0684	0,934(0,9224-0,9455)	0.0063	8.91e-28	6.65e-24	0.4365	-0.043	0,958(0,9367-0,9796)	0.0114	0.0001569	0.0861013	0.4371	-0.0732	0,929(0,916-0,943)	0.0074	8.66e-23	6.64241e-19
rs1978343	16	52525285	Imputed	uc.401	No	-	-	-	1, 3	C	T	C/T	T	0.4255	-0.0686	0,934(0,9222-0,9453)	0.0063	7.78e-28	6.13e-24	0.4255	-0.0417	0,959(0,938-0,9808)	0.0114	0.0002597	0.126303	0.426	-0.0751	0,928(0,9141-0,9414)	0.0075	9.62e-24	1.32818e-19
rs66977521	16	52526406	Imputed	uc.401	No	-	-	-	1, 3	GAT	G	GAT/G	G	0.4261	-0.0694	0,933(0,9215-0,9445)	0.0063	7.35e-28	5.97e-24	0.4263	-0.0446	0,956(0,9345-0,9788)	0.0118	0.0001534	0.0846857	0.4265	-0.0744	0,928(0,9148-0,942)	0.0075	2.63e-23	2.59363e-19
rs71777089	16	52526810	Imputed	uc.401	No	-	-	-	1, 3	CA	C	CA/C	C	0.3469	-0.0636	0,938(0,9256-0,9513)	0.007	7.97e-20	3.33e-16	0.346	-0.0393	0,961(0,9375-0,9861)	0.0129	0.002328	0.393967	0.3465	-0.0679	0,934(0,9195-0,9495)	0.0082	1.67e-16	9.60695e-13
rs28756860	16	52527264	Imputed	uc.401	No	-	-	-	1, 3	G	C	G/C	C	0.2897	-0.0763	0,927(0,9141-0,9392)	0.0069	1.35e-28	1.78e-24	0.2889	-0.0517	0,95(0,9266-0,9732)	0.0125	3.745e-05	0.0254613	0.29	-0.0817	0,922(0,9069-0,9365)	0.0082	2.38e-23	2.52763e-19
rs7186907	16	52527403	Imputed	uc.401	No	-	-	-	1, 3	G	A	G/A	A	0.4362	-0.0684	0,934(0,9224-0,9455)	0.0063	8.37e-28	6.42e-24	0.436	-0.0427	0,958(0,937-0,9798)	0.0114	0.0001743	0.0927011	0.4366	-0.0732	0,929(0,916-0,943)	0.0074	8.08e-23	6.37461e-19
rs9923960	16	52528044	Imputed	uc.401	No	-	-	-	1, 3	G	A	G/A	A	0.2903	-0.0758	0,927(0,9145-0,9396)	0.0069	3.03e-28	3.1e-24	0.2895	-0.0514	0,95(0,9269-0,9735)	0.0125	4.152e-05	0.0278173	0.2904	-0.0812	0,922(0,9073-0,9369)	0.0082	4.2e-23	3.62418e-19
rs2216188	16	52528184	Imputed	uc.401	No	-	-	-	1, 3	C	T	C/T	T	0.4258	-0.0684	0,934(0,9224-0,9455)	0.0063	1.2e-27	8.73e-24	0.4257	-0.0417	0,959(0,938-0,9808)	0.0114	0.000259	0.126303	0.4262	-0.0749	0,928(0,9143-0,9416)	0.0075	1.19e-23	1.56473e-19
rs9939506	16	52528307	Imputed	uc.401	No	-	-	-	1, 3	T	C	T/C	C	0.2898	-0.0761	0,927(0,9143-0,9393)	0.0069	1.77e-28	2.12e-24	0.289	-0.0512	0,95(0,9271-0,9737)	0.0125	4.5e-05	0.0299054	0.29	-0.0817	0,922(0,9069-0,9365)	0.0082	2.5e-23	2.55674e-19
rs9926539	16	52528727	Imputed	uc.401	No	-	-	-	1, 3	G	A	G/A	A	0.2897	-0.0764	0,926(0,914-0,9391)	0.0069	1.1e-28	1.6e-24	0.2889	-0.0516	0,95(0,9267-0,9733)	0.0125	3.867e-05	0.0261619	0.29	-0.0819	0,921(0,9067-0,9363)	0.0082	1.82e-23	2.18501e-19
rs9302555	16	52528847	Imputed	uc.401	No	-	-	-	1, 3	T	G	T/G	G	0.2897	-0.0763	0,927(0,9141-0,9392)	0.0069	1.3e-28	1.78e-24	0.2889	-0.0518	0,95(0,9265-0,9731)	0.0125	3.586e-05	0.024501	0.29	-0.0817	0,922(0,9069-0,9365)	0.0082	2.31e-23	2.52763e-19
rs12597838	16	52529531	Imputed	uc.401	No	-	-	-	1, 3	C	T	C/T	T	0.4358	-0.069	0,933(0,9219-0,9449)	0.0063	2.99e-28	3.1e-24	0.4357	-0.0438	0,957(0,936-0,9788)	0.0114	0.0001177	0.0688318	0.4362	-0.0737	0,929(0,9156-0,9425)	0.0074	4.49e-23	3.75701e-19
rs28562017	16	52529948	Imputed	uc.401	No	-	-	-	1, 3	C	A	C/A	A	0.2861	-0.079	0,924(0,9116-0,9366)	0.0069	4.39e-30	7.13e-26	0.2852	-0.0555	0,946(0,9229-0,9697)	0.0126	1.138e-05	0.00887347	0.2863	-0.0846	0,919(0,9041-0,934)	0.0083	1.37e-24	2.22527e-20
rs8064219	16	52530763	Imputed	uc.401	No	-	-	-	1, 3	G	A	G/A	A	0.4356	-0.0688	0,934(0,9221-0,9451)	0.0063	4.4e-28	4.04e-24	0.4354	-0.0438	0,957(0,936-0,9788)	0.0114	0.000119	0.0692984	0.4358	-0.0736	0,929(0,9155-0,9428)	0.0075	5.88e-23	4.77539e-19
rs11287146	16	52530825	Imputed	uc.401	No	-	-	-	1, 3	TA	T	TA/T	T	0.4383	-0.0691	0,933(0,9218-0,9448)	0.0063	1.31e-27	8.89e-24	0.4383	-0.0432	0,958(0,9358-0,9801)	0.0118	0.000241	0.119431	0.4386	-0.0733	0,929(0,9158-0,9431)	0.0075	1.19e-22	8.88087e-19
rs142786423	16	52532337	Imputed	uc.401	No	-	-	-	1, 3	T	C	T/C	C	0.0073	0.2283	1,256(1,1526-1,3696)	0.044	2.16e-07	9.49e-05	0.0073	0.0702	1,073(0,909-1,2659)	0.0845	0.4062	0.940953	0.0073	0.2703	1,31(1,1885-1,4447)	0.0498	5.59e-08	4.99086e-05
rs1111481	16	52532355	Imputed	uc.401	No	-	-	-	1, 3	C	T	C/T	T	0.4685	-0.0759	0,927(0,9157-0,9382)	0.0062	4.06e-34	7e-30	0.4683	-0.047	0,954(0,9332-0,9755)	0.0113	3.373e-05	0.0231603	0.4685	-0.0805	0,923(0,9094-0,9361)	0.0074	1.73e-27	2.98563e-23
rs8051542	16	52534167	Imputed	uc.401	No	-	-	-	1, 2, 3	T	C	C/T	T	0.4377	0.0846	1,088(1,0749-1,1018)	0.0063	1.04e-41	1.91e-37	0.4387	0.0518	1,053(1,0299-1,077)	0.0114	5.251e-06	0.00469071	0.4374	0.0892	1,093(1,0776-1,1093)	0.0074	2.34e-33	4.3076e-29
rs58153922	16	52535593	Imputed	uc.401	No	-	-	-	1, 3	C	A	C/A	A	0.1643	-0.0844	0,919(0,9023-0,9362)	0.0094	3.02e-19	9.06e-16	0.1628	-0.0417	0,959(0,9272-0,9922)	0.0173	0.01608	0.639066	0.1646	-0.0912	0,913(0,8932-0,9329)	0.0111	2.69e-16	1.51589e-12
rs4784220	16	52535810	Imputed	uc.401	No	-	-	-	1, 2, 3	T	C	T/C	C	0.3626	0.1326	1,142(1,1276-1,1562)	0.0064	7.4e-95	5.11e-90	0.3635	0.0734	1,076(1,0518-1,1011)	0.0117	2.92e-10	9.37215e-07	0.3624	0.1406	1,151(1,1339-1,1682)	0.0076	2.57e-76	1.77412e-71
rs12598982	16	52536885	Imputed	uc.401	No	-	-	-	1, 2, 3	C	T	C/T	T	0.4607	0.1156	1,123(1,109-1,1363)	0.0062	2.31e-77	4.55e-73	0.4632	0.0846	1,088(1,0644-1,1127)	0.0113	6.2e-14	2.55265e-10	0.4604	0.1235	1,131(1,1152-1,148)	0.0074	6.04e-63	1.28293e-58
rs79655921	16	52537057	Imputed	uc.401	No	-	-	-	1, 3	T	C	T/C	C	0.0173	-0.1378	0,871(0,8273-0,9175)	0.0264	1.78e-07	8.01e-05	0.0173	-0.104	0,901(0,8171-0,994)	0.05	0.03764	0.72094	0.0175	-0.1397	0,87(0,818-0,9245)	0.0312	7.407e-06	0.00322599
rs4784221	16	52537526	Imputed	uc.401	No	-	-	-	1, 3	A	G	A/G	G	0.2003	-0.0805	0,923(0,9087-0,9369)	0.0078	7.6e-25	4.37e-21	0.2	-0.0298	0,971(0,944-0,998)	0.0142	0.03595	0.718967	0.1999	-0.0856	0,918(0,9014-0,9348)	0.0093	5.36e-20	3.14903e-16
rs4784222	16	52537586	Imputed	uc.401	No	-	-	-	1, 2, 3	G	C	G/C	C	0.4604	0.1159	1,123(1,1093-1,1366)	0.0062	5.62e-78	1.33e-73	0.463	0.085	1,089(1,0649-1,1131)	0.0113	4.42e-14	1.8753e-10	0.4599	0.1239	1,132(1,1156-1,1484)	0.0074	1.66e-63	4.58372e-59
rs17271951	16	52538040	Imputed	uc.401	No	-	-	-	1, 2, 3	T	C	T/C	C	0.2532	0.2093	1,233(1,216-1,2498)	0.007	1.9e-198	2.62e-193	0.2551	0.1319	1,141(1,1132-1,1695)	0.0126	8.51e-26	1.1745e-20	0.253	0.2208	1,247(1,2272-1,2673)	0.0082	1.08e-158	1.49109e-153
rs12934513	16	52538076	Imputed	uc.401	No	-	-	-	1, 3	T	A	T/A	A	0.2003	-0.0807	0,922(0,9085-0,9367)	0.0078	6.48e-25	3.89e-21	0.2003	-0.0298	0,971(0,9438-0,9982)	0.0143	0.03654	0.720178	0.1999	-0.0858	0,918(0,9012-0,9347)	0.0093	4.62e-20	2.77329e-16
rs12934308	16	52538096	Imputed	uc.401	No	-	-	-	1, 2, 3	A	G	A/G	G	0.4609	0.1157	1,123(1,1091-1,1364)	0.0062	1.26e-77	2.67e-73	0.4635	0.0849	1,089(1,0648-1,113)	0.0113	5.07e-14	2.11999e-10	0.4605	0.1235	1,131(1,1152-1,148)	0.0074	5.5e-63	1.26559e-58
rs7184835	16	52538337	Imputed	uc.401	No	-	-	-	1, 2, 3	T	C	T/C	C	0.4673	0.118	1,125(1,1117-1,139)	0.0062	1.17e-80	4.62e-76	0.4704	0.0878	1,092(1,0679-1,1162)	0.0113	6.76e-15	3.11131e-11	0.4671	0.1265	1,135(1,1185-1,1514)	0.0074	8.18e-66	3.22675e-61
rs57996503	16	52538737	Imputed	uc.401	No	-	-	-	1, 2, 3	TTTTG	T	TTTTG/T	T	0.4661	0.1185	1,126(1,112-1,1398)	0.0063	7.26e-80	2.51e-75	0.4681	0.0879	1,092(1,0673-1,117)	0.0116	3.89e-14	1.67946e-10	0.4653	0.1244	1,132(1,1159-1,1492)	0.0075	3.57e-62	7.04126e-58
rs35668161	16	52538825	Imputed	uc.401	No	-	-	-	1, 2, 3	C	A	C/A	A	0.2532	0.2101	1,234(1,217-1,2508)	0.007	5.66e-200	1.56e-194	0.2551	0.1329	1,142(1,1143-1,1707)	0.0126	3.79e-26	1.04615e-20	0.253	0.2217	1,248(1,2283-1,2684)	0.0082	9.32e-160	2.57351e-154
rs12600239	16	52538900	Imputed	uc.401	No	-	-	-	1, 2, 3	C	T	C/T	T	0.2604	0.2052	1,228(1,2113-1,2445)	0.0069	9.01e-194	8.29e-189	0.2628	0.129	1,138(1,1102-1,1659)	0.0125	4.03e-25	3.70799e-20	0.2604	0.218	1,244(1,2238-1,2637)	0.0082	6.77e-157	6.23129e-152
rs9933638	16	52539597	Imputed	uc.401	No	-	-	-	1, 2, 3	A	G	A/G	G	0.4615	0.1168	1,124(1,1103-1,1376)	0.0062	4.84e-79	1.48e-74	0.4642	0.0871	1,091(1,0671-1,1154)	0.0113	1.09e-14	4.93685e-11	0.4612	0.1246	1,133(1,1164-1,1492)	0.0074	5.71e-64	1.76108e-59
rs7186498	16	52539740	Imputed	uc.401	No	-	-	-	1, 2, 3	C	T	C/T	T	0.4673	0.1184	1,126(1,1121-1,1395)	0.0062	3.52e-81	1.62e-76	0.4704	0.0881	1,092(1,0682-1,1166)	0.0113	5.52e-15	2.58438e-11	0.4672	0.1269	1,135(1,119-1,1519)	0.0074	2.98e-66	1.37144e-61
rs45579437	16	52542125	Imputed	uc.401	No	-	-	-	1, 3	A	G	A/G	G	0.2004	-0.0808	0,922(0,9084-0,9366)	0.0078	4.83e-25	2.96e-21	0.2001	-0.0294	0,971(0,9444-0,9984)	0.0142	0.03803	0.722463	0.1999	-0.0863	0,917(0,9007-0,9342)	0.0093	2.51e-20	1.54018e-16
rs45491493	16	52542242	Imputed	uc.401	No	-	-	-	1, 3	C	A	C/A	A	0.011	0.1696	1,185(1,1167-1,2571)	0.0302	1.92e-08	1.12e-05	0.011	0.087	1,091(0,9767-1,2184)	0.0564	0.1227	0.819651	0.0109	0.1826	1,2(1,1203-1,2861)	0.0352	2.07e-07	0.000153126
rs9302556	16	52543645	Imputed	uc.401	No	-	-	-	1, 2, 3	C	A	C/A	A	0.4618	0.1159	1,123(1,1093-1,1366)	0.0062	5.78e-78	1.33e-73	0.4645	0.0856	1,089(1,0655-1,1138)	0.0113	2.98e-14	1.30391e-10	0.4615	0.1239	1,132(1,1156-1,1484)	0.0074	2.6e-63	6.52666e-59
rs7190749	16	52544078	Imputed	uc.401	No	-	-	-	1, 2, 3	A	G	A/G	G	0.4692	0.119	1,126(1,1128-1,1401)	0.0062	4.62e-82	2.55e-77	0.4722	0.0883	1,092(1,0684-1,1168)	0.0113	4.58e-15	2.1792e-11	0.4692	0.1277	1,136(1,1199-1,1528)	0.0074	3.59e-67	1.9826e-62
rs1362544	16	52544450	Imputed	uc.401	No	-	-	-	1, 3	T	C	T/C	C	0.2004	-0.081	0,922(0,9082-0,9364)	0.0078	4.11e-25	2.58e-21	0.2	-0.0299	0,971(0,9441-0,9977)	0.0141	0.03448	0.715025	0.2	-0.0866	0,917(0,9005-0,9339)	0.0093	2.01e-20	1.2614e-16
rs1819860	16	52544539	Imputed	uc.401	No	-	-	-	1, 2, 3	A	G	A/G	G	0.4619	0.1164	1,123(1,1099-1,1372)	0.0062	1.42e-78	3.93e-74	0.4646	0.0857	1,089(1,0656-1,1139)	0.0113	2.73e-14	1.21319e-10	0.4616	0.1245	1,133(1,1163-1,1491)	0.0074	5.74e-64	1.76108e-59
rs56171706	2	60661716	Imputed	uc.61	Yes	No	No	Yes	1	T	TGCCA	T/TGCCA	TGCCA	0.2933	-0.0306	0,97(0,9568-0,9831)	0.0069	9.728e-06	0.0022794	0.2922	-0.0467	0,954(0,9304-0,979)	0.013	0.0003231	0.14828	0.293	-0.0247	0,976(0,96-0,9914)	0.0082	0.002518	0.191382

## Sheet: Table S6a. INQUISIT SNPs
Supplementary Table S6a. INQUISIT predictions for SNPs with p<1E-5 in BCAC analysis. Potential target genes only for regions not previously annotated by BCAC
Variant	Chr	Position	Region	POTENTIAL_TARGET_GENE	ANNOTATED_BCAC_REGION	CYTOBAND	CHROM	FM_REGION_START	FM_REGION_END	GWAScat_rsIDs
rs670666	1	10549380	uc.1	na	BCAC_FM_1	1p36.22	chr1	10043820	11066215	rs616488
rs585870	1	10549628	uc.1	na	BCAC_FM_1	1p36.22	chr1	10043820	11066215	rs616488
rs1188526	1	10549848	uc.1	na	BCAC_FM_1	1p36.22	chr1	10043820	11066215	rs616488
rs673254	1	10550352	uc.1	na	BCAC_FM_1	1p36.22	chr1	10043820	11066215	rs616488
rs1188525	1	10550877	uc.1	na	BCAC_FM_1	1p36.22	chr1	10043820	11066215	rs616488
rs657244	1	10551763	uc.1	na	BCAC_FM_1	1p36.22	chr1	10043820	11066215	rs616488
rs597438	1	10554505	uc.1	na	BCAC_FM_1	1p36.22	chr1	10043820	11066215	rs616488
rs596537	1	10554709	uc.1	na	BCAC_FM_1	1p36.22	chr1	10043820	11066215	rs616488
rs620405	1	10554794	uc.1	na	BCAC_FM_1	1p36.22	chr1	10043820	11066215	rs616488
rs622623	1	10555257	uc.1	na	BCAC_FM_1	1p36.22	chr1	10043820	11066215	rs616488
rs636291	1	10556097	uc.1	na	BCAC_FM_1	1p36.22	chr1	10043820	11066215	rs616488
rs648324	1	10556447	uc.1	na	BCAC_FM_1	1p36.22	chr1	10043820	11066215	rs616488
rs648399	1	10556485	uc.1	na	BCAC_FM_1	1p36.22	chr1	10043820	11066215	rs616488
rs662064	1	10557251	uc.1	na	BCAC_FM_1	1p36.22	chr1	10043820	11066215	rs616488
rs660725	1	10557544	uc.1	na	BCAC_FM_1	1p36.22	chr1	10043820	11066215	rs616488
rs647281	1	10558210	uc.1	na	BCAC_FM_1	1p36.22	chr1	10043820	11066215	rs616488
rs585406	1	10559598	uc.1	na	BCAC_FM_1	1p36.22	chr1	10043820	11066215	rs616488
rs34611625	1	10560214	uc.1	na	BCAC_FM_1	1p36.22	chr1	10043820	11066215	rs616488
rs74810178	1	10560988	uc.1	na	BCAC_FM_1	1p36.22	chr1	10043820	11066215	rs616488
rs589400	1	10561282	uc.1	na	BCAC_FM_1	1p36.22	chr1	10043820	11066215	rs616488
rs71583875	1	10561347	uc.1	na	BCAC_FM_1	1p36.22	chr1	10043820	11066215	rs616488
rs58975800	1	10561559	uc.1	na	BCAC_FM_1	1p36.22	chr1	10043820	11066215	rs616488
rs6658216	1	10561604	uc.1	na	BCAC_FM_1	1p36.22	chr1	10043820	11066215	rs616488
rs1632108	1	10561923	uc.1	na	BCAC_FM_1	1p36.22	chr1	10043820	11066215	rs616488
rs683864	1	10561954	uc.1	na	BCAC_FM_1	1p36.22	chr1	10043820	11066215	rs616488
rs76282123	1	10562163	uc.1	na	BCAC_FM_1	1p36.22	chr1	10043820	11066215	rs616488
rs202087283	1	10563364	uc.1	na	BCAC_FM_1	1p36.22	chr1	10043820	11066215	rs616488
rs2506901	1	10563492	uc.1	na	BCAC_FM_1	1p36.22	chr1	10043820	11066215	rs616488
rs10864459	1	10563609	uc.1	na	BCAC_FM_1	1p36.22	chr1	10043820	11066215	rs616488
rs10864460	1	10563671	uc.1	na	BCAC_FM_1	1p36.22	chr1	10043820	11066215	rs616488
rs2506902	1	10563681	uc.1	na	BCAC_FM_1	1p36.22	chr1	10043820	11066215	rs616488
rs2781230	1	10563717	uc.1	na	BCAC_FM_1	1p36.22	chr1	10043820	11066215	rs616488
rs2186949	1	10563935	uc.1	na	BCAC_FM_1	1p36.22	chr1	10043820	11066215	rs616488
rs2847344	1	10564675	uc.1	na	BCAC_FM_1	1p36.22	chr1	10043820	11066215	rs616488
rs371928438	1	10564774	uc.1	na	BCAC_FM_1	1p36.22	chr1	10043820	11066215	rs616488
rs12073943	1	10564909	uc.1	na	BCAC_FM_1	1p36.22	chr1	10043820	11066215	rs616488
rs61192982	1	10565343	uc.1	na	BCAC_FM_1	1p36.22	chr1	10043820	11066215	rs616488
rs2480787	1	10565372	uc.1	na	BCAC_FM_1	1p36.22	chr1	10043820	11066215	rs616488
rs1755594	1	10565488	uc.1	na	BCAC_FM_1	1p36.22	chr1	10043820	11066215	rs616488
rs34387707	1	10565741	uc.1	na	BCAC_FM_1	1p36.22	chr1	10043820	11066215	rs616488
rs1755592	1	10565947	uc.1	na	BCAC_FM_1	1p36.22	chr1	10043820	11066215	rs616488
rs2506878	1	10566095	uc.1	na	BCAC_FM_1	1p36.22	chr1	10043820	11066215	rs616488
rs7543322	1	10566148	uc.1	na	BCAC_FM_1	1p36.22	chr1	10043820	11066215	rs616488
rs616488	1	10566215	uc.1	na	BCAC_FM_1	1p36.22	chr1	10043820	11066215	rs616488
rs616402	1	10566272	uc.1	na	BCAC_FM_1	1p36.22	chr1	10043820	11066215	rs616488
rs617728	1	10566522	uc.1	na	BCAC_FM_1	1p36.22	chr1	10043820	11066215	rs616488
rs2506879	1	10566668	uc.1	na	BCAC_FM_1	1p36.22	chr1	10043820	11066215	rs616488
rs602601	1	10567058	uc.1	na	BCAC_FM_1	1p36.22	chr1	10043820	11066215	rs616488
rs604814	1	10567122	uc.1	na	BCAC_FM_1	1p36.22	chr1	10043820	11066215	rs616488
rs604369	1	10567208	uc.1	na	BCAC_FM_1	1p36.22	chr1	10043820	11066215	rs616488
rs2480786	1	10567658	uc.1	na	BCAC_FM_1	1p36.22	chr1	10043820	11066215	rs616488
rs589151	1	10567711	uc.1	na	BCAC_FM_1	1p36.22	chr1	10043820	11066215	rs616488
rs2506880	1	10568277	uc.1	na	BCAC_FM_1	1p36.22	chr1	10043820	11066215	rs616488
rs60354536	1	10569000	uc.1	na	BCAC_FM_1	1p36.22	chr1	10043820	11066215	rs616488
rs2480785	1	10569258	uc.1	na	BCAC_FM_1	1p36.22	chr1	10043820	11066215	rs616488
rs2480784	1	10570721	uc.1	na	BCAC_FM_1	1p36.22	chr1	10043820	11066215	rs616488
rs12129512	1	10572967	uc.1	na	BCAC_FM_1	1p36.22	chr1	10043820	11066215	rs616488
rs34946937	1	10573296	uc.1	na	BCAC_FM_1	1p36.22	chr1	10043820	11066215	rs616488
rs2274985	1	10573867	uc.1	na	BCAC_FM_1	1p36.22	chr1	10043820	11066215	rs616488
rs3215946	1	10574185	uc.1	na	BCAC_FM_1	1p36.22	chr1	10043820	11066215	rs616488
rs5005737	1	10577276	uc.1	na	BCAC_FM_1	1p36.22	chr1	10043820	11066215	rs616488
rs11121581	1	10577740	uc.1	na	BCAC_FM_1	1p36.22	chr1	10043820	11066215	rs616488
rs7419116	1	10578606	uc.1	na	BCAC_FM_1	1p36.22	chr1	10043820	11066215	rs616488
rs11584327	1	10578791	uc.1	na	BCAC_FM_1	1p36.22	chr1	10043820	11066215	rs616488
rs1411402	1	10579545	uc.1	na	BCAC_FM_1	1p36.22	chr1	10043820	11066215	rs616488
rs2506884	1	10579650	uc.1	na	BCAC_FM_1	1p36.22	chr1	10043820	11066215	rs616488
rs74225528	1	10579808	uc.1	na	BCAC_FM_1	1p36.22	chr1	10043820	11066215	rs616488
rs10779737	1	10580275	uc.1	na	BCAC_FM_1	1p36.22	chr1	10043820	11066215	rs616488
rs2483677	1	10580891	uc.1	na	BCAC_FM_1	1p36.22	chr1	10043820	11066215	rs616488
rs2506885	1	10581051	uc.1	na	BCAC_FM_1	1p36.22	chr1	10043820	11066215	rs616488
rs2056417	1	10581658	uc.1	na	BCAC_FM_1	1p36.22	chr1	10043820	11066215	rs616488
rs2483678	1	10582047	uc.1	na	BCAC_FM_1	1p36.22	chr1	10043820	11066215	rs616488
rs2506886	1	10583531	uc.1	na	BCAC_FM_1	1p36.22	chr1	10043820	11066215	rs616488
rs7522072	1	10584346	uc.1	na	BCAC_FM_1	1p36.22	chr1	10043820	11066215	rs616488
rs2506887	1	10584672	uc.1	na	BCAC_FM_1	1p36.22	chr1	10043820	11066215	rs616488
rs2480789	1	10585046	uc.1	na	BCAC_FM_1	1p36.22	chr1	10043820	11066215	rs616488
rs17035156	1	10585527	uc.1	na	BCAC_FM_1	1p36.22	chr1	10043820	11066215	rs616488
rs2988399	1	10586801	uc.1	na	BCAC_FM_1	1p36.22	chr1	10043820	11066215	rs616488
rs2039176	1	10587794	uc.1	na	BCAC_FM_1	1p36.22	chr1	10043820	11066215	rs616488
rs2039175	1	10587841	uc.1	na	BCAC_FM_1	1p36.22	chr1	10043820	11066215	rs616488
rs7548453	1	10589836	uc.1	na	BCAC_FM_1	1p36.22	chr1	10043820	11066215	rs616488
rs12403130	1	10592231	uc.1	na	BCAC_FM_1	1p36.22	chr1	10043820	11066215	rs616488
rs2480782	1	10593296	uc.1	na	BCAC_FM_1	1p36.22	chr1	10043820	11066215	rs616488
rs2480781	1	10593541	uc.1	na	BCAC_FM_1	1p36.22	chr1	10043820	11066215	rs616488
rs2026792	1	10594790	uc.1	na	BCAC_FM_1	1p36.22	chr1	10043820	11066215	rs616488
rs2480780	1	10595211	uc.1	na	BCAC_FM_1	1p36.22	chr1	10043820	11066215	rs616488
rs2506889	1	10596022	uc.1	na	BCAC_FM_1	1p36.22	chr1	10043820	11066215	rs616488
rs12375	1	10596341	uc.1	na	BCAC_FM_1	1p36.22	chr1	10043820	11066215	rs616488
rs10779738	1	10596622	uc.1	na	BCAC_FM_1	1p36.22	chr1	10043820	11066215	rs616488
rs10864461	1	10596624	uc.1	na	BCAC_FM_1	1p36.22	chr1	10043820	11066215	rs616488
rs17035189	1	10597024	uc.1	na	BCAC_FM_1	1p36.22	chr1	10043820	11066215	rs616488
rs4240914	1	10597217	uc.1	na	BCAC_FM_1	1p36.22	chr1	10043820	11066215	rs616488
rs2480777	1	10597551	uc.1	na	BCAC_FM_1	1p36.22	chr1	10043820	11066215	rs616488
rs2506892	1	10598216	uc.1	na	BCAC_FM_1	1p36.22	chr1	10043820	11066215	rs616488
rs200111886	1	10599520	uc.1	na	BCAC_FM_1	1p36.22	chr1	10043820	11066215	rs616488
rs78653043	1	10599643	uc.1	na	BCAC_FM_1	1p36.22	chr1	10043820	11066215	rs616488
rs6681221	1	10601761	uc.1	na	BCAC_FM_1	1p36.22	chr1	10043820	11066215	rs616488
rs2988398	1	10602758	uc.1	na	BCAC_FM_1	1p36.22	chr1	10043820	11066215	rs616488
rs61394893	1	10602784	uc.1	na	BCAC_FM_1	1p36.22	chr1	10043820	11066215	rs616488
rs2506896	1	10603716	uc.1	na	BCAC_FM_1	1p36.22	chr1	10043820	11066215	rs616488
rs2506897	1	10603892	uc.1	na	BCAC_FM_1	1p36.22	chr1	10043820	11066215	rs616488
rs2506898	1	10604539	uc.1	na	BCAC_FM_1	1p36.22	chr1	10043820	11066215	rs616488
rs11580264	1	10605796	uc.1	na	BCAC_FM_1	1p36.22	chr1	10043820	11066215	rs616488
rs2480775	1	10606996	uc.1	na	BCAC_FM_1	1p36.22	chr1	10043820	11066215	rs616488
rs710130	1	10607394	uc.1	na	BCAC_FM_1	1p36.22	chr1	10043820	11066215	rs616488
rs944191	1	10607451	uc.1	na	BCAC_FM_1	1p36.22	chr1	10043820	11066215	rs616488
rs4846230	1	10608596	uc.1	na	BCAC_FM_1	1p36.22	chr1	10043820	11066215	rs616488
rs2480773	1	10609090	uc.1	na	BCAC_FM_1	1p36.22	chr1	10043820	11066215	rs616488
rs12128630	1	10609395	uc.1	na	BCAC_FM_1	1p36.22	chr1	10043820	11066215	rs616488
rs2480772	1	10609460	uc.1	na	BCAC_FM_1	1p36.22	chr1	10043820	11066215	rs616488
rs2150038	1	10609973	uc.1	na	BCAC_FM_1	1p36.22	chr1	10043820	11066215	rs616488
rs2183377	1	10610129	uc.1	na	BCAC_FM_1	1p36.22	chr1	10043820	11066215	rs616488
rs2506900	1	10610876	uc.1	na	BCAC_FM_1	1p36.22	chr1	10043820	11066215	rs616488
rs2480771	1	10611594	uc.1	na	BCAC_FM_1	1p36.22	chr1	10043820	11066215	rs616488
rs6700023	1	10612075	uc.1	na	BCAC_FM_1	1p36.22	chr1	10043820	11066215	rs616488
rs4846231	1	10612636	uc.1	na	BCAC_FM_1	1p36.22	chr1	10043820	11066215	rs616488
rs4846232	1	10612810	uc.1	na	BCAC_FM_1	1p36.22	chr1	10043820	11066215	rs616488
rs9430149	1	10612820	uc.1	na	BCAC_FM_1	1p36.22	chr1	10043820	11066215	rs616488
rs10157111	1	10613344	uc.1	na	BCAC_FM_1	1p36.22	chr1	10043820	11066215	rs616488
rs12725704	1	10613351	uc.1	na	BCAC_FM_1	1p36.22	chr1	10043820	11066215	rs616488
rs10157119	1	10613497	uc.1	na	BCAC_FM_1	1p36.22	chr1	10043820	11066215	rs616488
rs10864463	1	10613560	uc.1	na	BCAC_FM_1	1p36.22	chr1	10043820	11066215	rs616488
rs35612158	1	10614233	uc.1	na	BCAC_FM_1	1p36.22	chr1	10043820	11066215	rs616488
rs67488812	1	10614804	uc.1	na	BCAC_FM_1	1p36.22	chr1	10043820	11066215	rs616488
rs10779739	1	10615189	uc.1	na	BCAC_FM_1	1p36.22	chr1	10043820	11066215	rs616488
rs11121584	1	10615775	uc.1	na	BCAC_FM_1	1p36.22	chr1	10043820	11066215	rs616488
rs78432262	1	10615982	uc.1	na	BCAC_FM_1	1p36.22	chr1	10043820	11066215	rs616488
rs4846233	1	10616228	uc.1	na	BCAC_FM_1	1p36.22	chr1	10043820	11066215	rs616488
rs4240915	1	10616484	uc.1	na	BCAC_FM_1	1p36.22	chr1	10043820	11066215	rs616488
rs17035305	1	10616505	uc.1	na	BCAC_FM_1	1p36.22	chr1	10043820	11066215	rs616488
rs12028449	1	10617034	uc.1	na	BCAC_FM_1	1p36.22	chr1	10043820	11066215	rs616488
rs9660006	1	10617272	uc.1	na	BCAC_FM_1	1p36.22	chr1	10043820	11066215	rs616488
rs11121585	1	10617591	uc.1	na	BCAC_FM_1	1p36.22	chr1	10043820	11066215	rs616488
rs70997249	1	10617891	uc.1	na	BCAC_FM_1	1p36.22	chr1	10043820	11066215	rs616488
rs12121311	1	10617906	uc.1	na	BCAC_FM_1	1p36.22	chr1	10043820	11066215	rs616488
rs12402967	1	10617924	uc.1	na	BCAC_FM_1	1p36.22	chr1	10043820	11066215	rs616488
rs11121587	1	10618109	uc.1	na	BCAC_FM_1	1p36.22	chr1	10043820	11066215	rs616488
rs7545184	1	10618804	uc.1	na	BCAC_FM_1	1p36.22	chr1	10043820	11066215	rs616488
rs11121588	1	10618991	uc.1	na	BCAC_FM_1	1p36.22	chr1	10043820	11066215	rs616488
rs11121589	1	10618994	uc.1	na	BCAC_FM_1	1p36.22	chr1	10043820	11066215	rs616488
rs6658073	1	10619965	uc.1	na	BCAC_FM_1	1p36.22	chr1	10043820	11066215	rs616488
rs6700886	1	10620123	uc.1	na	BCAC_FM_1	1p36.22	chr1	10043820	11066215	rs616488
rs61777207	1	10620239	uc.1	na	BCAC_FM_1	1p36.22	chr1	10043820	11066215	rs616488
rs10746495	1	10620270	uc.1	na	BCAC_FM_1	1p36.22	chr1	10043820	11066215	rs616488
rs9661121	1	10620719	uc.1	na	BCAC_FM_1	1p36.22	chr1	10043820	11066215	rs616488
rs9660903	1	10620773	uc.1	na	BCAC_FM_1	1p36.22	chr1	10043820	11066215	rs616488
rs58788814	1	10621050	uc.1	na	BCAC_FM_1	1p36.22	chr1	10043820	11066215	rs616488
rs34575776	1	10621061	uc.1	na	BCAC_FM_1	1p36.22	chr1	10043820	11066215	rs616488
rs7519424	1	10621363	uc.1	na	BCAC_FM_1	1p36.22	chr1	10043820	11066215	rs616488
rs7512467	1	10622374	uc.1	na	BCAC_FM_1	1p36.22	chr1	10043820	11066215	rs616488
rs35409029	1	10622915	uc.1	na	BCAC_FM_1	1p36.22	chr1	10043820	11066215	rs616488
rs35438761	1	10622971	uc.1	na	BCAC_FM_1	1p36.22	chr1	10043820	11066215	rs616488
rs56219403	1	10622976	uc.1	na	BCAC_FM_1	1p36.22	chr1	10043820	11066215	rs616488
rs140950993	1	10623025	uc.1	na	BCAC_FM_1	1p36.22	chr1	10043820	11066215	rs616488
rs61777208	1	10623176	uc.1	na	BCAC_FM_1	1p36.22	chr1	10043820	11066215	rs616488
rs12750901	1	10623239	uc.1	na	BCAC_FM_1	1p36.22	chr1	10043820	11066215	rs616488
rs59001371	1	10624057	uc.1	na	BCAC_FM_1	1p36.22	chr1	10043820	11066215	rs616488
rs6663688	1	10624315	uc.1	na	BCAC_FM_1	1p36.22	chr1	10043820	11066215	rs616488
rs6663898	1	10624468	uc.1	na	BCAC_FM_1	1p36.22	chr1	10043820	11066215	rs616488
rs4845936	1	10625495	uc.1	na	BCAC_FM_1	1p36.22	chr1	10043820	11066215	rs616488
rs11121593	1	10626287	uc.1	na	BCAC_FM_1	1p36.22	chr1	10043820	11066215	rs616488
rs56355612	1	10626550	uc.1	na	BCAC_FM_1	1p36.22	chr1	10043820	11066215	rs616488
rs11121594	1	10626922	uc.1	na	BCAC_FM_1	1p36.22	chr1	10043820	11066215	rs616488
rs12033275	1	10627542	uc.1	na	BCAC_FM_1	1p36.22	chr1	10043820	11066215	rs616488
rs6661757	1	10627619	uc.1	na	BCAC_FM_1	1p36.22	chr1	10043820	11066215	rs616488
rs114425920	1	10627701	uc.1	na	BCAC_FM_1	1p36.22	chr1	10043820	11066215	rs616488
rs12753364	1	10628350	uc.1	na	BCAC_FM_1	1p36.22	chr1	10043820	11066215	rs616488
rs10779743	1	10628882	uc.1	na	BCAC_FM_1	1p36.22	chr1	10043820	11066215	rs616488
rs10779744	1	10629133	uc.1	na	BCAC_FM_1	1p36.22	chr1	10043820	11066215	rs616488
rs12565494	1	10629562	uc.1	na	BCAC_FM_1	1p36.22	chr1	10043820	11066215	rs616488
rs76431309	1	10629772	uc.1	na	BCAC_FM_1	1p36.22	chr1	10043820	11066215	rs616488
rs148769987	1	10630664	uc.1	na	BCAC_FM_1	1p36.22	chr1	10043820	11066215	rs616488
rs34230252	1	10630966	uc.1	na	BCAC_FM_1	1p36.22	chr1	10043820	11066215	rs616488
rs7534954	1	10631739	uc.1	na	BCAC_FM_1	1p36.22	chr1	10043820	11066215	rs616488
rs7524790	1	10631811	uc.1	na	BCAC_FM_1	1p36.22	chr1	10043820	11066215	rs616488
rs12133103	1	10631815	uc.1	na	BCAC_FM_1	1p36.22	chr1	10043820	11066215	rs616488
rs4846235	1	10632235	uc.1	na	BCAC_FM_1	1p36.22	chr1	10043820	11066215	rs616488
rs72641424	1	10632615	uc.1	na	BCAC_FM_1	1p36.22	chr1	10043820	11066215	rs616488
rs4846237	1	10632647	uc.1	na	BCAC_FM_1	1p36.22	chr1	10043820	11066215	rs616488
rs36116008	1	10632737	uc.1	na	BCAC_FM_1	1p36.22	chr1	10043820	11066215	rs616488
rs6687430	1	10633245	uc.1	na	BCAC_FM_1	1p36.22	chr1	10043820	11066215	rs616488
rs6687502	1	10633273	uc.1	na	BCAC_FM_1	1p36.22	chr1	10043820	11066215	rs616488
rs6687622	1	10633453	uc.1	na	BCAC_FM_1	1p36.22	chr1	10043820	11066215	rs616488
rs78507554	1	10633489	uc.1	na	BCAC_FM_1	1p36.22	chr1	10043820	11066215	rs616488
rs6664134	1	10633543	uc.1	na	BCAC_FM_1	1p36.22	chr1	10043820	11066215	rs616488
rs12129678	1	10633651	uc.1	na	BCAC_FM_1	1p36.22	chr1	10043820	11066215	rs616488
rs7536149	1	10634171	uc.1	na	BCAC_FM_1	1p36.22	chr1	10043820	11066215	rs616488
rs72641427	1	10634195	uc.1	na	BCAC_FM_1	1p36.22	chr1	10043820	11066215	rs616488
rs10864465	1	10635121	uc.1	na	BCAC_FM_1	1p36.22	chr1	10043820	11066215	rs616488
rs142120114	1	10635131	uc.1	na	BCAC_FM_1	1p36.22	chr1	10043820	11066215	rs616488
rs11121596	1	10635362	uc.1	na	BCAC_FM_1	1p36.22	chr1	10043820	11066215	rs616488
rs4845937	1	10635656	uc.1	na	BCAC_FM_1	1p36.22	chr1	10043820	11066215	rs616488
rs6540937	1	10636443	uc.1	na	BCAC_FM_1	1p36.22	chr1	10043820	11066215	rs616488
rs6540938	1	10636459	uc.1	na	BCAC_FM_1	1p36.22	chr1	10043820	11066215	rs616488
rs11121597	1	10636853	uc.1	na	BCAC_FM_1	1p36.22	chr1	10043820	11066215	rs616488
rs4617401	1	10636955	uc.1	na	BCAC_FM_1	1p36.22	chr1	10043820	11066215	rs616488
rs5772421	1	10637246	uc.1	na	BCAC_FM_1	1p36.22	chr1	10043820	11066215	rs616488
rs70997256	1	10637467	uc.1	na	BCAC_FM_1	1p36.22	chr1	10043820	11066215	rs616488
rs112436634	1	10637709	uc.1	na	BCAC_FM_1	1p36.22	chr1	10043820	11066215	rs616488
rs59163005	1	10637841	uc.1	na	BCAC_FM_1	1p36.22	chr1	10043820	11066215	rs616488
rs12741973	1	10638604	uc.1	na	BCAC_FM_1	1p36.22	chr1	10043820	11066215	rs616488
rs201651535	1	10641803	uc.1	na	BCAC_FM_1	1p36.22	chr1	10043820	11066215	rs616488
rs12038548	1	10643197	uc.1	na	BCAC_FM_1	1p36.22	chr1	10043820	11066215	rs616488
rs61776290	1	10694907	uc.2	na	BCAC_FM_1	1p36.22	chr1	10043820	11066215	rs616488
rs199867187	1	10697878	uc.2	na	BCAC_FM_1	1p36.22	chr1	10043820	11066215	rs616488
rs146039805	1	10703203	uc.2/3	na	BCAC_FM_1	1p36.22	chr1	10043820	11066215	rs616488
rs11587145	1	10704688	uc.2/3	na	BCAC_FM_1	1p36.22	chr1	10043820	11066215	rs616488
rs12143134	1	10709267	uc.2/3/4	na	BCAC_FM_1	1p36.22	chr1	10043820	11066215	rs616488
rs61776295	1	10716440	uc.2/3/4	na	BCAC_FM_1	1p36.22	chr1	10043820	11066215	rs616488
rs150195305	1	10718731	uc.2/3/4	na	BCAC_FM_1	1p36.22	chr1	10043820	11066215	rs616488
rs201491783	1	10719374	uc.2/3/4	na	BCAC_FM_1	1p36.22	chr1	10043820	11066215	rs616488
rs552414413	1	10719380	uc.2/3/4	na	BCAC_FM_1	1p36.22	chr1	10043820	11066215	rs616488
rs564669411	1	10719384	uc.2/3/4	na	BCAC_FM_1	1p36.22	chr1	10043820	11066215	rs616488
rs540329	1	10719549	uc.2/3/4	na	BCAC_FM_1	1p36.22	chr1	10043820	11066215	rs616488
rs74451129	1	10728048	uc.2/3/4	na	BCAC_FM_1	1p36.22	chr1	10043820	11066215	rs616488
rs11121604	1	10730002	uc.2/3/4	na	BCAC_FM_1	1p36.22	chr1	10043820	11066215	rs616488
rs77637678	1	51026402	uc.22/23	na	BCAC_FM_97	1p32.3	chr1	50346032	51346032	rs140850326
rs72690473	1	51067819	uc.23/24	na	BCAC_FM_97	1p32.3	chr1	50346032	51346032	rs140850326
[truncated: 1,074 more rows]

## Sheet: Table S6b. INQUISIT scores
Supplementary Table S6b. INQUISIT scores for regions and genes.
[truncated: 156 more rows]

[truncated: 4 more sheets: Table S7. INQUISIT, Table S8. GTEx, Table S9. eQTL, Table S10. METABRIC]
